# Supplementary material for: FOSL2 regulates endothelial cell state and chromatin accessibility in systemic sclerosis pulmonary vascular remodeling
Source: JCI Insight. 2026 Apr 22;11(8):e189107. doi: 10.1172/jci.insight.189107 (PMC13135392; doi:10.1172/jci.insight.189107)
Supplement: Supplemental tables 1-17 [file jciinsight-11-189107-s235.xlsx]

## Sheet: Table S1
Table S1. Characteristics of patient samples.
Sample ID	Age	Gender	Health status	Depletion	mPAP (mmHg)	PCWP (mm.Hg)	PVR (Wood units)	FVC (liters) (% predicted)	DLCO (ml/min/mmHg) (% predicted)
SC369	58	Female	SSc-ILD-PH	1/2 whole, 1/2 CD45 depleted	22	6	3.67	0.90 (31)	0.55 (26)
SC381	54	Female	SSc-ILD-PH	1/2 whole, 1/2 CD163 depleted	40	15	3.3	1.57 (43)
SC395	40	Female	SSc-ILD-PH	1/2 whole, 1/2 CD45, EPCAM, CD31 depleted	26	10	3	0.79 (26)
SC402	51	Male	SSc-ILD-PH	1/2 whole, 1/2 CD45, EPCAM, CD31 depleted	20	11	3.4	1.69 (40)
SC421	68	Male	normal	None
SC422	68	Male	normal	STEMCELL AnnexinV live dead kit used, CD66 depleted
SC430	63	Female	SSc-ILD-PH	STEMCELL AnnexinV live dead kit used, 1/2 CD66 depleted, 1/2 CD66, EPCAM, CD45, CD31 depleted	31	7	6	1.51 (31)	1.10 (36)
SC449	54	Female	SSc-ILD-PH	STEMCELL AnnexinV live dead kit used, 1/2 CD66 depleted, 1/2 CD66, EPCAM, CD45, CD31 depleted	38	17	3.77	1.01 (32)	0.82 (35)
SC453	20	Female	normal	STEMCELL AnnexinV live dead kit used, 1/2 CD66 depleted, 1/2 CD66, EPCAM, CD45, CD31 depleted
SC466	62	Male	normal	STEMCELL AnnexinV live dead kit used, 1/2 CD66 depleted, 1/2 CD66, EPCAM, CD45, CD31 depleted
SC486	26	Male	normal	STEMCELL AnnexinV live dead kit used, 1/2 CD66 depleted, 1/2 CD66, EPCAM, CD45 depleted
SC490	25	Female	normal	STEMCELL AnnexinV live dead kit used, 1/2 CD66 depleted, 1/2 CD66, EPCAM, CD45 depleted
SC509	65	Female	SSc-ILD-PH	STEMCELL AnnexinV live dead kit used, 1/2 CD66 depleted, 1/2 CD66, EPCAM, CD45 depleted	26	5	3.9	1.84 (62)	8.98 (52)
SC511	301	Female	SSc-ILD-PH	STEMCELL AnnexinV live dead kit used, 1/2 CD66 depleted, 1/2 CD66, EPCAM, CD45 depleted	30	7	3.7	2.04 (49)	3.46 (13)
SC525	13	Male	normal	STEMCELL AnnexinV live dead kit used, 1/2 CD66 depleted, 1/2 CD66, EPCAM, CD45 depleted
SC527	45	Female	SSc-ILD-PH	STEMCELL AnnexinV live dead kit used, 1/2 CD66 depleted, 1/2 CD66, EPCAM, CD45 depleted	55	1	14.7	1.35 (36)

## Sheet: Table S2
Table S2. Per-sample cell counts before and after filtering
Sample ID	Cell counts before filtering	Cell counts after filtering
SC369	2663	1356
SC381	2800	1940
SC395	9122	4245
SC402	6611	2614
SC421	8022	4169
SC422	7411	3182
SC430	6412	4328
SC449	7818	5784
SC453	9795	5767
SC466	17492	5541
SC486	6419	4964
SC490	5701	4262
SC509	9396	5679
SC511	8170	6286
SC525	8941	6441
SC527	14503	12567

## Sheet: Table S3
Table S3. Top 50 marker genes for each cell population.
gene	p_val	avg_log2FC	pct.1	pct.2	p_val_adj	cluster
ZNF385D	0	3.61752	0.95	0.157	0	Venous Endothelial
ADAMTS9	0	3.61648	0.96	0.185	0	Venous Endothelial
ANO2	0	3.21161	0.958	0.061	0	Venous Endothelial
MCTP1	0	3.14101	0.967	0.348	0	Venous Endothelial
CNKSR3	0	2.97773	0.934	0.21	0	Venous Endothelial
SELE	0	2.67754	0.737	0.063	0	Venous Endothelial
CALCRL	0	2.67322	0.942	0.164	0	Venous Endothelial
VWF	0	2.63916	0.951	0.101	0	Venous Endothelial
RHOJ	0	2.61823	0.893	0.115	0	Venous Endothelial
ACKR1	0	2.52018	0.887	0.092	0	Venous Endothelial
POSTN	0	2.41223	0.82	0.109	0	Venous Endothelial
TCF4	0	2.40933	0.992	0.515	0	Venous Endothelial
RAPGEF4	0	2.28888	0.917	0.105	0	Venous Endothelial
MYRIP	0	2.26034	0.723	0.055	0	Venous Endothelial
LDB2	0	2.17778	0.959	0.241	0	Venous Endothelial
PCDH17	0	2.15959	0.873	0.117	0	Venous Endothelial
FAM155A	0	2.13415	0.758	0.124	0	Venous Endothelial
SLCO2A1	0	2.12476	0.815	0.082	0	Venous Endothelial
ERG	0	2.11129	0.919	0.112	0	Venous Endothelial
RALGAPA2	0	2.03698	0.972	0.536	0	Venous Endothelial
PITPNC1	0	2.00696	0.971	0.495	0	Venous Endothelial
TSHZ2	0	1.98157	0.895	0.323	0	Venous Endothelial
SNTG2	0	1.96474	0.703	0.064	0	Venous Endothelial
ADGRL4	0	1.95157	0.833	0.067	0	Venous Endothelial
PLEKHG1	0	1.93698	0.919	0.238	0	Venous Endothelial
PREX2	0	1.92786	0.814	0.152	0	Venous Endothelial
BMPR2	0	1.91294	0.96	0.521	0	Venous Endothelial
CCL14	0	1.8807	0.742	0.101	0	Venous Endothelial
MAGI1	0	1.85936	0.97	0.387	0	Venous Endothelial
TLL1	0	1.83409	0.662	0.052	0	Venous Endothelial
ABLIM1	0	1.8324	0.936	0.435	0	Venous Endothelial
FLT1	0	1.8241	0.9	0.155	0	Venous Endothelial
TMTC1	0	1.8179	0.727	0.214	0	Venous Endothelial
SPRY1	0	1.78508	0.79	0.225	0	Venous Endothelial
RAI14	0	1.78131	0.86	0.291	0	Venous Endothelial
MRTFB	0	1.76124	0.853	0.344	0	Venous Endothelial
ADAMTS3	0	1.75336	0.635	0.127	0	Venous Endothelial
TM4SF1	0	1.71182	0.78	0.189	0	Venous Endothelial
PTPRM	0	1.70505	0.978	0.546	0	Venous Endothelial
PKP4	0	1.70433	0.888	0.415	0	Venous Endothelial
GRB10	0	1.68968	0.89	0.295	0	Venous Endothelial
FAM241A	0	1.67739	0.819	0.252	0	Venous Endothelial
AQP1	0	1.67471	0.831	0.206	0	Venous Endothelial
GMDS	0	1.65343	0.912	0.516	0	Venous Endothelial
ICAM1	0	1.64725	0.733	0.329	0	Venous Endothelial
BACE2	0	1.62907	0.812	0.238	0	Venous Endothelial
TNFRSF10D	0	1.62371	0.874	0.235	0	Venous Endothelial
EMCN	0	1.59435	0.733	0.069	0	Venous Endothelial
THSD7A	0	1.58192	0.715	0.112	0	Venous Endothelial
GALNT18	0	1.57494	0.869	0.248	0	Venous Endothelial
SLC16A10	0	3.36194	0.746	0.149	0	Monocyte/Interstitial Macrophage
KYNU	0	3.29879	0.931	0.098	0	Monocyte/Interstitial Macrophage
GK	0	2.76809	0.883	0.182	0	Monocyte/Interstitial Macrophage
VCAN	0	2.51209	0.696	0.25	0	Monocyte/Interstitial Macrophage
SLC11A1	0	2.4912	0.889	0.062	0	Monocyte/Interstitial Macrophage
TET2	0	2.48327	0.903	0.404	0	Monocyte/Interstitial Macrophage
SIPA1L1	0	2.47792	0.949	0.619	0	Monocyte/Interstitial Macrophage
FGD4	0	2.42962	0.926	0.396	0	Monocyte/Interstitial Macrophage
ATP1B3	0	2.35904	0.932	0.647	0	Monocyte/Interstitial Macrophage
ITGAX	0	2.35602	0.791	0.061	0	Monocyte/Interstitial Macrophage
EREG	0	2.35094	0.489	0.034	0	Monocyte/Interstitial Macrophage
SLC8A1	0	2.34342	0.871	0.183	0	Monocyte/Interstitial Macrophage
PLAUR	0	2.26914	0.836	0.193	0	Monocyte/Interstitial Macrophage
ACSL1	0	2.25269	0.875	0.279	0	Monocyte/Interstitial Macrophage
SAMSN1	0	2.22758	0.824	0.227	0	Monocyte/Interstitial Macrophage
RAB31	0	2.22168	0.868	0.347	0	Monocyte/Interstitial Macrophage
FMN1	0	2.19043	0.794	0.254	0	Monocyte/Interstitial Macrophage
ATP2B1	0	2.1766	0.887	0.521	0	Monocyte/Interstitial Macrophage
OLR1	0	2.17247	0.632	0.069	0	Monocyte/Interstitial Macrophage
ZEB2	0	2.165	0.964	0.412	0	Monocyte/Interstitial Macrophage
NAMPT	0	2.15663	0.945	0.713	0	Monocyte/Interstitial Macrophage
OXSR1	0	2.09189	0.779	0.33	0	Monocyte/Interstitial Macrophage
ATP13A3	0	2.0344	0.904	0.509	0	Monocyte/Interstitial Macrophage
CRADD	0	2.02206	0.544	0.387	0	Monocyte/Interstitial Macrophage
FNDC3A	0	2.01154	0.909	0.63	0	Monocyte/Interstitial Macrophage
IRAK3	0	2.00148	0.869	0.365	0	Monocyte/Interstitial Macrophage
MAP2K1	0	1.98432	0.845	0.388	0	Monocyte/Interstitial Macrophage
LIMS1	0	1.96079	0.892	0.551	0	Monocyte/Interstitial Macrophage
DMXL2	0	1.90096	0.779	0.207	0	Monocyte/Interstitial Macrophage
C9orf72	0	1.8878	0.842	0.277	0	Monocyte/Interstitial Macrophage
DPYD	0	1.88217	0.983	0.768	0	Monocyte/Interstitial Macrophage
TFRC	0	1.88136	0.736	0.372	0	Monocyte/Interstitial Macrophage
JARID2	0	1.86537	0.93	0.559	0	Monocyte/Interstitial Macrophage
ZNF331	0	1.8588	0.776	0.347	0	Monocyte/Interstitial Macrophage
AQP9	0	1.83772	0.702	0.037	0	Monocyte/Interstitial Macrophage
GPCPD1	0	1.8178	0.884	0.505	0	Monocyte/Interstitial Macrophage
RNF144B	0	1.81532	0.616	0.191	0	Monocyte/Interstitial Macrophage
BASP1	0	1.78913	0.664	0.198	0	Monocyte/Interstitial Macrophage
PAPSS2	0	1.76995	0.585	0.271	0	Monocyte/Interstitial Macrophage
CTSD	0	1.76057	0.698	0.482	0	Monocyte/Interstitial Macrophage
PLXDC2	0	1.74282	0.95	0.467	0	Monocyte/Interstitial Macrophage
LCP2	0	1.72863	0.751	0.125	0	Monocyte/Interstitial Macrophage
RNF149	0	1.71501	0.882	0.447	0	Monocyte/Interstitial Macrophage
ELL2	0	1.69455	0.918	0.658	0	Monocyte/Interstitial Macrophage
RBM47	0	1.67831	0.864	0.323	0	Monocyte/Interstitial Macrophage
CTSB	0	1.66583	0.824	0.486	0	Monocyte/Interstitial Macrophage
RASGEF1B	0	1.65491	0.747	0.279	0	Monocyte/Interstitial Macrophage
PSAP	0	1.65425	0.872	0.626	0	Monocyte/Interstitial Macrophage
RNF13	0	1.64679	0.835	0.421	0	Monocyte/Interstitial Macrophage
MANBA	0	1.63033	0.74	0.277	0	Monocyte/Interstitial Macrophage
CFD	0	3.61975	0.82	0.247	0	Adventitial Fibroblast
CCDC80	0	3.59606	0.955	0.247	0	Adventitial Fibroblast
DCN	0	3.54259	0.98	0.399	0	Adventitial Fibroblast
FBLN1	0	3.39381	0.953	0.197	0	Adventitial Fibroblast
LAMA2	0	3.35367	0.908	0.143	0	Adventitial Fibroblast
COL1A2	0	3.25948	0.981	0.212	0	Adventitial Fibroblast
COL3A1	0	3.18557	0.918	0.214	0	Adventitial Fibroblast
COL1A1	0	3.07897	0.905	0.165	0	Adventitial Fibroblast
C3	0	2.88083	0.951	0.276	0	Adventitial Fibroblast
MGP	0	2.85757	0.939	0.445	0	Adventitial Fibroblast
SFRP2	0	2.83684	0.8	0.15	0	Adventitial Fibroblast
FBN1	0	2.77462	0.935	0.216	0	Adventitial Fibroblast
ABI3BP	0	2.60886	0.91	0.122	0	Adventitial Fibroblast
COL6A2	0	2.52301	0.97	0.181	0	Adventitial Fibroblast
IGFBP5	0	2.49366	0.687	0.188	0	Adventitial Fibroblast
SLIT2	0	2.46159	0.958	0.182	0	Adventitial Fibroblast
FSTL1	0	2.35123	0.924	0.235	0	Adventitial Fibroblast
DCLK1	0	2.26038	0.839	0.065	0	Adventitial Fibroblast
MEG8	0	2.25829	0.734	0.042	0	Adventitial Fibroblast
C1R	0	2.2291	0.907	0.213	0	Adventitial Fibroblast
IGFBP6	0	2.21313	0.76	0.121	0	Adventitial Fibroblast
SPARC	0	2.18914	0.859	0.299	0	Adventitial Fibroblast
PI16	0	2.18224	0.529	0.044	0	Adventitial Fibroblast
NEGR1	0	2.17645	0.793	0.145	0	Adventitial Fibroblast
ELN	0	2.14769	0.748	0.112	0	Adventitial Fibroblast
COL6A1	0	2.14413	0.913	0.138	0	Adventitial Fibroblast
MFAP5	0	2.09244	0.613	0.079	0	Adventitial Fibroblast
LUM	0	2.08561	0.844	0.159	0	Adventitial Fibroblast
ZFPM2	0	2.07724	0.962	0.281	0	Adventitial Fibroblast
TIMP1	0	2.06517	0.917	0.487	0	Adventitial Fibroblast
GPC6	0	2.02888	0.653	0.07	0	Adventitial Fibroblast
GSN	0	2.01103	0.876	0.434	0	Adventitial Fibroblast
ADH1B	0	1.98391	0.774	0.118	0	Adventitial Fibroblast
BNC2	0	1.95185	0.959	0.285	0	Adventitial Fibroblast
MMP2	0	1.92345	0.852	0.122	0	Adventitial Fibroblast
BICC1	0	1.91819	0.883	0.135	0	Adventitial Fibroblast
RBMS3	0	1.87632	0.987	0.485	0	Adventitial Fibroblast
LSAMP	0	1.86101	0.862	0.1	0	Adventitial Fibroblast
SLIT3	0	1.85633	0.866	0.082	0	Adventitial Fibroblast
SCARA5	0	1.84429	0.726	0.044	0	Adventitial Fibroblast
IGF1	0	1.84138	0.738	0.078	0	Adventitial Fibroblast
COL5A2	0	1.81667	0.857	0.114	0	Adventitial Fibroblast
C1S	0	1.80494	0.888	0.244	0	Adventitial Fibroblast
GFPT2	0	1.80463	0.787	0.095	0	Adventitial Fibroblast
CRISPLD2	0	1.78873	0.867	0.127	0	Adventitial Fibroblast
EBF1	0	1.77157	0.888	0.223	0	Adventitial Fibroblast
PTGDS	0	1.76017	0.652	0.168	0	Adventitial Fibroblast
TNXB	0	1.74317	0.839	0.15	0	Adventitial Fibroblast
CST3	0	1.73183	0.911	0.558	0	Adventitial Fibroblast
PLA2G2A	0	1.72704	0.55	0.083	0	Adventitial Fibroblast
SFTPC	0	4.54254	0.945	0.695	0	Alveolar Epithelial
SFTPB	0	4.47417	0.997	0.472	0	Alveolar Epithelial
SFTPA2	0	3.96002	0.95	0.462	0	Alveolar Epithelial
SFTPA1	0	3.95387	0.939	0.428	0	Alveolar Epithelial
ZNF385B	0	3.93313	0.859	0.088	0	Alveolar Epithelial
MACROD2	0	3.85605	0.971	0.205	0	Alveolar Epithelial
LRRK2	0	3.69364	0.939	0.19	0	Alveolar Epithelial
NAPSA	0	3.15278	0.93	0.179	0	Alveolar Epithelial
ERBB4	0	2.90793	0.976	0.137	0	Alveolar Epithelial
ROS1	0	2.8653	0.959	0.034	0	Alveolar Epithelial
ACOXL	0	2.66291	0.907	0.026	0	Alveolar Epithelial
ANK3	0	2.60235	0.991	0.262	0	Alveolar Epithelial
MECOM	0	2.39827	0.997	0.328	0	Alveolar Epithelial
ABCA3	0	2.37698	0.898	0.06	0	Alveolar Epithelial
NEDD4L	0	2.33471	0.995	0.284	0	Alveolar Epithelial
SFTPD	0	2.24886	0.855	0.081	0	Alveolar Epithelial
GPC5	0	2.22578	0.703	0.036	0	Alveolar Epithelial
MUC1	0	2.15385	0.937	0.159	0	Alveolar Epithelial
LMO3	0	2.13037	0.933	0.136	0	Alveolar Epithelial
TMEM163	0	2.12539	0.929	0.077	0	Alveolar Epithelial
TTN	0	2.11819	0.783	0.128	0	Alveolar Epithelial
SLC34A2	0	2.11592	0.95	0.252	0	Alveolar Epithelial
PDE4D	0	2.11277	0.994	0.676	0	Alveolar Epithelial
PGC	0	2.06806	0.752	0.081	0	Alveolar Epithelial
SFTA3	0	2.03415	0.934	0.076	0	Alveolar Epithelial
TACC2	0	2.01509	0.958	0.232	0	Alveolar Epithelial
PTPN13	0	2.00385	0.96	0.228	0	Alveolar Epithelial
SNX25	0	1.99099	0.962	0.297	0	Alveolar Epithelial
CADM1	0	1.98701	0.952	0.129	0	Alveolar Epithelial
DLG2	0	1.95617	0.874	0.389	0	Alveolar Epithelial
AGBL1	0	1.90915	0.615	0.024	0	Alveolar Epithelial
AUTS2	0	1.87706	0.959	0.498	0	Alveolar Epithelial
HOPX	0	1.86557	0.938	0.126	0	Alveolar Epithelial
LIMCH1	0	1.85803	0.977	0.325	0	Alveolar Epithelial
TANC2	0	1.78676	0.955	0.445	0	Alveolar Epithelial
MAGI3	0	1.7687	0.977	0.398	0	Alveolar Epithelial
PIP5K1B	0	1.74701	0.903	0.109	0	Alveolar Epithelial
MAST4	0	1.74306	0.99	0.441	0	Alveolar Epithelial
LAMP3	0	1.74087	0.844	0.091	0	Alveolar Epithelial
CCDC141	0	1.73351	0.732	0.037	0	Alveolar Epithelial
SHROOM3	0	1.7317	0.944	0.133	0	Alveolar Epithelial
CTSH	0	1.72892	0.909	0.335	0	Alveolar Epithelial
NEBL	0	1.68725	0.958	0.19	0	Alveolar Epithelial
AC019117.1	0	1.68359	0.806	0.05	0	Alveolar Epithelial
AC096531.2	0	1.67773	0.69	0.015	0	Alveolar Epithelial
PPP1R9A	0	1.67761	0.947	0.132	0	Alveolar Epithelial
HHIP	0	1.6725	0.67	0.05	0	Alveolar Epithelial
MTUS1	0	1.66974	0.978	0.349	0	Alveolar Epithelial
VEPH1	0	1.63506	0.791	0.045	0	Alveolar Epithelial
LMO7	0	1.62708	0.96	0.215	0	Alveolar Epithelial
PDE3B	0	2.59303	0.777	0.262	0	CD4 T
CAMK4	0	2.58214	0.708	0.044	0	CD4 T
CRYBG1	0	2.5129	0.758	0.266	0	CD4 T
IL7R	0	2.51167	0.702	0.108	0	CD4 T
CNOT6L	0	2.5063	0.932	0.513	0	CD4 T
PARP8	0	2.45871	0.882	0.443	0	CD4 T
THEMIS	0	2.39385	0.614	0.03	0	CD4 T
FYN	0	2.35635	0.959	0.497	0	CD4 T
PTPRC	0	2.23671	0.967	0.352	0	CD4 T
SKAP1	0	2.22251	0.83	0.124	0	CD4 T
BCL11B	0	2.2213	0.752	0.071	0	CD4 T
ARHGAP15	0	2.21892	0.95	0.348	0	CD4 T
STAT4	0	2.19791	0.816	0.183	0	CD4 T
NIBAN1	0	2.04335	0.659	0.249	0	CD4 T
AL136456.1	0	2.01719	0.25	0.065	0	CD4 T
CXCR4	0	1.97928	0.808	0.261	0	CD4 T
SARAF	0	1.97582	0.847	0.496	0	CD4 T
RNF19A	0	1.96699	0.725	0.55	0	CD4 T
CDC42SE2	0	1.95417	0.868	0.502	0	CD4 T
IKZF1	0	1.95038	0.762	0.173	0	CD4 T
CD69	0	1.94791	0.691	0.13	0	CD4 T
ITK	0	1.94694	0.622	0.068	0	CD4 T
CD96	0	1.93829	0.677	0.085	0	CD4 T
SYTL3	0	1.91982	0.801	0.336	0	CD4 T
BCL2	0	1.88329	0.653	0.282	0	CD4 T
SMCHD1	0	1.88098	0.905	0.719	0	CD4 T
PPP2R5C	0	1.87517	0.888	0.572	0	CD4 T
INPP4B	0	1.84971	0.633	0.214	0	CD4 T
ZNF831	0	1.83548	0.577	0.051	0	CD4 T
RHOH	0	1.77355	0.633	0.136	0	CD4 T
TNFAIP3	0	1.75113	0.772	0.451	0	CD4 T
PPP1R16B	0	1.7468	0.688	0.189	0	CD4 T
LINC01934	0	1.73225	0.482	0.067	0	CD4 T
STK4	0	1.72375	0.8	0.415	0	CD4 T
EML4	0	1.70505	0.851	0.618	0	CD4 T
NR3C1	0	1.6921	0.687	0.576	0	CD4 T
MRPL1	0	1.67908	0.475	0.231	0	CD4 T
BICDL1	0	1.64097	0.42	0.084	0	CD4 T
ETS1	0	1.63678	0.733	0.325	0	CD4 T
CDC14A	0	1.59107	0.62	0.397	0	CD4 T
ANKRD44	0	1.57034	0.867	0.479	0	CD4 T
FYB1	0	1.56512	0.611	0.184	0	CD4 T
IQGAP2	0	1.55118	0.77	0.316	0	CD4 T
GNG2	0	1.55063	0.598	0.141	0	CD4 T
SMAP2	0	1.54279	0.757	0.342	0	CD4 T
RGS1	0	1.54143	0.516	0.146	0	CD4 T
STK17B	0	1.53499	0.742	0.398	0	CD4 T
ZFP36L2	0	1.50197	0.843	0.672	0	CD4 T
PTPN22	0	1.47245	0.463	0.118	0	CD4 T
ATF7IP	0	1.4592	0.739	0.51	0	CD4 T
CD247	0	3.00052	0.862	0.096	0	CD8 T/NK
GNLY	0	2.82944	0.619	0.053	0	CD8 T/NK
AOAH	0	2.62916	0.849	0.171	0	CD8 T/NK
CCL4	0	2.40848	0.58	0.093	0	CD8 T/NK
GNG2	0	2.39849	0.754	0.135	0	CD8 T/NK
PARP8	0	2.274	0.932	0.446	0	CD8 T/NK
FYN	0	2.20843	0.958	0.505	0	CD8 T/NK
STAT4	0	2.20589	0.844	0.191	0	CD8 T/NK
NKG7	0	2.1837	0.651	0.068	0	CD8 T/NK
SYTL3	0	2.14375	0.878	0.336	0	CD8 T/NK
SKAP1	0	2.13567	0.841	0.135	0	CD8 T/NK
CNOT6L	0	2.09434	0.925	0.521	0	CD8 T/NK
PTPRC	0	2.09175	0.971	0.361	0	CD8 T/NK
MCTP2	0	2.04628	0.784	0.33	0	CD8 T/NK
CCL5	0	1.92831	0.6	0.079	0	CD8 T/NK
PIP4K2A	0	1.89833	0.864	0.52	0	CD8 T/NK
VAV3	0	1.86399	0.735	0.266	0	CD8 T/NK
PRF1	0	1.83905	0.585	0.03	0	CD8 T/NK
NCALD	0	1.81809	0.667	0.208	0	CD8 T/NK
TXK	0	1.76287	0.553	0.108	0	CD8 T/NK
KLRD1	0	1.75735	0.713	0.165	0	CD8 T/NK
ITGA4	0	1.75193	0.683	0.147	0	CD8 T/NK
CEMIP2	0	1.74351	0.836	0.619	0	CD8 T/NK
SLC38A1	0	1.68179	0.739	0.313	0	CD8 T/NK
RUNX3	0	1.67975	0.701	0.128	0	CD8 T/NK
PRKCH	0	1.66629	0.908	0.577	0	CD8 T/NK
IQGAP2	0	1.6435	0.805	0.32	0	CD8 T/NK
CARD11	0	1.63165	0.58	0.102	0	CD8 T/NK
PDGFD	0	1.61767	0.477	0.084	0	CD8 T/NK
PYHIN1	0	1.60412	0.548	0.047	0	CD8 T/NK
CD69	0	1.59637	0.66	0.142	0	CD8 T/NK
KLRF1	0	1.5574	0.475	0.014	0	CD8 T/NK
YES1	0	1.55591	0.611	0.362	0	CD8 T/NK
VPS37B	0	1.54736	0.701	0.428	0	CD8 T/NK
CBLB	0	1.52777	0.914	0.719	0	CD8 T/NK
PPP2R5C	0	1.52559	0.853	0.58	0	CD8 T/NK
PDE7A	0	1.52058	0.738	0.526	0	CD8 T/NK
LINGO2	0	1.50335	0.205	0.008	0	CD8 T/NK
PTPN22	0	1.47921	0.549	0.116	0	CD8 T/NK
MYBL1	0	1.46785	0.496	0.058	0	CD8 T/NK
PPP2R2B	0	1.4665	0.451	0.056	0	CD8 T/NK
PLCL2	0	1.46026	0.622	0.309	0	CD8 T/NK
PDE3B	0	1.45981	0.609	0.285	0	CD8 T/NK
KLF12	0	1.45309	0.725	0.35	0	CD8 T/NK
PPP1R16B	0	1.43492	0.651	0.2	0	CD8 T/NK
RASA2	0	1.42858	0.79	0.552	0	CD8 T/NK
MAPRE2	0	1.41261	0.577	0.314	0	CD8 T/NK
GZMB	0	1.41227	0.454	0.029	0	CD8 T/NK
CD96	0	1.40682	0.593	0.102	0	CD8 T/NK
CNOT2	0	1.40299	0.653	0.586	0	CD8 T/NK
CFAP299	0	4.25519	0.996	0.024	0	Ciliated
RP1	0	4.18686	0.994	0.055	0	Ciliated
AGBL4	0	4.0849	0.997	0.073	0	Ciliated
DNAH12	0	3.97711	0.995	0.052	0	Ciliated
LRRIQ1	0	3.65207	0.995	0.032	0	Ciliated
TMEM232	0	3.61936	0.992	0.082	0	Ciliated
DNAH7	0	3.41375	0.991	0.06	0	Ciliated
DCDC1	0	3.39145	0.988	0.02	0	Ciliated
SPAG16	0	3.38326	0.987	0.167	0	Ciliated
STK33	0	3.368	0.992	0.116	0	Ciliated
CFAP54	0	3.33901	0.993	0.064	0	Ciliated
PACRG	0	3.20843	0.983	0.049	0	Ciliated
CDHR3	0	3.16576	0.985	0.064	0	Ciliated
DNAH11	0	3.15956	0.991	0.047	0	Ciliated
PTPRT	0	3.13986	0.924	0.033	0	Ciliated
HYDIN	0	3.10619	0.988	0.035	0	Ciliated
DNAH9	0	3.08152	0.982	0.021	0	Ciliated
CFAP47	0	3.04278	0.981	0.009	0	Ciliated
CHST9	0	3.02283	0.98	0.055	0	Ciliated
DNAH6	0	2.95243	0.986	0.049	0	Ciliated
NEK10	0	2.86932	0.984	0.127	0	Ciliated
DNAH5	0	2.86242	0.979	0.117	0	Ciliated
SPAG17	0	2.83513	0.98	0.017	0	Ciliated
WDR49	0	2.81833	0.981	0.103	0	Ciliated
MAPK10	0	2.80227	0.991	0.266	0	Ciliated
CFAP43	0	2.68376	0.978	0.03	0	Ciliated
ANKFN1	0	2.64856	0.971	0.052	0	Ciliated
ZBBX	0	2.57561	0.976	0.007	0	Ciliated
DNAH3	0	2.53562	0.97	0.019	0	Ciliated
LMNTD1	0	2.52251	0.966	0.006	0	Ciliated
SPATA17	0	2.49535	0.962	0.035	0	Ciliated
ADGB	0	2.49055	0.969	0.007	0	Ciliated
ULK4	0	2.48131	0.993	0.364	0	Ciliated
FGF14	0	2.43492	0.958	0.083	0	Ciliated
CAPS	0	2.42516	0.933	0.113	0	Ciliated
C8orf34	0	2.42325	0.968	0.119	0	Ciliated
CCDC30	0	2.38933	0.97	0.097	0	Ciliated
TTC29	0	2.36332	0.95	0.007	0	Ciliated
AL022068.1	0	2.3572	0.932	0.051	0	Ciliated
CCDC146	0	2.34783	0.979	0.242	0	Ciliated
DMD	0	2.33555	0.955	0.208	0	Ciliated
RFX3	0	2.317	0.993	0.608	0	Ciliated
ESRRG	0	2.3131	0.915	0.034	0	Ciliated
ARMC3	0	2.29911	0.967	0.015	0	Ciliated
ABCA13	0	2.29148	0.867	0.041	0	Ciliated
DTHD1	0	2.2788	0.964	0.055	0	Ciliated
DYNC2H1	0	2.27811	0.977	0.269	0	Ciliated
SPEF2	0	2.26827	0.964	0.064	0	Ciliated
ERICH3	0	2.26234	0.95	0.013	0	Ciliated
KIAA0825	0	2.24987	0.974	0.228	0	Ciliated
ADGRL2	0	2.84427	0.62	0.275	0	Arterial/Capillary Endothelial
LDB2	0	2.56177	0.941	0.315	0	Arterial/Capillary Endothelial
ADAMTS6	0	2.48599	0.55	0.113	0	Arterial/Capillary Endothelial
BTNL9	0	2.4352	0.659	0.02	0	Arterial/Capillary Endothelial
EPAS1	0	2.3842	0.958	0.555	0	Arterial/Capillary Endothelial
ST6GALNAC3	0	2.24358	0.911	0.3	0	Arterial/Capillary Endothelial
HECW2	0	2.20862	0.546	0.115	0	Arterial/Capillary Endothelial
PECAM1	0	2.11516	0.883	0.285	0	Arterial/Capillary Endothelial
CALCRL	0	2.10988	0.843	0.248	0	Arterial/Capillary Endothelial
PLPP1	0	2.05777	0.64	0.353	0	Arterial/Capillary Endothelial
GALNT18	0	2.05136	0.757	0.316	0	Arterial/Capillary Endothelial
TCF4	0	2.01279	0.983	0.564	0	Arterial/Capillary Endothelial
STXBP6	0	1.98554	0.35	0.072	0	Arterial/Capillary Endothelial
PIK3R3	0	1.96426	0.768	0.34	0	Arterial/Capillary Endothelial
PTPRB	0	1.94205	0.708	0.154	0	Arterial/Capillary Endothelial
PTPRM	0	1.93216	0.969	0.59	0	Arterial/Capillary Endothelial
ARL15	0	1.92376	0.816	0.657	0	Arterial/Capillary Endothelial
SMAD6	0	1.91761	0.565	0.095	0	Arterial/Capillary Endothelial
DOCK9	0	1.86971	0.909	0.483	0	Arterial/Capillary Endothelial
TIMP3	0	1.86158	0.77	0.342	0	Arterial/Capillary Endothelial
TMTC1	0	1.77388	0.68	0.268	0	Arterial/Capillary Endothelial
SLCO2A1	0	1.76369	0.671	0.163	0	Arterial/Capillary Endothelial
LINC00472	0	1.7503	0.587	0.3	0	Arterial/Capillary Endothelial
EMCN	0	1.74687	0.624	0.142	0	Arterial/Capillary Endothelial
DACH1	0	1.73694	0.65	0.175	0	Arterial/Capillary Endothelial
PCDH17	0	1.7345	0.738	0.2	0	Arterial/Capillary Endothelial
KIAA1217	0	1.71955	0.638	0.318	0	Arterial/Capillary Endothelial
ARHGAP29	0	1.69112	0.702	0.271	0	Arterial/Capillary Endothelial
FCN3	0	1.67818	0.296	0.025	0	Arterial/Capillary Endothelial
PTPRG	0	1.66546	0.908	0.489	0	Arterial/Capillary Endothelial
ADGRF5	0	1.62183	0.668	0.22	0	Arterial/Capillary Endothelial
CLDN5	0	1.6084	0.68	0.161	0	Arterial/Capillary Endothelial
SLC6A4	0	1.59334	0.247	0.016	0	Arterial/Capillary Endothelial
BMPR2	0	1.58586	0.89	0.569	0	Arterial/Capillary Endothelial
SASH1	0	1.57821	0.857	0.427	0	Arterial/Capillary Endothelial
DKK2	0	1.54602	0.178	0.02	0	Arterial/Capillary Endothelial
AFF3	5.40894e-135	1.53938	0.337	0.193	1.97973e-130	Arterial/Capillary Endothelial
PRICKLE2	3.89352e-89	1.52524	0.409	0.308	1.42507e-84	Arterial/Capillary Endothelial
SPTBN1	0	1.48621	0.9	0.581	0	Arterial/Capillary Endothelial
ERG	0	1.48578	0.807	0.199	0	Arterial/Capillary Endothelial
FLT1	0	1.48277	0.748	0.238	0	Arterial/Capillary Endothelial
PREX2	0	1.47867	0.655	0.226	0	Arterial/Capillary Endothelial
SORBS1	0	1.47717	0.576	0.322	0	Arterial/Capillary Endothelial
VWF	0	1.44963	0.747	0.197	0	Arterial/Capillary Endothelial
THSD7A	0	1.42677	0.55	0.181	0	Arterial/Capillary Endothelial
TNFRSF10D	0	1.41257	0.684	0.309	0	Arterial/Capillary Endothelial
PLEKHG1	0	1.40949	0.759	0.315	0	Arterial/Capillary Endothelial
ARHGAP31	0	1.38825	0.761	0.32	0	Arterial/Capillary Endothelial
EFNB2	0	1.38645	0.6	0.239	0	Arterial/Capillary Endothelial
TEK	0	1.38077	0.529	0.081	0	Arterial/Capillary Endothelial
ROBO2	0	3.06801	0.824	0.096	0	Myofibroblast/Interstitial Fibroblast
LAMA2	0	2.81691	0.972	0.212	0	Myofibroblast/Interstitial Fibroblast
A2M	0	2.65364	0.898	0.429	0	Myofibroblast/Interstitial Fibroblast
FN1	0	2.60226	0.947	0.363	0	Myofibroblast/Interstitial Fibroblast
COL6A3	0	2.55431	0.9	0.162	0	Myofibroblast/Interstitial Fibroblast
PRKG1	0	2.49954	0.981	0.306	0	Myofibroblast/Interstitial Fibroblast
LSAMP	0	2.42685	0.899	0.169	0	Myofibroblast/Interstitial Fibroblast
SCN7A	0	2.37753	0.781	0.069	0	Myofibroblast/Interstitial Fibroblast
RYR2	0	2.37148	0.744	0.065	0	Myofibroblast/Interstitial Fibroblast
CDH11	0	2.27668	0.881	0.136	0	Myofibroblast/Interstitial Fibroblast
COL5A2	0	2.23122	0.903	0.181	0	Myofibroblast/Interstitial Fibroblast
HMCN1	0	2.22336	0.839	0.148	0	Myofibroblast/Interstitial Fibroblast
FGF14	0	2.21903	0.639	0.124	0	Myofibroblast/Interstitial Fibroblast
SLIT2	0	2.19294	0.886	0.257	0	Myofibroblast/Interstitial Fibroblast
COL1A2	0	2.16048	0.944	0.285	0	Myofibroblast/Interstitial Fibroblast
ITGA8	0	2.13642	0.727	0.038	0	Myofibroblast/Interstitial Fibroblast
MAMDC2	0	2.08275	0.73	0.128	0	Myofibroblast/Interstitial Fibroblast
COL3A1	0	2.06688	0.892	0.281	0	Myofibroblast/Interstitial Fibroblast
ITGBL1	0	2.02389	0.494	0.062	0	Myofibroblast/Interstitial Fibroblast
PDZRN3	0	2.00275	0.845	0.124	0	Myofibroblast/Interstitial Fibroblast
COL1A1	0	1.98563	0.819	0.237	0	Myofibroblast/Interstitial Fibroblast
LTBP1	0	1.92955	0.823	0.199	0	Myofibroblast/Interstitial Fibroblast
PLEKHH2	0	1.90819	0.757	0.113	0	Myofibroblast/Interstitial Fibroblast
CCBE1	0	1.86708	0.542	0.043	0	Myofibroblast/Interstitial Fibroblast
ARHGAP6	0	1.86008	0.722	0.207	0	Myofibroblast/Interstitial Fibroblast
KAZN	0	1.85954	0.74	0.335	0	Myofibroblast/Interstitial Fibroblast
RBMS3	0	1.82571	0.986	0.532	0	Myofibroblast/Interstitial Fibroblast
CACNA1C	0	1.82103	0.848	0.198	0	Myofibroblast/Interstitial Fibroblast
COL8A1	0	1.81174	0.702	0.146	0	Myofibroblast/Interstitial Fibroblast
LTBP2	0	1.80623	0.745	0.096	0	Myofibroblast/Interstitial Fibroblast
TIMP3	0	1.79456	0.855	0.34	0	Myofibroblast/Interstitial Fibroblast
BMP5	0	1.78829	0.642	0.016	0	Myofibroblast/Interstitial Fibroblast
ROBO1	0	1.76095	0.792	0.26	0	Myofibroblast/Interstitial Fibroblast
DST	0	1.7112	0.951	0.415	0	Myofibroblast/Interstitial Fibroblast
NEGR1	0	1.70668	0.711	0.209	0	Myofibroblast/Interstitial Fibroblast
CACNB2	0	1.70341	0.719	0.144	0	Myofibroblast/Interstitial Fibroblast
CCDC102B	0	1.69543	0.542	0.124	0	Myofibroblast/Interstitial Fibroblast
GALNT17	0	1.69034	0.632	0.043	0	Myofibroblast/Interstitial Fibroblast
LAMB1	0	1.68049	0.79	0.182	0	Myofibroblast/Interstitial Fibroblast
SPON1	0	1.64363	0.789	0.141	0	Myofibroblast/Interstitial Fibroblast
LUM	0	1.63023	0.79	0.225	0	Myofibroblast/Interstitial Fibroblast
CALD1	0	1.62436	0.895	0.323	0	Myofibroblast/Interstitial Fibroblast
CFH	0	1.60839	0.805	0.299	0	Myofibroblast/Interstitial Fibroblast
PRR16	0	1.60665	0.527	0.053	0	Myofibroblast/Interstitial Fibroblast
BICC1	0	1.58493	0.832	0.206	0	Myofibroblast/Interstitial Fibroblast
MYH10	0	1.58285	0.779	0.253	0	Myofibroblast/Interstitial Fibroblast
COL6A2	0	1.57343	0.904	0.257	0	Myofibroblast/Interstitial Fibroblast
PALLD	0	1.57076	0.844	0.303	0	Myofibroblast/Interstitial Fibroblast
BNC2	0	1.57031	0.903	0.35	0	Myofibroblast/Interstitial Fibroblast
ANGPT1	0	1.55283	0.502	0.039	0	Myofibroblast/Interstitial Fibroblast
BANK1	0	3.7525	0.93	0.084	0	B
AFF3	0	3.14191	0.929	0.179	0	B
LY9	0	2.84604	0.665	0.039	0	B
BACH2	0	2.80845	0.791	0.313	0	B
ARHGAP24	0	2.74633	0.934	0.432	0	B
AC120193.1	0	2.72514	0.707	0.042	0	B
CD83	0	2.48532	0.837	0.26	0	B
ADAM28	0	2.40653	0.739	0.086	0	B
MGAT5	0	2.22495	0.864	0.507	0	B
ANKRD44	0	2.2132	0.947	0.505	0	B
RALGPS2	0	2.20679	0.768	0.252	0	B
MS4A1	0	2.18819	0.691	0.009	0	B
GNG7	0	2.13245	0.664	0.115	0	B
SMCHD1	0	2.09217	0.934	0.731	0	B
SESN3	0	2.04672	0.677	0.288	0	B
BLK	0	2.04455	0.617	0.012	0	B
MEF2C	0	1.99226	0.763	0.387	0	B
CD74	0	1.97718	0.958	0.677	0	B
EBF1	0	1.95872	0.778	0.296	0	B
LYN	0	1.91962	0.847	0.45	0	B
SMAP2	0	1.88457	0.863	0.369	0	B
PRDM2	0	1.83345	0.844	0.571	0	B
RHOH	0	1.80578	0.646	0.171	0	B
PRKCB	0	1.80067	0.791	0.264	0	B
HLA-DRA	0	1.80036	0.869	0.531	0	B
BCL11A	0	1.76636	0.525	0.092	0	B
TMEM156	0	1.75623	0.456	0.065	0	B
CXCR4	0	1.75281	0.837	0.299	0	B
ARID5B	0	1.73457	0.846	0.623	0	B
CD79A	0	1.72095	0.538	0.019	0	B
WDFY4	0	1.70482	0.623	0.09	0	B
RUBCNL	0	1.6852	0.474	0.042	0	B
PDE7A	0	1.66165	0.878	0.534	0	B
ARHGAP15	0	1.62146	0.939	0.391	0	B
MARCH1	0	1.60943	0.467	0.111	0	B
AC007384.1	0	1.58906	0.632	0.278	0	B
SSH2	0	1.58876	0.878	0.653	0	B
INPP5D	0	1.58065	0.698	0.239	0	B
IGHM	0	1.54297	0.575	0.106	0	B
PAX5	0	1.53073	0.468	0.007	0	B
HLA-DQA1	0	1.52782	0.566	0.137	0	B
OSBPL10	0	1.50434	0.559	0.281	0	B
AP001011.1	0	1.49189	0.604	0.304	0	B
SP140	0	1.47125	0.558	0.108	0	B
AL592429.2	0	1.46196	0.347	0.059	0	B
EZR	0	1.45886	0.902	0.621	0	B
STK4	0	1.43693	0.796	0.442	0	B
C12orf42	0	1.40889	0.359	0.014	0	B
PLEKHG1	0	1.39918	0.723	0.322	0	B
SEL1L3	0	1.39305	0.543	0.261	0	B
CCL21	0	4.01047	0.785	0.06	0	Lymphatic Endothelial
PKHD1L1	0	3.43404	0.929	0.033	0	Lymphatic Endothelial
SEMA3A	0	3.41127	0.86	0.087	0	Lymphatic Endothelial
KALRN	0	2.95113	0.95	0.253	0	Lymphatic Endothelial
MMRN1	0	2.81847	0.854	0.063	0	Lymphatic Endothelial
PPFIBP1	0	2.49683	0.963	0.347	0	Lymphatic Endothelial
AL357507.1	0	2.38007	0.439	0.012	0	Lymphatic Endothelial
SEMA3D	0	2.3581	0.743	0.055	0	Lymphatic Endothelial
CD36	0	2.34502	0.756	0.15	0	Lymphatic Endothelial
STOX2	0	2.29611	0.858	0.244	0	Lymphatic Endothelial
ST6GALNAC3	0	2.25474	0.943	0.31	0	Lymphatic Endothelial
AKAP12	0	2.2443	0.857	0.226	0	Lymphatic Endothelial
EFNA5	0	2.21868	0.874	0.293	0	Lymphatic Endothelial
LINC02147	0	2.16996	0.727	0.096	0	Lymphatic Endothelial
ITGA9	0	2.15415	0.828	0.251	0	Lymphatic Endothelial
RELN	0	2.0994	0.663	0.019	0	Lymphatic Endothelial
CATSPERB	0	2.06993	0.704	0.198	0	Lymphatic Endothelial
LDB2	0	2.02307	0.933	0.326	0	Lymphatic Endothelial
PGM5	0	1.9952	0.723	0.082	0	Lymphatic Endothelial
APP	0	1.94237	0.947	0.583	0	Lymphatic Endothelial
GPM6A	0	1.91603	0.657	0.121	0	Lymphatic Endothelial
THSD4	0	1.88536	0.77	0.267	0	Lymphatic Endothelial
PTPRE	0	1.87604	0.897	0.377	0	Lymphatic Endothelial
NRG3	0	1.84645	0.41	0.029	0	Lymphatic Endothelial
TFPI	0	1.75393	0.896	0.456	0	Lymphatic Endothelial
RALGAPA2	0	1.7396	0.928	0.588	0	Lymphatic Endothelial
KLHL4	0	1.72778	0.525	0.033	0	Lymphatic Endothelial
RAPGEF5	0	1.71291	0.751	0.283	0	Lymphatic Endothelial
PDE7B	0	1.67697	0.659	0.212	0	Lymphatic Endothelial
NHSL1	0	1.66862	0.749	0.362	0	Lymphatic Endothelial
ZFPM2	0	1.65717	0.894	0.355	0	Lymphatic Endothelial
HECW2	0	1.64695	0.704	0.119	0	Lymphatic Endothelial
ZDHHC14	0	1.64519	0.776	0.26	0	Lymphatic Endothelial
DOCK5	0	1.63827	0.841	0.338	0	Lymphatic Endothelial
TFF3	0	1.58802	0.597	0.067	0	Lymphatic Endothelial
PROX1	0	1.58609	0.619	0.029	0	Lymphatic Endothelial
ZNF521	0	1.57682	0.753	0.237	0	Lymphatic Endothelial
PCSK6	0	1.57255	0.611	0.091	0	Lymphatic Endothelial
FBXL7	0	1.56821	0.876	0.379	0	Lymphatic Endothelial
DLGAP2	0	1.55236	0.44	0.031	0	Lymphatic Endothelial
SMAD1	0	1.54632	0.643	0.187	0	Lymphatic Endothelial
IGFBP7	0	1.52661	0.93	0.544	0	Lymphatic Endothelial
NR2F1-AS1	0	1.5245	0.667	0.137	0	Lymphatic Endothelial
SNTG2	0	1.52305	0.628	0.141	0	Lymphatic Endothelial
TBX1	0	1.51379	0.671	0.028	0	Lymphatic Endothelial
PDE1A	0	1.50745	0.448	0.063	0	Lymphatic Endothelial
PRKG1	0	1.48511	0.82	0.32	0	Lymphatic Endothelial
MAGI1	0	1.46437	0.955	0.456	0	Lymphatic Endothelial
FRMD4B	0	1.46334	0.823	0.422	0	Lymphatic Endothelial
PLEKHG1	0	1.46074	0.85	0.32	0	Lymphatic Endothelial
SCGB3A1	0	4.89143	0.979	0.715	0	Goblet/Club
SCGB1A1	1.68525e-160	4.76108	0.704	0.461	6.1682e-156	Goblet/Club
BPIFB1	0	4.23034	0.888	0.212	0	Goblet/Club
BMPR1B	0	3.00744	0.914	0.115	0	Goblet/Club
SLPI	0	2.884	0.925	0.567	0	Goblet/Club
WFDC2	0	2.76201	0.931	0.282	0	Goblet/Club
RIMS1	0	2.66013	0.654	0.034	0	Goblet/Club
CP	0	2.5877	0.908	0.126	0	Goblet/Club
ANKRD36C	0	2.42586	0.836	0.312	0	Goblet/Club
SLC4A4	0	2.34157	0.844	0.173	0	Goblet/Club
LCN2	0	2.25026	0.751	0.113	0	Goblet/Club
LINC00342	0	2.24087	0.78	0.297	0	Goblet/Club
MUC5B	0	2.23335	0.759	0.029	0	Goblet/Club
NEDD4L	0	2.13306	0.985	0.346	0	Goblet/Club
LMO7	0	2.10504	0.968	0.281	0	Goblet/Club
PIGR	0	2.09871	0.865	0.191	0	Goblet/Club
KRT19	0	2.04141	0.913	0.209	0	Goblet/Club
EFNA5	0	2.02049	0.955	0.295	0	Goblet/Club
MACC1	0	1.92714	0.821	0.145	0	Goblet/Club
ALCAM	0	1.91994	0.988	0.493	0	Goblet/Club
SOX5	0	1.8557	0.971	0.39	0	Goblet/Club
LINC00511	0	1.82802	0.897	0.145	0	Goblet/Club
CHST9	0	1.80386	0.805	0.106	0	Goblet/Club
NRXN3	0	1.78014	0.798	0.166	0	Goblet/Club
SAA1	0	1.70272	0.554	0.098	0	Goblet/Club
TMC5	0	1.70014	0.942	0.185	0	Goblet/Club
NBEA	0	1.66048	0.899	0.312	0	Goblet/Club
CATSPERB	0	1.65169	0.851	0.198	0	Goblet/Club
ANXA1	0	1.54644	0.931	0.611	0	Goblet/Club
GPRC5A	0	1.53311	0.92	0.282	0	Goblet/Club
CAPN13	0	1.52249	0.736	0.04	0	Goblet/Club
GLIS3	0	1.50639	0.945	0.434	0	Goblet/Club
MYO6	0	1.49546	0.921	0.367	0	Goblet/Club
KIAA1217	0	1.48328	0.953	0.319	0	Goblet/Club
EZR	0	1.48325	0.981	0.621	0	Goblet/Club
CDH1	0	1.46943	0.865	0.165	0	Goblet/Club
NEBL	0	1.43958	0.932	0.258	0	Goblet/Club
MSMB	0	1.43222	0.377	0.034	0	Goblet/Club
NAALADL2	0	1.42586	0.921	0.414	0	Goblet/Club
CXCL8	0	1.42214	0.653	0.143	0	Goblet/Club
CD55	4.00395e-299	1.4192	0.951	0.698	1.46549e-294	Goblet/Club
RAB11FIP1	0	1.40626	0.888	0.339	0	Goblet/Club
KLF5	0	1.39484	0.907	0.242	0	Goblet/Club
ARFGEF3	0	1.38667	0.898	0.209	0	Goblet/Club
AGR2	0	1.38319	0.765	0.191	0	Goblet/Club
TMEM45A	0	1.3737	0.715	0.075	0	Goblet/Club
LTF	0	1.35936	0.373	0.03	0	Goblet/Club
SAMD12	0	1.35566	0.911	0.271	0	Goblet/Club
KRT7	0	1.35365	0.84	0.123	0	Goblet/Club
ELF3	0	1.34201	0.895	0.179	0	Goblet/Club
TRPC6	0	2.11597	0.641	0.053	0	Basal
EYA2	0	2.04582	0.858	0.117	0	Basal
MIR205HG	0	2.01608	0.833	0.026	0	Basal
TP63	0	1.96914	0.728	0.033	0	Basal
EGFR	0	1.94848	0.92	0.334	0	Basal
XPR1	0	1.93299	0.938	0.535	0	Basal
ERRFI1	0	1.92546	0.852	0.409	0	Basal
LINC00511	0	1.92222	0.785	0.148	0	Basal
NEDD4L	0	1.87571	0.951	0.348	0	Basal
EFNA5	0	1.85848	0.908	0.296	0	Basal
KRT17	0	1.82197	0.708	0.022	0	Basal
CHST9	0	1.776	0.813	0.106	0	Basal
NRG1	0	1.70272	0.545	0.041	0	Basal
SLC4A4	0	1.70177	0.65	0.178	0	Basal
KHDRBS2	0	1.68104	0.621	0.086	0	Basal
COL4A5	0	1.67739	0.829	0.172	0	Basal
ITGA2	0	1.65493	0.754	0.123	0	Basal
KRT15	0	1.63521	0.698	0.034	0	Basal
SOX5	0	1.62186	0.922	0.391	0	Basal
KRT19	0	1.60861	0.818	0.212	0	Basal
CACHD1	0	1.59478	0.891	0.358	0	Basal
PCDH7	0	1.57064	0.645	0.121	0	Basal
DST	0	1.55654	0.872	0.428	0	Basal
KIAA1217	0	1.54568	0.901	0.321	0	Basal
GRIP1	0	1.46751	0.667	0.099	0	Basal
MACROD2	0	1.4585	0.777	0.276	0	Basal
MECOM	0	1.44793	0.957	0.388	0	Basal
CLDN1	0	1.44557	0.676	0.103	0	Basal
ANOS1	0	1.42051	0.588	0.083	0	Basal
BMPR1B	0	1.41517	0.67	0.12	0	Basal
DGKH	0	1.40856	0.906	0.442	0	Basal
GPRC5A	0	1.40373	0.778	0.285	0	Basal
SLC22A23	0	1.40215	0.802	0.227	0	Basal
KLF5	0	1.39705	0.793	0.245	0	Basal
CEMIP	0	1.37651	0.464	0.078	0	Basal
AC013652.1	0	1.34314	0.615	0.133	0	Basal
SEMA5A	0	1.34238	0.646	0.105	0	Basal
PATJ	0	1.33577	0.91	0.328	0	Basal
TTC6	0	1.32192	0.674	0.142	0	Basal
PTPRZ1	0	1.29426	0.58	0.019	0	Basal
DANT2	0	1.28402	0.823	0.225	0	Basal
ANK3	0	1.28333	0.974	0.327	0	Basal
MCU	0	1.28115	0.855	0.469	0	Basal
PARD3	0	1.27152	0.955	0.493	0	Basal
SPOCK3	0	1.26281	0.412	0.009	0	Basal
LMO7	0	1.24395	0.831	0.284	0	Basal
KRT5	0	1.23915	0.566	0.01	0	Basal
FAF1	0	1.23513	0.933	0.684	0	Basal
MCC	0	1.2079	0.811	0.285	0	Basal
ANXA2	1.95111e-259	1.20612	0.914	0.683	7.14125e-255	Basal
LSAMP	0	3.2978	0.839	0.186	0	Alveolar Macrophage
C1QB	0	3.09532	0.919	0.172	0	Alveolar Macrophage
C1QA	0	3.02928	0.928	0.174	0	Alveolar Macrophage
CTSD	0	2.94704	0.982	0.503	0	Alveolar Macrophage
FTL	0	2.79992	0.996	0.89	0	Alveolar Macrophage
MRC1	0	2.71563	0.964	0.176	0	Alveolar Macrophage
MSR1	0	2.70732	0.971	0.122	0	Alveolar Macrophage
PPARG	0	2.57235	0.978	0.223	0	Alveolar Macrophage
AC092691.1	0	2.51847	0.793	0.1	0	Alveolar Macrophage
MARCO	0	2.49178	0.922	0.103	0	Alveolar Macrophage
APOE	0	2.40529	0.909	0.248	0	Alveolar Macrophage
LYZ	0	2.37648	0.906	0.256	0	Alveolar Macrophage
FABP4	0	2.27765	0.829	0.107	0	Alveolar Macrophage
HLA-DRB1	0	2.21898	0.953	0.478	0	Alveolar Macrophage
APOC1	0	2.2071	0.93	0.273	0	Alveolar Macrophage
GRN	0	2.18784	0.918	0.361	0	Alveolar Macrophage
INHBA	0	2.16893	0.771	0.054	0	Alveolar Macrophage
FTH1	0	2.10519	0.996	0.884	0	Alveolar Macrophage
HLA-DRA	0	2.10061	0.96	0.532	0	Alveolar Macrophage
FBP1	0	2.09064	0.885	0.165	0	Alveolar Macrophage
IFI30	0	2.06662	0.96	0.29	0	Alveolar Macrophage
PSAP	0	1.94126	0.984	0.655	0	Alveolar Macrophage
SNTB1	0	1.9229	0.977	0.347	0	Alveolar Macrophage
GLDN	0	1.86494	0.721	0.043	0	Alveolar Macrophage
CCL18	0	1.86485	0.728	0.151	0	Alveolar Macrophage
ACP5	0	1.82783	0.873	0.144	0	Alveolar Macrophage
TYROBP	0	1.81061	0.877	0.227	0	Alveolar Macrophage
CD74	0	1.80696	0.979	0.679	0	Alveolar Macrophage
CD68	0	1.75272	0.894	0.172	0	Alveolar Macrophage
FMNL2	0	1.74996	0.978	0.494	0	Alveolar Macrophage
FN1	0	1.73938	0.827	0.378	0	Alveolar Macrophage
CTSB	0	1.70142	0.972	0.525	0	Alveolar Macrophage
TFRC	0	1.69763	0.961	0.412	0	Alveolar Macrophage
ALOX5AP	0	1.6896	0.846	0.133	0	Alveolar Macrophage
SLC8A1	0	1.68751	0.982	0.265	0	Alveolar Macrophage
ATP10A	0	1.68602	0.803	0.248	0	Alveolar Macrophage
HLA-DPB1	0	1.65773	0.902	0.342	0	Alveolar Macrophage
DOCK8	0	1.64065	0.975	0.4	0	Alveolar Macrophage
SLC11A1	0	1.63821	0.987	0.162	0	Alveolar Macrophage
PLXDC2	0	1.61197	0.996	0.526	0	Alveolar Macrophage
TSPO	0	1.59233	0.846	0.319	0	Alveolar Macrophage
STAC	0	1.58869	0.827	0.033	0	Alveolar Macrophage
CTSC	0	1.58449	0.889	0.287	0	Alveolar Macrophage
HLA-DPA1	0	1.5732	0.895	0.336	0	Alveolar Macrophage
GLUL	0	1.56753	0.962	0.456	0	Alveolar Macrophage
CD163	0	1.56113	0.892	0.137	0	Alveolar Macrophage
ALOX5	0	1.55975	0.931	0.118	0	Alveolar Macrophage
CCDC88A	0	1.5509	0.97	0.312	0	Alveolar Macrophage
FRMD4A	0	1.54483	0.945	0.282	0	Alveolar Macrophage
CTSS	0	1.54094	0.949	0.407	0	Alveolar Macrophage
MYH11	0	3.42329	0.832	0.064	0	Smooth Muscle/Pericyte
TAGLN	0	3.10482	0.829	0.184	0	Smooth Muscle/Pericyte
PRKG1	0	3.02217	0.992	0.321	0	Smooth Muscle/Pericyte
PDE3A	0	2.88257	0.862	0.098	0	Smooth Muscle/Pericyte
CACNA1C	0	2.82603	0.947	0.211	0	Smooth Muscle/Pericyte
CRISPLD2	0	2.80127	0.878	0.211	0	Smooth Muscle/Pericyte
RGS6	0	2.68354	0.634	0.013	0	Smooth Muscle/Pericyte
RCAN2	0	2.68115	0.805	0.069	0	Smooth Muscle/Pericyte
ZFHX3	0	2.61018	0.914	0.457	0	Smooth Muscle/Pericyte
SLIT3	0	2.49363	0.836	0.171	0	Smooth Muscle/Pericyte
ACTA2	0	2.47614	0.736	0.082	0	Smooth Muscle/Pericyte
CALD1	0	2.4682	0.948	0.335	0	Smooth Muscle/Pericyte
ADAMTS9-AS2	0	2.46116	0.886	0.285	0	Smooth Muscle/Pericyte
DGKG	0	2.40553	0.734	0.041	0	Smooth Muscle/Pericyte
DMD	0	2.3944	0.883	0.25	0	Smooth Muscle/Pericyte
SOX5	0	2.39005	0.967	0.391	0	Smooth Muscle/Pericyte
NR2F2-AS1	0	2.33402	0.829	0.173	0	Smooth Muscle/Pericyte
MYL9	0	2.27048	0.77	0.15	0	Smooth Muscle/Pericyte
CACNB2	0	2.1268	0.769	0.156	0	Smooth Muscle/Pericyte
RYR2	0	2.02888	0.712	0.08	0	Smooth Muscle/Pericyte
DGKB	0	1.97867	0.546	0.009	0	Smooth Muscle/Pericyte
CSMD1	0	1.97149	0.331	0.067	0	Smooth Muscle/Pericyte
INPP4B	0	1.95287	0.829	0.244	0	Smooth Muscle/Pericyte
LPP	0	1.93743	0.981	0.826	0	Smooth Muscle/Pericyte
SORBS1	0	1.90132	0.747	0.325	0	Smooth Muscle/Pericyte
PDGFRB	0	1.89439	0.74	0.107	0	Smooth Muscle/Pericyte
TACC1	0	1.87355	0.87	0.605	0	Smooth Muscle/Pericyte
TPM2	0	1.87258	0.683	0.108	0	Smooth Muscle/Pericyte
CLMN	0	1.86824	0.715	0.17	0	Smooth Muscle/Pericyte
C11orf96	0	1.848	0.666	0.2	0	Smooth Muscle/Pericyte
NTRK3	0	1.81243	0.563	0.024	0	Smooth Muscle/Pericyte
ADIRF	0	1.81211	0.723	0.238	0	Smooth Muscle/Pericyte
SPARCL1	0	1.80773	0.919	0.428	0	Smooth Muscle/Pericyte
NOTCH3	0	1.79433	0.702	0.039	0	Smooth Muscle/Pericyte
COL4A1	0	1.77236	0.779	0.272	0	Smooth Muscle/Pericyte
MCAM	0	1.76087	0.727	0.111	0	Smooth Muscle/Pericyte
SYNPO2	0	1.76028	0.644	0.09	0	Smooth Muscle/Pericyte
COL4A2	0	1.74581	0.821	0.311	0	Smooth Muscle/Pericyte
FRY	0	1.73833	0.794	0.358	0	Smooth Muscle/Pericyte
RNF152	0	1.73339	0.631	0.094	0	Smooth Muscle/Pericyte
FLNA	0	1.69168	0.807	0.481	0	Smooth Muscle/Pericyte
EBF1	0	1.68179	0.855	0.299	0	Smooth Muscle/Pericyte
EDIL3	0	1.66678	0.603	0.09	0	Smooth Muscle/Pericyte
ARHGEF7	1.19664e-303	1.64583	0.771	0.486	4.37982e-299	Smooth Muscle/Pericyte
EPS8	0	1.62695	0.821	0.44	0	Smooth Muscle/Pericyte
ADAMTS4	0	1.62423	0.593	0.152	0	Smooth Muscle/Pericyte
ADGRL3	0	1.61975	0.431	0.022	0	Smooth Muscle/Pericyte
FRMD4A	0	1.60371	0.753	0.286	0	Smooth Muscle/Pericyte
MSRB3	0	1.5684	0.779	0.259	0	Smooth Muscle/Pericyte
PTEN	8.02223e-254	1.53948	0.796	0.547	2.93622e-249	Smooth Muscle/Pericyte
SLC8A1	0	2.83326	0.963	0.271	0	mDC
HLA-DRA	0	2.61641	0.979	0.535	0	mDC
CCSER1	2.19056e-289	2.61514	0.862	0.366	8.01766e-285	mDC
HLA-DPB1	0	2.48634	0.911	0.346	0	mDC
HLA-DRB1	0	2.42176	0.967	0.482	0	mDC
CD74	0	2.34882	0.984	0.681	0	mDC
HDAC9	0	2.29961	0.8	0.227	0	mDC
HLA-DQA1	0	2.25759	0.882	0.142	0	mDC
HLA-DPA1	0	2.25503	0.907	0.34	0	mDC
GPR183	0	2.12418	0.836	0.156	0	mDC
SIPA1L1	1.03649e-292	2.08603	0.979	0.662	3.79365e-288	mDC
NR4A3	0	2.07161	0.88	0.352	0	mDC
AREG	6.86085e-214	2.03172	0.728	0.301	2.51114e-209	mDC
HLA-DQB1	0	1.92768	0.832	0.22	0	mDC
CD83	0	1.9245	0.867	0.269	0	mDC
MIR181A1HG	0	1.92424	0.868	0.257	0	mDC
CD86	0	1.79204	0.737	0.085	0	mDC
RALA	0	1.78217	0.821	0.29	0	mDC
RGS1	0	1.70051	0.771	0.175	0	mDC
TET2	5.54699e-294	1.67103	0.937	0.468	2.03025e-289	mDC
ATP8B4	0	1.6661	0.664	0.122	0	mDC
GNA13	0	1.63144	0.905	0.377	0	mDC
PLXDC2	5.71596e-228	1.63143	0.947	0.53	2.0921e-223	mDC
KYNU	0	1.62876	0.824	0.208	0	mDC
RNF144B	6.32589e-278	1.61032	0.739	0.245	2.31534e-273	mDC
WDFY4	0	1.60881	0.551	0.1	0	mDC
SLC16A10	7.39164e-114	1.57899	0.539	0.229	2.70541e-109	mDC
DENND1B	6.85079e-213	1.56257	0.811	0.396	2.50746e-208	mDC
MALT1	4.0749e-208	1.55141	0.804	0.376	1.49145e-203	mDC
JARID2	1.80931e-220	1.53679	0.955	0.607	6.62227e-216	mDC
CSF2RA	0	1.52263	0.803	0.074	0	mDC
PKIB	0	1.51237	0.43	0.072	0	mDC
GPR137B	0	1.48902	0.68	0.169	0	mDC
CD109	2.86864e-155	1.48843	0.539	0.197	1.04995e-150	mDC
ST18	0	1.47395	0.534	0.033	0	mDC
ALCAM	1.20716e-167	1.45117	0.913	0.499	4.41832e-163	mDC
TRPS1	6.44041e-198	1.43729	0.916	0.516	2.35725e-193	mDC
FMN1	3.40849e-143	1.41651	0.704	0.325	1.24754e-138	mDC
HLA-DRB5	8.26988e-214	1.40258	0.551	0.161	3.02686e-209	mDC
GK	0	1.3989	0.839	0.274	0	mDC
NFKB1	1.20195e-124	1.39588	0.887	0.647	4.39924e-120	mDC
ENTPD1	1.12747e-264	1.39157	0.668	0.197	4.12664e-260	mDC
CIITA	0	1.38738	0.775	0.154	0	mDC
LYZ	7.0547e-210	1.36813	0.714	0.263	2.58209e-205	mDC
FAM49A	5.61438e-308	1.34675	0.829	0.281	2.05492e-303	mDC
LDLRAD4	5.06614e-231	1.32895	0.966	0.556	1.85426e-226	mDC
REL	1.27156e-193	1.3244	0.93	0.584	4.65403e-189	mDC
RAPGEF1	2.57375e-242	1.28511	0.947	0.537	9.42019e-238	mDC
AFF3	3.11045e-181	1.26866	0.609	0.195	1.13846e-176	mDC
CST3	7.15793e-83	1.26162	0.826	0.602	2.61987e-78	mDC
DIAPH3	0	2.29925	0.914	0.024	0	Proliferating
ASPM	0	1.7355	0.807	0.017	0	Proliferating
RRM2	0	1.60353	0.813	0.021	0	Proliferating
KCNQ5	5.36311e-265	1.58689	0.463	0.084	1.96295e-260	Proliferating
CENPP	0	1.56177	0.88	0.226	0	Proliferating
BRIP1	0	1.53241	0.792	0.047	0	Proliferating
SMC4	0	1.52937	0.965	0.326	0	Proliferating
MKI67	0	1.48706	0.821	0.011	0	Proliferating
TOP2A	0	1.427	0.79	0.023	0	Proliferating
CENPF	0	1.37423	0.739	0.026	0	Proliferating
EZH2	7.84222e-279	1.37233	0.927	0.356	2.87033e-274	Proliferating
BACH2	2.93651e-28	1.34218	0.512	0.324	1.07479e-23	Proliferating
HMGB2	0	1.32613	0.83	0.175	0	Proliferating
ATAD2	0	1.29868	0.816	0.145	0	Proliferating
KNL1	0	1.28151	0.81	0.02	0	Proliferating
LINC01572	0	1.26219	0.759	0.114	0	Proliferating
STMN1	0	1.23394	0.807	0.101	0	Proliferating
MIR924HG	0	1.18308	0.386	0.018	0	Proliferating
NUSAP1	0	1.17722	0.806	0.074	0	Proliferating
HIST1H4C	0	1.16497	0.702	0.169	0	Proliferating
CENPE	0	1.14558	0.662	0.032	0	Proliferating
LRMP	4.24319e-133	1.13367	0.435	0.122	1.55305e-128	Proliferating
NSD2	0	1.127	0.87	0.265	0	Proliferating
TUBA1B	1.08383e-183	1.12478	0.846	0.405	3.96694e-179	Proliferating
TMEM131L	4.18529e-97	1.10586	0.718	0.335	1.53186e-92	Proliferating
MYBL1	0	1.09826	0.611	0.089	0	Proliferating
TUBB	3.1084e-278	1.08806	0.806	0.268	1.13771e-273	Proliferating
TMPO	0	1.08655	0.838	0.182	0	Proliferating
PRIM2	3.53129e-277	1.06554	0.815	0.26	1.29249e-272	Proliferating
HMGB1	5.9377e-165	1.06474	0.948	0.633	2.17326e-160	Proliferating
DLEU2	4.27003e-145	1.03358	0.966	0.622	1.56287e-140	Proliferating
SPP1	0.939987	0.993962	0.196	0.196	1	Proliferating
ANLN	0	0.979355	0.65	0.014	0	Proliferating
NCAPG2	0	0.979109	0.775	0.08	0	Proliferating
BARD1	0	0.97397	0.752	0.122	0	Proliferating
POLQ	0	0.972965	0.701	0.012	0	Proliferating
KIF20B	0	0.972153	0.731	0.075	0	Proliferating
CEP128	1.15309e-281	0.955783	0.782	0.211	4.22044e-277	Proliferating
HMGN2	1.4436e-224	0.926446	0.806	0.306	5.28371e-220	Proliferating
POLA1	3.41543e-183	0.918473	0.701	0.254	1.25008e-178	Proliferating
KIF11	0	0.916928	0.682	0.02	0	Proliferating
FANCI	0	0.914789	0.698	0.067	0	Proliferating
H2AFZ	8.01607e-174	0.91351	0.765	0.324	2.93396e-169	Proliferating
DTL	0	0.902543	0.571	0.015	0	Proliferating
HELLS	0	0.90189	0.668	0.073	0	Proliferating
ECT2	0	0.889972	0.684	0.116	0	Proliferating
ATAD5	0	0.882454	0.69	0.054	0	Proliferating
ARHGAP11B	0	0.874569	0.628	0.033	0	Proliferating
H2AFV	2.09882e-230	0.873981	0.852	0.325	7.68189e-226	Proliferating
ZNF804A	2.58445e-80	0.871373	0.302	0.089	9.45933e-76	Proliferating
IGKC	9.15377e-257	7.76113	0.894	0.454	3.35037e-252	Plasma
IGHA1	1.31715e-247	6.72876	0.67	0.176	4.82091e-243	Plasma
IGLC2	2.23167e-119	6.57246	0.6	0.221	8.16813e-115	Plasma
IGHGP	0	6.13742	0.561	0.098	0	Plasma
IGLC1	4.8965e-240	5.92381	0.598	0.131	1.79217e-235	Plasma
IGHM	1.70525e-135	5.77459	0.439	0.116	6.24139e-131	Plasma
IGHG1	0	5.62815	0.564	0.062	0	Plasma
IGHG3	0	5.47224	0.598	0.085	0	Plasma
IGLC3	5.02879e-85	5.39132	0.372	0.116	1.84059e-80	Plasma
JCHAIN	0	5.1432	0.848	0.089	0	Plasma
IGHG4	0	3.86408	0.356	0.033	0	Plasma
MZB1	0	3.07731	0.926	0.02	0	Plasma
IGHG2	0	3.05484	0.298	0.012	0	Plasma
ANKRD28	4.24079e-286	2.75444	0.988	0.606	1.55217e-281	Plasma
SSR4	1.15122e-297	2.39686	0.905	0.408	4.21359e-293	Plasma
TXNDC5	0	2.36413	0.901	0.194	0	Plasma
CEP128	0	2.30935	0.792	0.212	0	Plasma
PELI1	1.67642e-105	2.28912	0.866	0.555	6.13585e-101	Plasma
IFNG-AS1	0	2.27663	0.785	0.029	0	Plasma
HSP90B1	9.164e-263	2.18328	0.966	0.556	3.35412e-258	Plasma
IGHA2	0	2.13171	0.263	0.005	0	Plasma
DCC	5.74e-269	2.09688	0.367	0.05	2.1009e-264	Plasma
EHMT1	7.9385e-169	2.01972	0.885	0.527	2.90557e-164	Plasma
HERPUD1	0	1.97901	0.958	0.41	0	Plasma
FBXW7	2.64098e-240	1.88249	0.982	0.657	9.66623e-236	Plasma
TP53INP1	0	1.79633	0.832	0.154	0	Plasma
LINC02384	0	1.78492	0.683	0.026	0	Plasma
ST6GAL1	2.82394e-242	1.77706	0.915	0.357	1.03359e-237	Plasma
DERL3	0	1.7684	0.746	0.018	0	Plasma
SEL1L3	0	1.73886	0.891	0.264	0	Plasma
RAPGEF1	7.73683e-191	1.73718	0.954	0.538	2.83176e-186	Plasma
CREB3L2	2.54302e-293	1.71234	0.88	0.3	9.3077e-289	Plasma
GNG7	0	1.70384	0.845	0.125	0	Plasma
XBP1	1.26083e-262	1.70184	0.896	0.376	4.61475e-258	Plasma
TENT5C	0	1.67766	0.915	0.24	0	Plasma
CYTOR	4.94536e-216	1.65545	0.78	0.257	1.81005e-211	Plasma
EIF2AK3	5.23431e-208	1.65206	0.887	0.379	1.91581e-203	Plasma
RAB30	0	1.60239	0.741	0.118	0	Plasma
RALGPS2	0	1.59536	0.896	0.261	0	Plasma
FCRL5	0	1.59173	0.804	0.007	0	Plasma
GAB1	1.28714e-239	1.57645	0.894	0.367	4.71107e-235	Plasma
AC008014.1	3.60447e-233	1.55389	0.834	0.282	1.31927e-228	Plasma
SLAMF7	0	1.52524	0.739	0.041	0	Plasma
DENND1B	3.23303e-199	1.52107	0.875	0.397	1.18332e-194	Plasma
PRDM1	0	1.50719	0.746	0.146	0	Plasma
POU2AF1	0	1.47421	0.79	0.05	0	Plasma
FUT8	2.07971e-144	1.45898	0.822	0.407	7.61193e-140	Plasma
RHBDD1	5.98953e-161	1.45302	0.69	0.254	2.19223e-156	Plasma
CYBA	7.12308e-201	1.43318	0.889	0.454	2.60712e-196	Plasma
VOPP1	1.4649e-270	1.43087	0.887	0.32	5.36169e-266	Plasma
TPSB2	0	4.11081	0.406	0.024	0	pDC/Mast
SLC24A3	7.10267e-118	3.33341	0.52	0.159	2.59965e-113	pDC/Mast
IL18R1	8.21673e-209	2.93857	0.581	0.115	3.00741e-204	pDC/Mast
CPA3	0	2.72061	0.44	0.013	0	pDC/Mast
KIT	0	2.50312	0.507	0.014	0	pDC/Mast
TPSAB1	0	2.45211	0.382	0.01	0	pDC/Mast
AREG	1.54923e-163	2.39787	0.82	0.303	5.67032e-159	pDC/Mast
GALC	4.95064e-125	2.28734	0.562	0.173	1.81198e-120	pDC/Mast
FER	2.23023e-45	2.20346	0.724	0.589	8.16287e-41	pDC/Mast
ATP8B4	1.13023e-137	2.09922	0.517	0.125	4.13676e-133	pDC/Mast
NTM	3.4805e-29	1.92094	0.225	0.081	1.2739e-24	pDC/Mast
LINC01374	0	1.91832	0.321	0.02	0	pDC/Mast
BMP2K	6.75329e-60	1.87334	0.613	0.344	2.47177e-55	pDC/Mast
NR4A3	3.69882e-83	1.86256	0.706	0.356	1.3538e-78	pDC/Mast
IRF4	2.87186e-128	1.8219	0.321	0.053	1.05113e-123	pDC/Mast
ACSL4	2.83244e-35	1.81467	0.597	0.395	1.0367e-30	pDC/Mast
AFF3	4.50376e-56	1.75548	0.483	0.198	1.64842e-51	pDC/Mast
LINC01478	0	1.74143	0.276	0.005	0	pDC/Mast
FCHSD2	6.42096e-25	1.67916	0.658	0.578	2.35014e-20	pDC/Mast
IL1RL1	0	1.66088	0.395	0.012	0	pDC/Mast
AC023590.1	2.26261e-86	1.65402	0.326	0.076	8.28136e-82	pDC/Mast
NFKB1	2.13966e-56	1.64312	0.828	0.648	7.83137e-52	pDC/Mast
SLC18A2	0	1.63424	0.369	0.015	0	pDC/Mast
RHEX	0	1.60231	0.435	0.021	0	pDC/Mast
NR3C1	2.5824e-25	1.56838	0.66	0.586	9.45185e-21	pDC/Mast
RUBCN	5.12616e-44	1.56463	0.355	0.143	1.87623e-39	pDC/Mast
NKAIN2	3.68174e-51	1.55408	0.178	0.036	1.34755e-46	pDC/Mast
PDE4B	7.54254e-23	1.51241	0.475	0.311	2.76065e-18	pDC/Mast
PAG1	1.02296e-85	1.5093	0.695	0.302	3.74413e-81	pDC/Mast
RNF130	2.93209e-93	1.5053	0.761	0.416	1.07317e-88	pDC/Mast
ARHGAP18	2.00811e-54	1.50172	0.589	0.308	7.34988e-50	pDC/Mast
POLB	9.45917e-49	1.46753	0.401	0.165	3.46215e-44	pDC/Mast
RGS1	4.02891e-140	1.44812	0.637	0.179	1.47462e-135	pDC/Mast
GPR183	3.54654e-64	1.44234	0.448	0.161	1.29807e-59	pDC/Mast
MED12L	1.27119e-166	1.43514	0.379	0.058	4.65268e-162	pDC/Mast
MAML3	6.24599e-64	1.4338	0.727	0.454	2.2861e-59	pDC/Mast
RAPGEF2	3.08369e-66	1.41833	0.833	0.646	1.12866e-61	pDC/Mast
HDC	0	1.4098	0.294	0.003	0	pDC/Mast
TNIK	4.48315e-29	1.40198	0.552	0.363	1.64088e-24	pDC/Mast
HPGD	3.42437e-54	1.39565	0.286	0.08	1.25335e-49	pDC/Mast
PLXNA4	8.56304e-87	1.38589	0.286	0.058	3.13416e-82	pDC/Mast
ITPR2	1.40058e-64	1.37279	0.78	0.583	5.12627e-60	pDC/Mast
PDE7A	4.41126e-23	1.36411	0.647	0.543	1.61457e-18	pDC/Mast
CADPS	0	1.34822	0.249	0.011	0	pDC/Mast
CCDC138	4.41164e-29	1.34729	0.454	0.266	1.6147e-24	pDC/Mast
RHOH	2.65515e-125	1.34553	0.645	0.181	9.71811e-121	pDC/Mast
PAK1	9.27106e-75	1.33627	0.525	0.206	3.3933e-70	pDC/Mast
ELL2	2.05775e-54	1.32978	0.875	0.693	7.53157e-50	pDC/Mast
RANBP2	4.62835e-34	1.3208	0.668	0.513	1.69402e-29	pDC/Mast
CPM	5.00935e-08	1.32004	0.353	0.284	0.00183347	pDC/Mast
HBB	3.82458e-07	3.95019	0.49	0.412	0.0139983	Low Quality
HBA2	4.71823e-07	2.57057	0.268	0.163	0.0172692	Low Quality
FTL	1.35926e-39	2.13002	0.929	0.892	4.97501e-35	Low Quality
HBA1	0.0201153	2.08805	0.146	0.108	1	Low Quality
SERPINE1	0.0727039	1.97868	0.237	0.202	1	Low Quality
RPS12	7.87464e-47	1.93694	0.909	0.881	2.8822e-42	Low Quality
RPS14	2.15986e-49	1.9252	0.884	0.825	7.90531e-45	Low Quality
TPT1	1.87607e-53	1.8194	0.944	0.912	6.86662e-49	Low Quality
RPL18A	8.44544e-35	1.78002	0.828	0.785	3.09112e-30	Low Quality
RPL10	4.28513e-38	1.773	0.869	0.86	1.5684e-33	Low Quality
RPL17	7.91939e-39	1.77128	0.818	0.79	2.89858e-34	Low Quality
FTH1	8.22343e-40	1.74422	0.924	0.886	3.00986e-35	Low Quality
RPL26	1.68588e-34	1.72012	0.808	0.772	6.17051e-30	Low Quality
RPS15A	1.90053e-34	1.70978	0.788	0.753	6.95614e-30	Low Quality
RPS20	2.62758e-32	1.70713	0.823	0.823	9.6172e-28	Low Quality
RPL39	2.89647e-34	1.70364	0.793	0.73	1.06014e-29	Low Quality
RPL13	3.09415e-49	1.6956	0.924	0.928	1.13249e-44	Low Quality
S100A6	1.23975e-35	1.68652	0.854	0.787	4.53761e-31	Low Quality
RPS13	1.24741e-30	1.68101	0.778	0.708	4.56565e-26	Low Quality
RPS3A	9.21891e-39	1.67822	0.838	0.794	3.37421e-34	Low Quality
RPS29	1.46041e-36	1.66378	0.828	0.776	5.34524e-32	Low Quality
RPL27A	1.4697e-38	1.6618	0.864	0.804	5.37927e-34	Low Quality
RPS27A	9.62123e-43	1.66086	0.874	0.814	3.52147e-38	Low Quality
TMSB10	5.01451e-36	1.65865	0.838	0.81	1.83536e-31	Low Quality
TMSB4X	1.45934e-45	1.65321	0.919	0.884	5.34133e-41	Low Quality
RPL29	1.19302e-28	1.64861	0.742	0.688	4.36658e-24	Low Quality
RPL32	9.23673e-41	1.64682	0.843	0.784	3.38074e-36	Low Quality
RPL9	9.6092e-37	1.62785	0.823	0.785	3.51706e-32	Low Quality
RPL12	2.6339e-35	1.6249	0.808	0.728	9.64034e-31	Low Quality
RPL19	1.88026e-35	1.62368	0.843	0.802	6.88196e-31	Low Quality
RPS24	7.90066e-42	1.60613	0.864	0.817	2.89172e-37	Low Quality
RPL30	1.54081e-37	1.59662	0.838	0.763	5.63953e-33	Low Quality
RPS18	5.6146e-38	1.59635	0.904	0.875	2.055e-33	Low Quality
RPL41	5.22982e-49	1.59372	0.939	0.914	1.91417e-44	Low Quality
RPL28	1.34512e-37	1.58946	0.874	0.87	4.92326e-33	Low Quality
RPS25	7.64936e-36	1.58941	0.813	0.742	2.79974e-31	Low Quality
RPL36	1.64177e-29	1.58671	0.742	0.662	6.00905e-25	Low Quality
RPL21	2.17417e-33	1.57734	0.823	0.78	7.95769e-29	Low Quality
RPS28	1.10784e-40	1.57148	0.864	0.784	4.05482e-36	Low Quality
RPS19	4.48099e-37	1.57102	0.879	0.864	1.64009e-32	Low Quality
RPL37	1.9072e-31	1.57089	0.803	0.763	6.98055e-27	Low Quality
RPL23	5.85632e-37	1.5693	0.823	0.771	2.14347e-32	Low Quality
RPS8	2.09725e-38	1.56595	0.848	0.81	7.67616e-34	Low Quality
RPL27	2.34694e-29	1.56474	0.722	0.612	8.59003e-25	Low Quality
RPS6	2.78715e-38	1.55188	0.854	0.814	1.02012e-33	Low Quality
SLPI	2.81814e-22	1.55102	0.707	0.573	1.03147e-17	Low Quality
RPL23A	8.60989e-33	1.54929	0.823	0.769	3.15131e-28	Low Quality
RPL7	1.75071e-32	1.54631	0.803	0.74	6.40776e-28	Low Quality
RPS23	8.59475e-36	1.54408	0.848	0.8	3.14576e-31	Low Quality
RPS27	1.97217e-32	1.53972	0.838	0.81	7.21834e-28	Low Quality
VWF	1.3137e-200	2.75007	0.98	0.218	4.80826e-196	Endothelial_SC525
LDB2	2.44885e-140	2.56739	0.99	0.339	8.96303e-136	Endothelial_SC525
ZNF385D	2.63546e-133	2.31366	0.944	0.266	9.64605e-129	Endothelial_SC525
ADGRL4	5.56176e-208	2.08753	0.944	0.171	2.03566e-203	Endothelial_SC525
ADAMTS9	1.05871e-108	2.07588	0.934	0.291	3.875e-104	Endothelial_SC525
RALGAPA2	1.1982e-97	1.98453	0.995	0.596	4.38553e-93	Endothelial_SC525
TLL1	1.83132e-163	1.95128	0.772	0.135	6.70282e-159	Endothelial_SC525
MCTP1	2.76723e-90	1.9372	0.97	0.432	1.01283e-85	Endothelial_SC525
KALRN	6.8321e-132	1.87352	0.934	0.268	2.50062e-127	Endothelial_SC525
ST6GALNAC3	9.42552e-114	1.83914	0.975	0.324	3.44984e-109	Endothelial_SC525
ACKR1	9.88108e-124	1.8207	0.838	0.201	3.61657e-119	Endothelial_SC525
POSTN	7.93616e-109	1.80742	0.802	0.207	2.90471e-104	Endothelial_SC525
ERG	9.07125e-157	1.76973	0.964	0.222	3.32017e-152	Endothelial_SC525
THSD7A	2.36314e-151	1.74398	0.878	0.195	8.64934e-147	Endothelial_SC525
NAV3	1.02272e-106	1.7415	0.843	0.237	3.74324e-102	Endothelial_SC525
PCDH17	1.17502e-110	1.6847	0.853	0.221	4.30068e-106	Endothelial_SC525
PTPRM	1.50464e-86	1.67683	0.995	0.605	5.50715e-82	Endothelial_SC525
FLT1	1.56152e-126	1.67681	0.97	0.257	5.7153e-122	Endothelial_SC525
PLEKHG1	1.20546e-99	1.67477	0.944	0.331	4.41209e-95	Endothelial_SC525
CLDN5	1.45822e-131	1.65414	0.807	0.181	5.33722e-127	Endothelial_SC525
PKP4	1.98966e-78	1.65356	0.949	0.48	7.28236e-74	Endothelial_SC525
SNTG2	6.25711e-137	1.65127	0.782	0.151	2.29017e-132	Endothelial_SC525
ANO2	3.03984e-148	1.64692	0.919	0.184	1.11261e-143	Endothelial_SC525
PECAM1	2.04294e-119	1.62427	0.954	0.308	7.47736e-115	Endothelial_SC525
CPNE8	3.37962e-90	1.60662	0.939	0.444	1.23698e-85	Endothelial_SC525
TMTC1	4.75003e-84	1.57188	0.848	0.284	1.73856e-79	Endothelial_SC525
BACE2	4.7766e-98	1.56386	0.898	0.317	1.74828e-93	Endothelial_SC525
PIK3R3	6.38386e-90	1.56053	0.919	0.356	2.33656e-85	Endothelial_SC525
SPARCL1	1.52046e-71	1.53759	0.949	0.434	5.56503e-67	Endothelial_SC525
PLVAP	4.28022e-205	1.53532	0.797	0.118	1.5666e-200	Endothelial_SC525
NSUN6	3.50645e-72	1.53263	0.843	0.372	1.2834e-67	Endothelial_SC525
CCL14	3.00444e-78	1.52288	0.675	0.189	1.09966e-73	Endothelial_SC525
ABLIM1	1.60606e-72	1.50306	0.959	0.503	5.87836e-68	Endothelial_SC525
PREX2	6.17902e-119	1.49919	0.898	0.242	2.26158e-114	Endothelial_SC525
RAPGEF4	3.80931e-110	1.48179	0.853	0.217	1.39425e-105	Endothelial_SC525
PLCB4	9.78338e-97	1.45987	0.883	0.285	3.58081e-92	Endothelial_SC525
AQP1	1.28589e-95	1.45612	0.878	0.292	4.70648e-91	Endothelial_SC525
EMCN	3.9533e-153	1.44845	0.832	0.16	1.44695e-148	Endothelial_SC525
MYRIP	2.47844e-141	1.43957	0.777	0.147	9.07133e-137	Endothelial_SC525
PTPRB	1.22826e-143	1.4377	0.843	0.175	4.49555e-139	Endothelial_SC525
SASH1	1.45914e-73	1.42963	0.914	0.443	5.34061e-69	Endothelial_SC525
TCF4	1.01544e-68	1.41888	0.99	0.58	3.7166e-64	Endothelial_SC525
EPB41L4A	5.40335e-84	1.4186	0.878	0.335	1.97768e-79	Endothelial_SC525
HIPK3	5.06356e-63	1.407	0.959	0.614	1.85331e-58	Endothelial_SC525
MAGI1	1.13696e-73	1.37338	0.98	0.467	4.16139e-69	Endothelial_SC525
SELE	1.65203e-44	1.36473	0.503	0.156	6.04661e-40	Endothelial_SC525
NRP1	1.73517e-61	1.35847	0.838	0.364	6.35089e-57	Endothelial_SC525
SEMA6A	4.39472e-113	1.32655	0.726	0.159	1.60851e-108	Endothelial_SC525
TANC1	5.86285e-66	1.31852	0.893	0.435	2.14586e-61	Endothelial_SC525
DNM3	5.00496e-89	1.29329	0.848	0.293	1.83186e-84	Endothelial_SC525
ITLN1	0	3.93901	0.579	0.018	0	Mesothelial
RBFOX1	0	2.68747	0.869	0.057	0	Mesothelial
C3	7.75285e-103	2.12676	0.967	0.361	2.83762e-98	Mesothelial
MIR31HG	0	2.10595	0.792	0.068	0	Mesothelial
KCTD8	0	2.05099	0.672	0.031	0	Mesothelial
PRG4	0	1.98843	0.656	0.028	0	Mesothelial
ZFPM2	9.91419e-100	1.98778	0.973	0.367	3.62869e-95	Mesothelial
SOX6	8.61779e-173	1.98321	0.902	0.183	3.1542e-168	Mesothelial
FAM155A	2.211e-124	1.9413	0.885	0.21	8.0925e-120	Mesothelial
CFB	5.95853e-193	1.86974	0.836	0.143	2.18088e-188	Mesothelial
KCNT2	3.32193e-180	1.86839	0.814	0.132	1.21586e-175	Mesothelial
COBL	3.18409e-123	1.83944	0.776	0.179	1.16541e-118	Mesothelial
BNC2	3.63869e-89	1.83876	0.962	0.37	1.3318e-84	Mesothelial
CLIC4	4.71492e-80	1.83756	0.962	0.5	1.72571e-75	Mesothelial
ROR2	7.33994e-242	1.8082	0.858	0.114	2.68649e-237	Mesothelial
ALDH1A3	1.45664e-210	1.80754	0.787	0.109	5.33144e-206	Mesothelial
SEMA3C	4.20852e-93	1.77401	0.88	0.287	1.54036e-88	Mesothelial
LSAMP	2.34365e-151	1.75394	0.951	0.196	8.57801e-147	Mesothelial
NTNG1	0	1.70229	0.705	0.036	0	Mesothelial
FLRT2	2.25629e-110	1.67384	0.825	0.204	8.25824e-106	Mesothelial
MSLN	0	1.6603	0.617	0.039	0	Mesothelial
PLOD2	4.21325e-81	1.60781	0.842	0.288	1.54209e-76	Mesothelial
IGF2BP2	6.59434e-80	1.60157	0.891	0.342	2.41359e-75	Mesothelial
MIR100HG	6.98212e-109	1.58918	0.863	0.212	2.55552e-104	Mesothelial
EFNA5	2.10718e-79	1.58518	0.885	0.306	7.71247e-75	Mesothelial
HAS1	0	1.5764	0.803	0.072	0	Mesothelial
MAGI2	5.36928e-75	1.57623	0.913	0.365	1.96521e-70	Mesothelial
GPC6	1.50608e-25	1.52459	0.404	0.145	5.51241e-21	Mesothelial
TJP2	2.99519e-74	1.5176	0.847	0.338	1.09627e-69	Mesothelial
AP000561.1	0	1.51619	0.689	0.007	0	Mesothelial
MAST4	4.2172e-65	1.49354	0.956	0.497	1.54354e-60	Mesothelial
FRAS1	0	1.46352	0.699	0.053	0	Mesothelial
FAT1	3.81802e-69	1.44745	0.683	0.194	1.39743e-64	Mesothelial
GFPT2	1.27207e-156	1.44413	0.918	0.182	4.65591e-152	Mesothelial
ROR1	1.39458e-89	1.43286	0.743	0.197	5.10429e-85	Mesothelial
KRT18	9.29423e-99	1.41427	0.76	0.197	3.40178e-94	Mesothelial
DST	3.92639e-57	1.41031	0.934	0.435	1.4371e-52	Mesothelial
AC083837.1	3.89844e-73	1.41021	0.656	0.167	1.42687e-68	Mesothelial
SLIT3	4.50171e-130	1.40698	0.885	0.181	1.64767e-125	Mesothelial
CREB5	1.6673e-70	1.39653	0.787	0.241	6.10248e-66	Mesothelial
CACNA2D1	5.72032e-105	1.39222	0.82	0.209	2.0937e-100	Mesothelial
TIMP1	5.6403e-50	1.386	0.923	0.541	2.0644e-45	Mesothelial
ALDH1A2	8.71755e-126	1.37649	0.776	0.159	3.19071e-121	Mesothelial
SLC12A8	4.60874e-162	1.37644	0.596	0.076	1.68684e-157	Mesothelial
FER	1.09897e-57	1.36994	0.956	0.589	4.02235e-53	Mesothelial
RRAS2	2.59829e-61	1.35943	0.836	0.356	9.51001e-57	Mesothelial
GRIP1	3.8604e-182	1.35909	0.743	0.108	1.41294e-177	Mesothelial
PIEZO2	5.57914e-111	1.35319	0.683	0.13	2.04202e-106	Mesothelial
MYH10	2.57189e-70	1.35236	0.792	0.272	9.41338e-66	Mesothelial
NLGN1	1.13494e-105	1.3423	0.661	0.13	4.154e-101	Mesothelial
ZNF385D	4.70169e-85	2.15288	1	0.267	1.72087e-80	Endothelial_SC527
ADAMTS9	4.75603e-63	2.00792	0.912	0.292	1.74075e-58	Endothelial_SC527
RHOJ	2.9908e-87	1.7804	0.956	0.223	1.09466e-82	Endothelial_SC527
BANK1	2.22957e-190	1.75892	0.921	0.105	8.16043e-186	Endothelial_SC527
LY9	1.75483e-185	1.73215	0.675	0.055	6.42287e-181	Endothelial_SC527
MCTP1	6.04995e-53	1.64624	0.991	0.433	2.21434e-48	Endothelial_SC527
CNKSR3	5.75597e-57	1.64016	0.912	0.31	2.10674e-52	Endothelial_SC527
ACKR1	1.83405e-82	1.62095	0.904	0.202	6.71282e-78	Endothelial_SC527
ANO2	4.86339e-94	1.53071	0.965	0.185	1.78005e-89	Endothelial_SC527
CALCRL	5.45134e-63	1.52925	0.939	0.272	1.99524e-58	Endothelial_SC527
PLEKHG1	2.97031e-63	1.51385	0.982	0.332	1.08716e-58	Endothelial_SC527
AC120193.1	1.06379e-239	1.49564	0.789	0.059	3.89359e-235	Endothelial_SC527
RAPGEF4	5.14338e-87	1.38874	0.982	0.217	1.88253e-82	Endothelial_SC527
AFF3	8.72737e-88	1.38454	0.93	0.198	3.1943e-83	Endothelial_SC527
CCL14	4.52321e-71	1.36166	0.833	0.189	1.65554e-66	Endothelial_SC527
TM4SF1	1.43785e-49	1.3393	0.842	0.271	5.26266e-45	Endothelial_SC527
TCF4	1.25993e-42	1.33642	1	0.581	4.61148e-38	Endothelial_SC527
PITPNC1	3.95204e-38	1.31458	0.982	0.56	1.44649e-33	Endothelial_SC527
GMDS	2.21284e-33	1.27807	0.965	0.57	8.0992e-29	Endothelial_SC527
ERG	7.10011e-71	1.24449	0.93	0.223	2.59871e-66	Endothelial_SC527
SLCO2A1	9.03667e-70	1.22439	0.825	0.183	3.30751e-65	Endothelial_SC527
LDB2	3.19925e-52	1.21138	0.982	0.34	1.17096e-47	Endothelial_SC527
ARHGAP24	6.72957e-39	1.17584	0.956	0.444	2.46309e-34	Endothelial_SC527
GNG7	2.21519e-90	1.15376	0.728	0.129	8.10782e-86	Endothelial_SC527
SELE	7.16961e-76	1.13817	0.789	0.156	2.62415e-71	Endothelial_SC527
SESN3	4.63162e-51	1.1225	0.868	0.297	1.69522e-46	Endothelial_SC527
CCSER1	4.08339e-40	1.11654	0.912	0.37	1.49456e-35	Endothelial_SC527
RALGAPA2	1.46076e-31	1.11612	0.974	0.596	5.34654e-27	Endothelial_SC527
PALM2-AKAP2	1.04486e-41	1.10344	0.939	0.416	3.82428e-37	Endothelial_SC527
CD74	7.81545e-39	1.09592	0.991	0.684	2.86053e-34	Endothelial_SC527
POSTN	1.24104e-46	1.09279	0.754	0.208	4.54235e-42	Endothelial_SC527
ADAMTS3	6.00625e-44	1.09156	0.693	0.197	2.19835e-39	Endothelial_SC527
BACE2	1.54611e-45	1.08215	0.868	0.317	5.65891e-41	Endothelial_SC527
BMPR2	5.87076e-34	1.08164	0.974	0.581	2.14876e-29	Endothelial_SC527
FAM155A	1.32372e-50	1.06992	0.816	0.211	4.84496e-46	Endothelial_SC527
CD83	3.30935e-45	1.05861	0.833	0.274	1.21126e-40	Endothelial_SC527
AC119674.1	7.68539e-47	1.05649	0.737	0.212	2.81293e-42	Endothelial_SC527
MEF2C	9.34201e-40	1.04588	0.93	0.396	3.41927e-35	Endothelial_SC527
RCAN1	9.75975e-34	1.04458	0.702	0.267	3.57217e-29	Endothelial_SC527
ADAM28	3.14568e-106	1.04116	0.728	0.103	1.15135e-101	Endothelial_SC527
BACH2	1.19041e-27	1.01356	0.781	0.325	4.35702e-23	Endothelial_SC527
MAGI1	3.97604e-31	1.01055	0.965	0.468	1.45527e-26	Endothelial_SC527
TSHZ2	2.02466e-29	1.00335	0.904	0.402	7.41045e-25	Endothelial_SC527
PCDH17	5.93829e-61	0.995536	0.895	0.221	2.17347e-56	Endothelial_SC527
WWTR1	1.97072e-29	0.992718	0.921	0.497	7.21305e-25	Endothelial_SC527
ROBO1	1.64889e-23	0.988651	0.667	0.28	6.03511e-19	Endothelial_SC527
VWF	6.20417e-63	0.983749	0.912	0.219	2.27079e-58	Endothelial_SC527
MGAT5	9.27252e-29	0.977429	0.921	0.515	3.39384e-24	Endothelial_SC527
RAI14	2.25623e-30	0.952952	0.833	0.37	8.25802e-26	Endothelial_SC527
SOCS3	7.1823e-34	0.937011	0.868	0.408	2.62879e-29	Endothelial_SC527

## Sheet: Table S4
Table S4. Top 50 marker genes for each endothelial or mesenchymal subpopulations.
gene	p_val	avg_log2FC	pct.1	pct.2	p_val_adj	cluster
ARL15	0	2.96612	0.965	0.63	0	Arterial
DKK2	0	2.84339	0.519	0.035	0	Arterial
ADAMTS6	9.15949e-231	2.35095	0.61	0.236	3.35246e-226	Arterial
PLPP1	0	2.24855	0.887	0.566	0	Arterial
MECOM	0	2.1832	0.945	0.445	0	Arterial
MAST4	3.03962e-215	1.7671	0.886	0.61	1.11253e-210	Arterial
NKAIN2	3.99657e-101	1.71829	0.193	0.049	1.46278e-96	Arterial
SMAD6	0	1.7121	0.715	0.175	0	Arterial
PIK3R3	0	1.69855	0.911	0.45	0	Arterial
EFNB2	0	1.66947	0.842	0.341	0	Arterial
PTPRB	0	1.64675	0.896	0.384	0	Arterial
THSD7A	8.40699e-299	1.60004	0.82	0.361	3.07704e-294	Arterial
ARGLU1	5.92701e-157	1.54851	0.847	0.728	2.16935e-152	Arterial
SAMD12	2.68253e-295	1.53364	0.561	0.161	9.81831e-291	Arterial
EPAS1	0	1.501	0.98	0.755	0	Arterial
VEGFC	6.0257e-304	1.49222	0.511	0.132	2.20546e-299	Arterial
TMTC1	1.04633e-241	1.48211	0.889	0.554	3.82966e-237	Arterial
EXOC6	5.39989e-229	1.4801	0.788	0.396	1.97641e-224	Arterial
LINC00639	0	1.47086	0.388	0.049	0	Arterial
PREX2	2.18227e-233	1.42045	0.865	0.479	7.98733e-229	Arterial
RNF144B	0	1.41217	0.562	0.089	0	Arterial
MEIS2	6.35628e-127	1.40767	0.705	0.486	2.32646e-122	Arterial
PPARG	1.4453e-78	1.39239	0.438	0.226	5.28994e-74	Arterial
BTNL9	0	1.38186	0.55	0.086	0	Arterial
PELI1	3.64652e-178	1.3805	0.787	0.516	1.33466e-173	Arterial
DOCK9	1.68394e-303	1.35897	0.961	0.626	6.1634e-299	Arterial
ST6GALNAC3	4.56071e-283	1.35708	0.953	0.493	1.66927e-278	Arterial
IGFBP3	2.28363e-257	1.34233	0.409	0.098	8.35833e-253	Arterial
GFOD1	2.02095e-278	1.30193	0.735	0.304	7.39689e-274	Arterial
PTPRM	7.1164e-300	1.28385	0.991	0.799	2.60467e-295	Arterial
ITPR2	4.2751e-170	1.25526	0.768	0.497	1.56473e-165	Arterial
LDB2	7.13145e-181	1.2295	0.96	0.757	2.61018e-176	Arterial
PDZD2	7.56176e-216	1.21569	0.524	0.183	2.76768e-211	Arterial
TNFRSF10D	4.49077e-194	1.20886	0.835	0.482	1.64367e-189	Arterial
DACH1	4.28963e-163	1.19219	0.711	0.359	1.57005e-158	Arterial
PDE4D	9.85723e-178	1.19146	0.898	0.708	3.60784e-173	Arterial
FCHSD2	4.30985e-187	1.15647	0.873	0.62	1.57745e-182	Arterial
PECAM1	4.17707e-262	1.12289	0.909	0.457	1.52885e-257	Arterial
FUT8	6.39332e-158	1.11015	0.626	0.32	2.34002e-153	Arterial
ADIPOR2	5.26368e-183	1.10341	0.745	0.423	1.92656e-178	Arterial
SORBS2	2.6973e-240	1.09936	0.67	0.252	9.87238e-236	Arterial
CPAMD8	0	1.09784	0.372	0.031	0	Arterial
FGD4	7.13434e-182	1.09556	0.669	0.318	2.61124e-177	Arterial
SRGN	2.06308e-197	1.08841	0.78	0.421	7.55109e-193	Arterial
ITSN2	8.40039e-191	1.0865	0.776	0.474	3.07463e-186	Arterial
UTRN	3.63094e-164	1.07244	0.938	0.846	1.32896e-159	Arterial
ATP13A3	1.66938e-139	1.0721	0.766	0.531	6.11011e-135	Arterial
PDE3A	1.18158e-14	1.05381	0.299	0.228	4.32471e-10	Arterial
EDN1	0	1.03989	0.411	0.062	0	Arterial
CALCRL	2.07689e-154	1.03988	0.907	0.561	7.60162e-150	Arterial
MCTP1	0	2.76104	0.971	0.195	0	Systemic Venous
ZNF385D	0	2.67997	0.96	0.385	0	Systemic Venous
ADAMTS9	0	2.61693	0.956	0.353	0	Systemic Venous
SELE	0	2.25433	0.713	0.086	0	Systemic Venous
ANO2	0	2.22244	0.938	0.172	0	Systemic Venous
PITPNC1	0	2.19883	0.978	0.443	0	Systemic Venous
ACKR1	0	2.14329	0.846	0.16	0	Systemic Venous
CNKSR3	0	2.11339	0.912	0.291	0	Systemic Venous
RHOJ	0	1.97483	0.893	0.338	0	Systemic Venous
CCSER1	0	1.93182	0.816	0.148	0	Systemic Venous
FLT1	0	1.89351	0.908	0.173	0	Systemic Venous
POSTN	0	1.89077	0.806	0.188	0	Systemic Venous
ADGRL4	0	1.78623	0.849	0.152	0	Systemic Venous
RAPGEF4	0	1.72601	0.911	0.218	0	Systemic Venous
CCL14	0	1.69574	0.725	0.14	0	Systemic Venous
MYRIP	0	1.64854	0.665	0.122	0	Systemic Venous
GMDS	0	1.60609	0.902	0.444	0	Systemic Venous
SPRY1	0	1.59398	0.819	0.401	0	Systemic Venous
AQP1	0	1.58156	0.839	0.239	0	Systemic Venous
FAM241A	0	1.55124	0.823	0.305	0	Systemic Venous
PKP4	0	1.54371	0.88	0.433	0	Systemic Venous
RAI14	0	1.53151	0.852	0.341	0	Systemic Venous
SNTG2	0	1.52995	0.719	0.146	0	Systemic Venous
CALCRL	0	1.52889	0.932	0.385	0	Systemic Venous
CD74	0	1.52704	0.888	0.497	0	Systemic Venous
PLEKHG1	0	1.51407	0.936	0.387	0	Systemic Venous
TCF4	0	1.49421	0.994	0.863	0	Systemic Venous
VWF	0	1.48734	0.934	0.22	0	Systemic Venous
SYNE2	0	1.4863	0.937	0.442	0	Systemic Venous
TM4SF1	0	1.47901	0.777	0.237	0	Systemic Venous
ERG	0	1.44873	0.915	0.287	0	Systemic Venous
ABCB1	0	1.43132	0.643	0.089	0	Systemic Venous
CACHD1	0	1.42927	0.773	0.316	0	Systemic Venous
MAGI1	0	1.42902	0.969	0.457	0	Systemic Venous
BACE2	0	1.42116	0.829	0.38	0	Systemic Venous
ADAMTS3	0	1.40305	0.632	0.242	0	Systemic Venous
RALGAPA2	0	1.38013	0.963	0.469	0	Systemic Venous
PLVAP	0	1.37361	0.651	0.056	0	Systemic Venous
CX3CL1	0	1.36927	0.333	0.093	0	Systemic Venous
PCDH17	0	1.35787	0.857	0.248	0	Systemic Venous
ESR2	0	1.34878	0.618	0.095	0	Systemic Venous
ARHGAP26	0	1.34744	0.946	0.609	0	Systemic Venous
CYTH1	0	1.34517	0.833	0.333	0	Systemic Venous
TLL1	0	1.3351	0.621	0.134	0	Systemic Venous
COL15A1	0	1.33356	0.731	0.239	0	Systemic Venous
FAM155A	0	1.33038	0.719	0.227	0	Systemic Venous
ETS2	0	1.29179	0.85	0.342	0	Systemic Venous
ICAM1	0	1.28423	0.712	0.357	0	Systemic Venous
NSUN6	0	1.27535	0.722	0.319	0	Systemic Venous
ARAP2	0	1.26748	0.561	0.145	0	Systemic Venous
HDAC9	0	2.17691	0.706	0.24	0	Pulmonary Venous
VWF	0	2.01759	0.984	0.444	0	Pulmonary Venous
AC083837.1	1.73914e-217	1.92574	0.334	0.081	6.36544e-213	Pulmonary Venous
NRG3	0	1.87989	0.411	0.062	0	Pulmonary Venous
LIFR	3.0092e-305	1.79922	0.85	0.478	1.1014e-300	Pulmonary Venous
PTPRB	0	1.77726	0.9	0.38	0	Pulmonary Venous
SLCO2A1	0	1.66884	0.878	0.371	0	Pulmonary Venous
TMTC1	3.52659e-220	1.63225	0.845	0.554	1.29077e-215	Pulmonary Venous
IL1R1	3.74829e-267	1.59079	0.866	0.548	1.37191e-262	Pulmonary Venous
ANO2	0	1.5395	0.978	0.413	0	Pulmonary Venous
LYST	3.97748e-211	1.53874	0.727	0.442	1.4558e-206	Pulmonary Venous
ADGRG6	0	1.51355	0.619	0.076	0	Pulmonary Venous
MYRIP	0	1.50416	0.814	0.288	0	Pulmonary Venous
FAM155A	0	1.49039	0.872	0.376	0	Pulmonary Venous
KCNIP4	9.07741e-160	1.47077	0.169	0.029	3.32242e-155	Pulmonary Venous
EXOC6	2.36438e-257	1.46552	0.79	0.394	8.65387e-253	Pulmonary Venous
ALCAM	3.45114e-119	1.4341	0.555	0.314	1.26315e-114	Pulmonary Venous
VCAM1	1.2277e-184	1.40415	0.505	0.192	4.49351e-180	Pulmonary Venous
MRTFB	2.83641e-287	1.36003	0.898	0.536	1.03816e-282	Pulmonary Venous
CRIM1	6.05072e-207	1.35596	0.91	0.638	2.21462e-202	Pulmonary Venous
LRRC1	0	1.28744	0.681	0.241	0	Pulmonary Venous
STXBP6	4.27311e-112	1.27648	0.368	0.149	1.564e-107	Pulmonary Venous
PCDH17	1.49576e-236	1.27079	0.855	0.441	5.47465e-232	Pulmonary Venous
CXCL2	3.65169e-201	1.2458	0.608	0.262	1.33655e-196	Pulmonary Venous
ST6GAL1	4.79862e-265	1.2394	0.714	0.3	1.75634e-260	Pulmonary Venous
PLCXD3	0	1.23847	0.462	0.094	0	Pulmonary Venous
GNA14	6.77342e-254	1.23271	0.755	0.35	2.47914e-249	Pulmonary Venous
BMPR2	7.62635e-283	1.17971	0.974	0.801	2.79132e-278	Pulmonary Venous
MEIS2	4.48731e-219	1.17803	0.818	0.48	1.6424e-214	Pulmonary Venous
LRMDA	2.37412e-284	1.16642	0.972	0.721	8.68953e-280	Pulmonary Venous
NRG1	1.64613e-188	1.16089	0.176	0.027	6.025e-184	Pulmonary Venous
RALGAPA2	7.79168e-246	1.15649	0.968	0.626	2.85183e-241	Pulmonary Venous
PRSS23	1.27346e-223	1.13283	0.775	0.448	4.66097e-219	Pulmonary Venous
SAMD5	0	1.12701	0.563	0.128	0	Pulmonary Venous
ITPR2	1.25359e-233	1.09463	0.808	0.494	4.58826e-229	Pulmonary Venous
EPB41L4A	3.07993e-238	1.0741	0.844	0.474	1.12728e-233	Pulmonary Venous
CNKSR3	8.36927e-177	1.06906	0.85	0.49	3.06324e-172	Pulmonary Venous
CALCRL	2.5854e-218	1.06461	0.938	0.558	9.46284e-214	Pulmonary Venous
LDLRAD3	1.45016e-246	1.06246	0.752	0.368	5.30774e-242	Pulmonary Venous
AL033504.1	0	1.04234	0.46	0.089	0	Pulmonary Venous
SORBS2	1.41127e-175	1.0372	0.584	0.254	5.16539e-171	Pulmonary Venous
SELE	9.25426e-99	1.03647	0.554	0.292	3.38715e-94	Pulmonary Venous
FOXP1	2.51602e-234	1.03467	0.967	0.861	9.20888e-230	Pulmonary Venous
CXCL10	4.41977e-16	1.01333	0.108	0.055	1.61768e-11	Pulmonary Venous
PKHD1L1	0	1.01156	0.477	0.085	0	Pulmonary Venous
ABLIM1	1.23212e-185	1.00773	0.933	0.732	4.50969e-181	Pulmonary Venous
ARHGAP26	2.08793e-187	1.00692	0.948	0.716	7.64202e-183	Pulmonary Venous
FCHSD2	2.75815e-164	1.00459	0.864	0.619	1.00951e-159	Pulmonary Venous
TNFAIP3	2.19667e-80	1.00174	0.626	0.416	8.04002e-76	Pulmonary Venous
SAMD12	6.39444e-264	0.997465	0.524	0.161	2.34043e-259	Pulmonary Venous
AFF3	0	3.62449	0.704	0.107	0	Aerocyte
ADGRL2	2.42938e-166	3.34524	0.857	0.547	8.89178e-162	Aerocyte
PRICKLE2	1.00517e-116	2.91968	0.696	0.385	3.67902e-112	Aerocyte
KHDRBS2	0	2.63961	0.572	0.034	0	Aerocyte
HPGD	0	2.6023	0.615	0.027	0	Aerocyte
STXBP6	1.45696e-239	2.49729	0.65	0.15	5.33262e-235	Aerocyte
NCALD	1.93337e-223	2.43854	0.646	0.165	7.07634e-219	Aerocyte
LINC00472	3.55274e-105	2.2895	0.704	0.415	1.30034e-100	Aerocyte
EMCN	1.4463e-156	2.28366	0.791	0.36	5.29361e-152	Aerocyte
HECW2	4.67092e-205	2.20597	0.72	0.215	1.7096e-200	Aerocyte
GALNT18	8.96254e-132	2.14364	0.848	0.515	3.28038e-127	Aerocyte
SYNE1	1.78759e-79	2.10309	0.785	0.669	6.54274e-75	Aerocyte
ITGA1	3.5379e-139	2.10257	0.68	0.28	1.29491e-134	Aerocyte
EDNRB	0	2.0416	0.548	0.077	0	Aerocyte
KIAA1217	2.89728e-126	1.91161	0.737	0.341	1.06043e-121	Aerocyte
BTNL9	0	1.89935	0.65	0.095	0	Aerocyte
FENDRR	0	1.8876	0.557	0.062	0	Aerocyte
ADGRF5	5.69075e-189	1.86802	0.709	0.228	2.08287e-184	Aerocyte
PRKCE	2.48423e-104	1.8483	0.822	0.668	9.09254e-100	Aerocyte
EDA	1.02206e-67	1.79946	0.383	0.136	3.74084e-63	Aerocyte
PREX1	6.30941e-197	1.79487	0.609	0.157	2.30931e-192	Aerocyte
PDE1C	1.20994e-275	1.75525	0.502	0.072	4.4285e-271	Aerocyte
NRG3	1.71465e-172	1.64279	0.417	0.072	6.27578e-168	Aerocyte
CLDN5	9.20561e-99	1.63328	0.735	0.387	3.36935e-94	Aerocyte
PECAM1	4.5513e-151	1.62842	0.876	0.467	1.66582e-146	Aerocyte
XKR6	9.97868e-127	1.56598	0.504	0.15	3.6523e-122	Aerocyte
CHRM3	7.25672e-275	1.56176	0.393	0.043	2.65603e-270	Aerocyte
ARHGAP29	4.98211e-82	1.54621	0.724	0.488	1.8235e-77	Aerocyte
CYP3A5	6.65768e-244	1.514	0.413	0.056	2.43678e-239	Aerocyte
VIPR1	0	1.51278	0.509	0.031	0	Aerocyte
SFTPC	8.67681e-67	1.51246	0.85	0.73	3.1758e-62	Aerocyte
DISP1	5.69709e-74	1.50678	0.465	0.191	2.08519e-69	Aerocyte
ZNF331	1.4617e-81	1.46952	0.55	0.253	5.34995e-77	Aerocyte
OPHN1	9.265e-42	1.45947	0.576	0.428	3.39108e-37	Aerocyte
RIN2	4.5461e-61	1.45799	0.667	0.496	1.66392e-56	Aerocyte
SEMA6A	3.04959e-72	1.45228	0.626	0.342	1.11618e-67	Aerocyte
IL1RL1	0	1.43827	0.359	0.015	0	Aerocyte
FMNL2	5.40931e-49	1.43192	0.715	0.567	1.97986e-44	Aerocyte
MYO6	2.77708e-77	1.42855	0.63	0.373	1.01644e-72	Aerocyte
SMAD6	1.12447e-75	1.42113	0.48	0.19	4.11567e-71	Aerocyte
IGHA1	5.7601e-06	1.41933	0.12	0.224	0.210825	Aerocyte
ST5	3.09235e-59	1.41236	0.476	0.232	1.13183e-54	Aerocyte
HLA-E	2.79668e-62	1.41136	0.83	0.802	1.02361e-57	Aerocyte
SORBS1	7.52062e-59	1.39645	0.696	0.51	2.75262e-54	Aerocyte
HERC3	8.08016e-76	1.39394	0.487	0.211	2.95742e-71	Aerocyte
MEIS1	5.67405e-37	1.35783	0.598	0.457	2.07676e-32	Aerocyte
CTNND1	2.84996e-70	1.35338	0.722	0.551	1.04311e-65	Aerocyte
RAPGEF5	1.65524e-77	1.35022	0.707	0.378	6.05835e-73	Aerocyte
DOCK9	3.18234e-93	1.35019	0.883	0.635	1.16477e-88	Aerocyte
LHFPL6	8.88294e-39	1.34567	0.752	0.735	3.25124e-34	Aerocyte
AFF3	0	3.04082	0.726	0.1	0	General Capillary
SLC6A4	0	2.92776	0.635	0.034	0	General Capillary
FCN3	0	2.90677	0.669	0.05	0	General Capillary
ADGRL2	0	2.84774	0.905	0.542	0	General Capillary
KIAA1217	0	2.72627	0.827	0.334	0	General Capillary
HECW2	0	2.72578	0.823	0.207	0	General Capillary
NRXN3	0	2.7107	0.519	0.071	0	General Capillary
BTNL9	0	2.70594	0.817	0.084	0	General Capillary
STXBP6	0	2.64039	0.717	0.143	0	General Capillary
ADGRF5	0	2.31739	0.841	0.219	0	General Capillary
LINC00472	8.23111e-241	2.21654	0.777	0.41	3.01267e-236	General Capillary
ARHGAP18	0	2.18121	0.688	0.181	0	General Capillary
SMAD6	3.86513e-290	2.11958	0.631	0.182	1.41468e-285	General Capillary
LDB2	7.86381e-302	2.08667	0.981	0.758	2.87823e-297	General Capillary
GALNT18	3.59738e-278	2.08547	0.912	0.51	1.31668e-273	General Capillary
CD109	1.14668e-305	2.05014	0.686	0.229	4.19696e-301	General Capillary
EPAS1	6.19666e-308	2.01615	0.971	0.758	2.26804e-303	General Capillary
PECAM1	0	2.01169	0.918	0.461	0	General Capillary
AL356124.1	4.58542e-188	1.93224	0.583	0.235	1.67831e-183	General Capillary
SLCO2A1	2.08873e-281	1.92312	0.859	0.38	7.64495e-277	General Capillary
SORBS1	2.91004e-208	1.89716	0.818	0.505	1.0651e-203	General Capillary
SFTPC	7.38667e-182	1.8819	0.904	0.727	2.7036e-177	General Capillary
PRICKLE2	3.30287e-148	1.86892	0.673	0.382	1.20888e-143	General Capillary
CD36	0	1.84993	0.512	0.1	0	General Capillary
SYNE1	2.8671e-129	1.83843	0.794	0.668	1.04939e-124	General Capillary
PRKCE	9.34326e-209	1.81584	0.865	0.665	3.41973e-204	General Capillary
PTPRB	1.58111e-280	1.80119	0.855	0.39	5.787e-276	General Capillary
IL18R1	0	1.78502	0.581	0.087	0	General Capillary
TEK	1.54549e-296	1.78493	0.674	0.21	5.65665e-292	General Capillary
ARHGAP29	3.35915e-209	1.77247	0.804	0.484	1.22948e-204	General Capillary
ST6GALNAC3	9.31018e-236	1.72038	0.924	0.499	3.40762e-231	General Capillary
VIPR1	0	1.68575	0.553	0.024	0	General Capillary
IFNGR1	3.65963e-157	1.66195	0.633	0.338	1.33946e-152	General Capillary
RNF144B	0	1.6555	0.524	0.095	0	General Capillary
NOSTRIN	6.90152e-269	1.6532	0.721	0.263	2.52603e-264	General Capillary
CCDC85A	5.88517e-277	1.64873	0.537	0.129	2.15403e-272	General Capillary
CMTM8	3.49992e-234	1.63737	0.654	0.234	1.281e-229	General Capillary
TMEM100	0	1.60609	0.497	0.076	0	General Capillary
IL7R	0	1.5936	0.469	0.043	0	General Capillary
ADIPOR2	1.92508e-187	1.59339	0.744	0.426	7.046e-183	General Capillary
KHDRBS2	0	1.58142	0.476	0.031	0	General Capillary
FENDRR	0	1.57639	0.56	0.056	0	General Capillary
ZBTB16	5.799e-204	1.53434	0.917	0.728	2.12249e-199	General Capillary
LIFR	1.92161e-125	1.51793	0.728	0.487	7.0333e-121	General Capillary
PREX1	2.01659e-307	1.50221	0.597	0.152	7.38094e-303	General Capillary
SAMD12	2.10608e-194	1.49673	0.529	0.166	7.70845e-190	General Capillary
PAPSS2	4.73174e-134	1.48978	0.641	0.343	1.73186e-129	General Capillary
BCAR3	4.82284e-170	1.48374	0.609	0.276	1.76521e-165	General Capillary
CALCRL	4.64073e-164	1.47867	0.906	0.565	1.69855e-159	General Capillary
OPHN1	1.83581e-66	1.43775	0.577	0.426	6.71925e-62	General Capillary
CCL21	0	4.05469	0.783	0.081	0	Lymphatic Endothelial
SEMA3A	0	3.42614	0.86	0.1	0	Lymphatic Endothelial
PKHD1L1	0	3.41291	0.928	0.045	0	Lymphatic Endothelial
MMRN1	0	2.74896	0.852	0.117	0	Lymphatic Endothelial
EFNA5	0	2.64209	0.874	0.236	0	Lymphatic Endothelial
CD36	0	2.55851	0.756	0.067	0	Lymphatic Endothelial
CATSPERB	0	2.50235	0.701	0.068	0	Lymphatic Endothelial
AL357507.1	0	2.42284	0.436	0.022	0	Lymphatic Endothelial
VAV3	0	2.40563	0.825	0.062	0	Lymphatic Endothelial
STOX2	0	2.33301	0.858	0.223	0	Lymphatic Endothelial
SEMA3D	0	2.29861	0.74	0.128	0	Lymphatic Endothelial
DOCK5	0	2.2975	0.837	0.102	0	Lymphatic Endothelial
KALRN	0	2.2514	0.948	0.49	0	Lymphatic Endothelial
PTPRE	0	2.13487	0.898	0.272	0	Lymphatic Endothelial
RELN	0	2.1319	0.662	0.037	0	Lymphatic Endothelial
MPP7	0	2.06888	0.697	0.036	0	Lymphatic Endothelial
MRC1	0	1.97265	0.685	0.079	0	Lymphatic Endothelial
ITGA9	0	1.96596	0.829	0.366	0	Lymphatic Endothelial
THSD4	0	1.91928	0.768	0.238	0	Lymphatic Endothelial
NHSL1	0	1.91524	0.746	0.287	0	Lymphatic Endothelial
PGM5	0	1.89791	0.722	0.159	0	Lymphatic Endothelial
GPM6A	0	1.89632	0.659	0.118	0	Lymphatic Endothelial
PPFIBP1	0	1.79666	0.962	0.664	0	Lymphatic Endothelial
KLHL4	0	1.72483	0.527	0.072	0	Lymphatic Endothelial
TC2N	0	1.70957	0.724	0.184	0	Lymphatic Endothelial
TFF3	0	1.69886	0.594	0.04	0	Lymphatic Endothelial
LINC02147	0	1.66065	0.728	0.234	0	Lymphatic Endothelial
NRG3	0	1.63072	0.411	0.054	0	Lymphatic Endothelial
PROX1	0	1.61838	0.621	0.052	0	Lymphatic Endothelial
PDE7B	0	1.61468	0.658	0.273	0	Lymphatic Endothelial
DLGAP2	0	1.59146	0.441	0.048	0	Lymphatic Endothelial
TBX1	0	1.58512	0.671	0.019	0	Lymphatic Endothelial
AKAP12	0	1.54802	0.855	0.51	0	Lymphatic Endothelial
TSPAN5	0	1.54285	0.599	0.137	0	Lymphatic Endothelial
PCSK6	0	1.52591	0.606	0.111	0	Lymphatic Endothelial
ST6GALNAC3	0	1.52242	0.943	0.48	0	Lymphatic Endothelial
FRMD4B	0	1.50613	0.824	0.421	0	Lymphatic Endothelial
SMAD1	0	1.4828	0.643	0.229	0	Lymphatic Endothelial
ZDHHC14	0	1.47865	0.774	0.387	0	Lymphatic Endothelial
NTN1	0	1.45354	0.558	0.134	0	Lymphatic Endothelial
TANC2	0	1.43816	0.728	0.45	0	Lymphatic Endothelial
RAPGEF5	0	1.43396	0.749	0.358	0	Lymphatic Endothelial
APP	0	1.42363	0.947	0.788	0	Lymphatic Endothelial
PDE1A	0	1.40076	0.45	0.113	0	Lymphatic Endothelial
NRP2	0	1.39421	0.675	0.223	0	Lymphatic Endothelial
ADAM10	0	1.39005	0.796	0.488	0	Lymphatic Endothelial
FLT4	0	1.38345	0.666	0.062	0	Lymphatic Endothelial
ADAM19	0	1.37653	0.565	0.126	0	Lymphatic Endothelial
SLC22A23	0	1.35641	0.596	0.132	0	Lymphatic Endothelial
TTN	0	1.34001	0.497	0.098	0	Lymphatic Endothelial
INPP4B	9.29949e-231	2.60794	0.887	0.206	3.40371e-226	Pericyte
SOX5	2.13687e-161	2.4485	0.975	0.437	7.82117e-157	Pericyte
PTEN	1.19041e-102	2.36734	0.883	0.524	4.35702e-98	Pericyte
PAG1	1.5108e-244	2.36444	0.617	0.082	5.52967e-240	Pericyte
DGKG	0	2.2642	0.691	0.035	0	Pericyte
TRPC6	0	2.23412	0.638	0.059	0	Pericyte
PDE3A	3.48575e-169	2.23349	0.826	0.225	1.27582e-164	Pericyte
CLMN	0	2.22883	0.734	0.074	0	Pericyte
COL25A1	1.09349e-139	2.1624	0.397	0.056	4.00227e-135	Pericyte
PDGFRB	5.63158e-166	2.07674	0.84	0.265	2.06121e-161	Pericyte
CRISPLD2	1.66408e-107	2.05053	0.89	0.41	6.09071e-103	Pericyte
NCKAP5	9.92513e-257	2.02117	0.621	0.08	3.6327e-252	Pericyte
SGIP1	4.36265e-159	1.97727	0.667	0.144	1.59677e-154	Pericyte
RCAN2	8.08604e-215	1.9578	0.709	0.122	2.95957e-210	Pericyte
MYO1B	5.4161e-109	1.95597	0.77	0.3	1.98235e-104	Pericyte
ARHGAP42	6.53615e-147	1.93573	0.716	0.193	2.3923e-142	Pericyte
EPS8	4.35801e-114	1.92488	0.89	0.465	1.59508e-109	Pericyte
PRKG1	3.50454e-133	1.89934	0.996	0.497	1.2827e-128	Pericyte
NOTCH3	0	1.86838	0.741	0.06	0	Pericyte
ADARB2	2.18682e-301	1.857	0.206	0.006	8.00398e-297	Pericyte
TACC1	4.94834e-63	1.84146	0.933	0.812	1.81114e-58	Pericyte
ADCY3	4.74279e-159	1.80833	0.741	0.198	1.73591e-154	Pericyte
NR2F2-AS1	2.13969e-113	1.79671	0.848	0.352	7.83146e-109	Pericyte
RGS5	2.07985e-197	1.79398	0.514	0.069	7.61245e-193	Pericyte
SEMA5A	1.55176e-199	1.74697	0.734	0.145	5.6796e-195	Pericyte
CALD1	1.57979e-115	1.73822	0.972	0.74	5.7822e-111	Pericyte
TBX5	1.1391e-59	1.72387	0.358	0.094	4.16922e-55	Pericyte
RNF152	2.29738e-120	1.71777	0.663	0.187	8.40864e-116	Pericyte
CACNA1C	9.73027e-100	1.70946	0.926	0.514	3.56137e-95	Pericyte
CPM	2.372e-177	1.70369	0.61	0.109	8.68174e-173	Pericyte
COL4A1	6.49304e-80	1.70314	0.897	0.648	2.37652e-75	Pericyte
GUCY1A2	1.82807e-122	1.69681	0.624	0.159	6.69091e-118	Pericyte
CCDC102B	6.39158e-83	1.66278	0.713	0.276	2.33938e-78	Pericyte
AFF2	0	1.6444	0.418	0.027	0	Pericyte
PLCE1	1.89212e-97	1.64407	0.642	0.213	6.92537e-93	Pericyte
PRR16	2.8253e-140	1.62555	0.61	0.126	1.03409e-135	Pericyte
ADAMTS9-AS2	9.03079e-67	1.58432	0.865	0.55	3.30536e-62	Pericyte
DMD	9.15823e-93	1.58246	0.745	0.267	3.352e-88	Pericyte
SLC38A11	0	1.57204	0.418	0.01	0	Pericyte
ADGRL3	8.54337e-132	1.56784	0.369	0.05	3.12696e-127	Pericyte
SLIT3	7.19934e-65	1.56421	0.791	0.4	2.63503e-60	Pericyte
GRID1	2.3762e-261	1.55858	0.564	0.063	8.69715e-257	Pericyte
ADAMTS4	4.08523e-43	1.54129	0.645	0.363	1.49524e-38	Pericyte
LPP	3.13373e-89	1.52485	0.975	0.892	1.14698e-84	Pericyte
CNTN4	5.08378e-82	1.51929	0.596	0.186	1.86072e-77	Pericyte
TAGLN	1.89522e-56	1.51129	0.631	0.296	6.9367e-52	Pericyte
HIPK2	2.4945e-74	1.50174	0.777	0.423	9.13011e-70	Pericyte
COL4A2	1.11435e-73	1.48972	0.918	0.714	4.07863e-69	Pericyte
NBEAL1	1.31732e-61	1.47762	0.812	0.553	4.82154e-57	Pericyte
ZFHX3	1.66649e-63	1.43748	0.833	0.517	6.0995e-59	Pericyte
MYH11	0	3.69335	0.929	0.089	0	Smooth Muscle
TAGLN	0	3.08469	0.885	0.279	0	Smooth Muscle
RGS6	0	2.9148	0.712	0.015	0	Smooth Muscle
RCAN2	0	2.70528	0.834	0.103	0	Smooth Muscle
DMD	0	2.67599	0.922	0.248	0	Smooth Muscle
ACTA2	0	2.63017	0.796	0.135	0	Smooth Muscle
PDE3A	0	2.55062	0.875	0.208	0	Smooth Muscle
ZFHX3	0	2.5399	0.938	0.505	0	Smooth Muscle
SOX5	0	2.53686	0.966	0.424	0	Smooth Muscle
DGKG	0	2.49219	0.747	0.016	0	Smooth Muscle
MYL9	0	2.34697	0.814	0.258	0	Smooth Muscle
PRKG1	0	2.33757	0.988	0.484	0	Smooth Muscle
CSMD1	0	2.25569	0.398	0.047	0	Smooth Muscle
INPP4B	0	2.23751	0.813	0.191	0	Smooth Muscle
CACNA1C	0	2.2069	0.952	0.503	0	Smooth Muscle
DGKB	0	2.19599	0.632	0.019	0	Smooth Muscle
CRISPLD2	0	2.11412	0.868	0.398	0	Smooth Muscle
CLMN	0	2.07136	0.714	0.058	0	Smooth Muscle
NTRK3	0	2.0137	0.646	0.05	0	Smooth Muscle
NR2F2-AS1	0	2.00215	0.824	0.34	0	Smooth Muscle
TPM2	0	1.95263	0.74	0.207	0	Smooth Muscle
FRY	0	1.94271	0.836	0.319	0	Smooth Muscle
ADAMTS9-AS2	0	1.88897	0.885	0.542	0	Smooth Muscle
FLNA	1.19379e-290	1.88028	0.84	0.537	4.36938e-286	Smooth Muscle
SLIT3	0	1.84868	0.848	0.388	0	Smooth Muscle
LPP	0	1.84049	0.983	0.889	0	Smooth Muscle
NOTCH3	0	1.77748	0.694	0.045	0	Smooth Muscle
ADIRF	2.1626e-292	1.74122	0.774	0.386	7.91534e-288	Smooth Muscle
EPS8	1.35823e-267	1.7408	0.809	0.458	4.97127e-263	Smooth Muscle
SYNPO2	0	1.71989	0.69	0.182	0	Smooth Muscle
ARHGEF7	1.06303e-227	1.71059	0.783	0.516	3.8908e-223	Smooth Muscle
EDIL3	0	1.70861	0.631	0.095	0	Smooth Muscle
C11orf96	5.62649e-234	1.65703	0.701	0.328	2.05935e-229	Smooth Muscle
SOX6	0	1.65169	0.621	0.115	0	Smooth Muscle
CACNB2	0	1.64962	0.822	0.332	0	Smooth Muscle
RYR2	0	1.63267	0.73	0.176	0	Smooth Muscle
AKAP6	0	1.61466	0.583	0.038	0	Smooth Muscle
CALD1	0	1.61166	0.949	0.735	0	Smooth Muscle
SORBS1	5.53551e-238	1.60928	0.837	0.502	2.02605e-233	Smooth Muscle
MCAM	0	1.60912	0.763	0.25	0	Smooth Muscle
ADGRL3	0	1.57848	0.452	0.039	0	Smooth Muscle
RNF152	0	1.56335	0.629	0.176	0	Smooth Muscle
ATP10A	0	1.56083	0.72	0.187	0	Smooth Muscle
PDGFRB	0	1.51477	0.719	0.255	0	Smooth Muscle
MUSTN1	0	1.49435	0.52	0.015	0	Smooth Muscle
CARMN	0	1.4932	0.568	0.042	0	Smooth Muscle
SORT1	0	1.45899	0.608	0.096	0	Smooth Muscle
MRVI1	0	1.45518	0.636	0.047	0	Smooth Muscle
FRMD4A	7.87162e-217	1.45304	0.762	0.422	2.88109e-212	Smooth Muscle
NBEAL1	1.5313e-230	1.4496	0.815	0.546	5.6047e-226	Smooth Muscle
CFD	0	3.58233	0.891	0.224	0	Adventitial Fibroblast
CCDC80	0	3.30276	0.938	0.297	0	Adventitial Fibroblast
DCN	0	3.20816	0.984	0.457	0	Adventitial Fibroblast
LAMA2	0	3.15599	0.973	0.172	0	Adventitial Fibroblast
FBLN1	0	3.14963	0.968	0.269	0	Adventitial Fibroblast
SFRP2	0	2.83599	0.82	0.173	0	Adventitial Fibroblast
C3	0	2.69608	0.932	0.23	0	Adventitial Fibroblast
NEGR1	0	2.35945	0.867	0.101	0	Adventitial Fibroblast
COL3A1	0	2.34402	0.921	0.286	0	Adventitial Fibroblast
PI16	0	2.30152	0.561	0.045	0	Adventitial Fibroblast
COL1A2	0	2.26816	0.981	0.303	0	Adventitial Fibroblast
MGP	0	2.26051	0.958	0.681	0	Adventitial Fibroblast
IGFBP5	0	2.24583	0.728	0.219	0	Adventitial Fibroblast
FBN1	0	2.23108	0.949	0.486	0	Adventitial Fibroblast
IGFBP6	0	2.18959	0.75	0.146	0	Adventitial Fibroblast
MFAP5	0	2.18511	0.634	0.076	0	Adventitial Fibroblast
ABI3BP	0	2.09943	0.923	0.23	0	Adventitial Fibroblast
FSTL1	0	2.05836	0.925	0.389	0	Adventitial Fibroblast
C1R	0	2.05182	0.914	0.284	0	Adventitial Fibroblast
PID1	0	1.97291	0.823	0.075	0	Adventitial Fibroblast
COL1A1	0	1.95416	0.893	0.231	0	Adventitial Fibroblast
ADH1B	0	1.93817	0.833	0.158	0	Adventitial Fibroblast
LUM	0	1.93533	0.874	0.211	0	Adventitial Fibroblast
BICC1	0	1.93451	0.895	0.138	0	Adventitial Fibroblast
SCARA5	0	1.93166	0.759	0.062	0	Adventitial Fibroblast
LSAMP	0	1.92224	0.884	0.15	0	Adventitial Fibroblast
SLIT2	0	1.89871	0.956	0.222	0	Adventitial Fibroblast
ELN	0	1.86606	0.783	0.209	0	Adventitial Fibroblast
DCLK1	0	1.82733	0.817	0.113	0	Adventitial Fibroblast
VCAN	0	1.80398	0.794	0.202	0	Adventitial Fibroblast
MMP2	0	1.76672	0.866	0.214	0	Adventitial Fibroblast
SERPINF1	0	1.76568	0.799	0.143	0	Adventitial Fibroblast
PLA2G2A	0	1.75355	0.552	0.085	0	Adventitial Fibroblast
LRP1	0	1.74143	0.899	0.147	0	Adventitial Fibroblast
SDK1	0	1.73597	0.803	0.205	0	Adventitial Fibroblast
COL6A2	0	1.72495	0.966	0.438	0	Adventitial Fibroblast
COL6A1	0	1.69772	0.909	0.291	0	Adventitial Fibroblast
CST3	0	1.68961	0.917	0.631	0	Adventitial Fibroblast
GSN	0	1.68878	0.906	0.617	0	Adventitial Fibroblast
APOD	0	1.67457	0.6	0.116	0	Adventitial Fibroblast
TIMP1	0	1.66606	0.909	0.627	0	Adventitial Fibroblast
KAZN	0	1.66512	0.852	0.365	0	Adventitial Fibroblast
C1S	0	1.66094	0.913	0.338	0	Adventitial Fibroblast
SFRP4	0	1.62897	0.581	0.085	0	Adventitial Fibroblast
ABCA10	0	1.62172	0.731	0.115	0	Adventitial Fibroblast
IGF1	0	1.61698	0.725	0.14	0	Adventitial Fibroblast
ABCA8	0	1.5374	0.797	0.087	0	Adventitial Fibroblast
MIR100HG	0	1.52701	0.821	0.128	0	Adventitial Fibroblast
CELF2	0	1.51253	0.955	0.319	0	Adventitial Fibroblast
AC092691.1	0	1.5067	0.572	0.053	0	Adventitial Fibroblast
ROBO2	0	2.4908	0.83	0.23	0	Alveolar Fibroblast
RYR2	0	2.42161	0.896	0.164	0	Alveolar Fibroblast
CCBE1	0	2.22705	0.763	0.108	0	Alveolar Fibroblast
ITGA8	0	2.18297	0.811	0.115	0	Alveolar Fibroblast
A2M	0	2.15603	0.966	0.768	0	Alveolar Fibroblast
ANGPT1	0	2.09844	0.703	0.082	0	Alveolar Fibroblast
PLEKHH2	0	2.09525	0.859	0.191	0	Alveolar Fibroblast
LIMCH1	0	2.05608	0.856	0.453	0	Alveolar Fibroblast
NEBL	0	2.04422	0.754	0.131	0	Alveolar Fibroblast
LSAMP	0	2.03121	0.948	0.363	0	Alveolar Fibroblast
FN1	0	1.99438	0.944	0.57	0	Alveolar Fibroblast
SLIT2	0	1.97549	0.949	0.438	0	Alveolar Fibroblast
ADGRB3	0	1.97371	0.594	0.128	0	Alveolar Fibroblast
PRKG1	0	1.95839	0.977	0.481	0	Alveolar Fibroblast
HMCN1	0	1.95543	0.85	0.324	0	Alveolar Fibroblast
SCN7A	0	1.95446	0.841	0.197	0	Alveolar Fibroblast
ARHGAP6	0	1.93752	0.844	0.297	0	Alveolar Fibroblast
NCAM2	0	1.89924	0.694	0.132	0	Alveolar Fibroblast
CDH11	0	1.89685	0.882	0.329	0	Alveolar Fibroblast
MACF1	0	1.76504	0.971	0.904	0	Alveolar Fibroblast
MAMDC2	0	1.74415	0.765	0.24	0	Alveolar Fibroblast
MYH10	0	1.7232	0.87	0.411	0	Alveolar Fibroblast
CACNA1D	0	1.71529	0.735	0.228	0	Alveolar Fibroblast
CCDC102B	2.38371e-293	1.71282	0.681	0.262	8.72462e-289	Alveolar Fibroblast
CYP7B1	0	1.68893	0.637	0.164	0	Alveolar Fibroblast
BMP5	0	1.66352	0.664	0.053	0	Alveolar Fibroblast
GPC3	0	1.66059	0.611	0.113	0	Alveolar Fibroblast
CELF2	0	1.61373	0.963	0.506	0	Alveolar Fibroblast
NPNT	0	1.61232	0.639	0.094	0	Alveolar Fibroblast
MYLK	0	1.60304	0.797	0.203	0	Alveolar Fibroblast
ADARB1	0	1.60021	0.728	0.307	0	Alveolar Fibroblast
PCDH15	0	1.57648	0.498	0.023	0	Alveolar Fibroblast
GALNT17	0	1.55976	0.646	0.122	0	Alveolar Fibroblast
PIEZO2	0	1.55256	0.772	0.271	0	Alveolar Fibroblast
ARHGAP24	0	1.50272	0.76	0.277	0	Alveolar Fibroblast
SDK1	0	1.4951	0.86	0.379	0	Alveolar Fibroblast
COL6A3	0	1.44909	0.853	0.377	0	Alveolar Fibroblast
AL031599.1	0	1.4388	0.542	0.111	0	Alveolar Fibroblast
DTNA	0	1.43226	0.671	0.148	0	Alveolar Fibroblast
FMO2	0	1.42327	0.587	0.142	0	Alveolar Fibroblast
SGIP1	0	1.41941	0.664	0.127	0	Alveolar Fibroblast
DST	0	1.40017	0.958	0.696	0	Alveolar Fibroblast
SVEP1	0	1.39342	0.771	0.27	0	Alveolar Fibroblast
ST6GALNAC5	0	1.3912	0.481	0.042	0	Alveolar Fibroblast
ADAMTS12	0	1.38472	0.55	0.1	0	Alveolar Fibroblast
LAMB1	6.05926e-299	1.37726	0.806	0.425	2.21775e-294	Alveolar Fibroblast
USP53	1.1035e-137	1.37532	0.78	0.573	4.03893e-133	Alveolar Fibroblast
CACNA1C	0	1.35633	0.912	0.501	0	Alveolar Fibroblast
ULK4	6.97094e-46	1.35338	0.546	0.401	2.55143e-41	Alveolar Fibroblast
PRR16	0	1.35084	0.534	0.113	0	Alveolar Fibroblast
ITGBL1	0	2.6892	0.735	0.162	0	Myofibroblast
COL1A1	1.77969e-214	2.38721	0.873	0.434	6.51383e-210	Myofibroblast
FN1	3.19542e-240	2.31791	0.934	0.577	1.16956e-235	Myofibroblast
COL1A2	1.12664e-201	2.0867	0.93	0.512	4.1236e-197	Myofibroblast
COL8A1	0	2.07684	0.717	0.176	0	Myofibroblast
COL3A1	7.25451e-221	2.04752	0.913	0.481	2.65522e-216	Myofibroblast
COL12A1	7.64083e-274	1.99324	0.691	0.204	2.79662e-269	Myofibroblast
COL6A3	4.42072e-245	1.93746	0.85	0.385	1.61803e-240	Myofibroblast
FGF14	5.83136e-241	1.92557	0.597	0.159	2.13434e-236	Myofibroblast
TNC	1.31963e-261	1.8883	0.538	0.119	4.82996e-257	Myofibroblast
KIF26B	1.7746e-228	1.87913	0.497	0.119	6.49521e-224	Myofibroblast
RUNX1	6.29189e-259	1.76574	0.889	0.428	2.30289e-254	Myofibroblast
PCDH7	6.0194e-298	1.75236	0.624	0.154	2.20316e-293	Myofibroblast
COL5A2	6.00793e-251	1.74962	0.892	0.408	2.19896e-246	Myofibroblast
GPC6	1.02293e-102	1.7284	0.581	0.266	3.74402e-98	Myofibroblast
ADAM12	0	1.56059	0.466	0.055	0	Myofibroblast
PRKG1	6.69832e-221	1.4804	0.969	0.489	2.45165e-216	Myofibroblast
ROBO2	8.66381e-165	1.47377	0.675	0.244	3.17104e-160	Myofibroblast
LTBP1	7.72476e-219	1.46772	0.895	0.424	2.82734e-214	Myofibroblast
CDH11	1.69756e-211	1.46149	0.794	0.34	6.21326e-207	Myofibroblast
PRR16	8.81998e-205	1.45235	0.499	0.121	3.2282e-200	Myofibroblast
CALD1	1.50165e-165	1.38814	0.939	0.737	5.49618e-161	Myofibroblast
ASPN	0	1.37541	0.542	0.109	0	Myofibroblast
CASC15	1.7915e-169	1.36506	0.787	0.405	6.55705e-165	Myofibroblast
ROBO1	2.45526e-139	1.32915	0.82	0.459	8.98649e-135	Myofibroblast
TRPS1	6.95183e-179	1.32682	0.828	0.427	2.54444e-174	Myofibroblast
EDIL3	0	1.32675	0.541	0.102	0	Myofibroblast
SOX5	1.05808e-107	1.31853	0.798	0.433	3.87267e-103	Myofibroblast
POSTN	1.76709e-43	1.30487	0.593	0.397	6.46773e-39	Myofibroblast
THBS2	5.44334e-220	1.30413	0.706	0.247	1.99232e-215	Myofibroblast
SGCD	7.92593e-162	1.29064	0.65	0.255	2.90097e-157	Myofibroblast
SUGCT	1.32439e-272	1.28269	0.571	0.135	4.84741e-268	Myofibroblast
PALLD	6.31266e-174	1.28067	0.842	0.418	2.3105e-169	Myofibroblast
PPFIA2	0	1.28036	0.475	0.067	0	Myofibroblast
COMP	0	1.26856	0.306	0.03	0	Myofibroblast
SULF1	2.2712e-93	1.25354	0.596	0.295	8.31282e-89	Myofibroblast
TENM4	0	1.2529	0.574	0.089	0	Myofibroblast
LTBP2	1.61249e-151	1.24228	0.639	0.251	5.90186e-147	Myofibroblast
HMCN1	2.82998e-126	1.22893	0.71	0.336	1.0358e-121	Myofibroblast
TNFRSF19	0	1.2215	0.456	0.061	0	Myofibroblast
RUNX2	0	1.20864	0.448	0.063	0	Myofibroblast
PDZRN3	7.39121e-198	1.19898	0.836	0.341	2.70526e-193	Myofibroblast
LINC00578	1.26921e-220	1.17234	0.348	0.059	4.64545e-216	Myofibroblast
COL5A1	1.03052e-184	1.16467	0.801	0.357	3.77179e-180	Myofibroblast
MICAL2	2.04359e-215	1.15338	0.627	0.19	7.47974e-211	Myofibroblast
PDGFC	1.18844e-277	1.1301	0.583	0.133	4.34983e-273	Myofibroblast
RYR2	7.87413e-174	1.12281	0.598	0.184	2.88201e-169	Myofibroblast
SLC24A3	4.45369e-126	1.10957	0.481	0.165	1.63009e-121	Myofibroblast
PMEPA1	6.13674e-172	1.10929	0.694	0.287	2.24611e-167	Myofibroblast
SPARC	8.45703e-64	1.0986	0.832	0.693	3.09536e-59	Myofibroblast
FAT1	0	2.92911	0.738	0.191	0	Fibroblast_SC449
MEG8	0	2.68629	0.881	0.274	0	Fibroblast_SC449
LINC01060	0	2.63314	0.524	0.029	0	Fibroblast_SC449
GLIS3	0	2.60133	0.933	0.564	0	Fibroblast_SC449
MIR31HG	0	2.5884	0.672	0.015	0	Fibroblast_SC449
ADAM12	0	2.37659	0.566	0.047	0	Fibroblast_SC449
RBFOX1	0	2.37333	0.599	0.047	0	Fibroblast_SC449
SLC12A8	0	2.30517	0.658	0.06	0	Fibroblast_SC449
SERPINE1	0	2.0568	0.891	0.384	0	Fibroblast_SC449
CAMK2D	1.33844e-263	2.05002	0.886	0.631	4.89883e-259	Fibroblast_SC449
CD44	0	2.02077	0.899	0.337	0	Fibroblast_SC449
SRGAP1	0	2.01	0.918	0.623	0	Fibroblast_SC449
DOK5	0	1.98336	0.756	0.206	0	Fibroblast_SC449
NFATC2	0	1.92685	0.919	0.409	0	Fibroblast_SC449
RALGPS2	0	1.8942	0.75	0.161	0	Fibroblast_SC449
ATP13A3	0	1.88769	0.919	0.526	0	Fibroblast_SC449
GFPT2	0	1.87821	0.955	0.309	0	Fibroblast_SC449
MEG3	0	1.8689	0.907	0.299	0	Fibroblast_SC449
NEDD4L	4.28327e-166	1.85895	0.504	0.209	1.56772e-161	Fibroblast_SC449
FGFR1	0	1.85533	0.93	0.516	0	Fibroblast_SC449
FAM110B	0	1.84143	0.696	0.196	0	Fibroblast_SC449
GEM	0	1.83582	0.933	0.301	0	Fibroblast_SC449
EXT1	0	1.82205	0.955	0.794	0	Fibroblast_SC449
PRKCA	0	1.81482	0.869	0.423	0	Fibroblast_SC449
HELLPAR	9.28993e-240	1.80722	0.477	0.137	3.40021e-235	Fibroblast_SC449
HOMER1	0	1.74531	0.824	0.342	0	Fibroblast_SC449
IL1R1	7.8003e-266	1.74318	0.888	0.549	2.85499e-261	Fibroblast_SC449
IGF2BP2	0	1.68763	0.826	0.403	0	Fibroblast_SC449
GPRC5A	0	1.67245	0.91	0.288	0	Fibroblast_SC449
ZSWIM6	0	1.61351	0.992	0.853	0	Fibroblast_SC449
RUNX1	0	1.61287	0.927	0.422	0	Fibroblast_SC449
RABGEF1	0	1.59984	0.907	0.508	0	Fibroblast_SC449
COL1A1	0	1.59597	0.966	0.426	0	Fibroblast_SC449
LHFPL2	0	1.59453	0.885	0.454	0	Fibroblast_SC449
FOSB	0	1.59389	0.974	0.618	0	Fibroblast_SC449
ROR2	0	1.57892	0.753	0.231	0	Fibroblast_SC449
KHDRBS3	0	1.54139	0.67	0.223	0	Fibroblast_SC449
UGDH	0	1.52793	0.814	0.316	0	Fibroblast_SC449
MIR222HG	1.30886e-280	1.51603	0.827	0.412	4.79055e-276	Fibroblast_SC449
CREB5	0	1.49746	0.872	0.353	0	Fibroblast_SC449
DIP2C	3.5845e-235	1.4967	0.834	0.515	1.31196e-230	Fibroblast_SC449
KIAA1217	1.21205e-213	1.49659	0.708	0.334	4.43622e-209	Fibroblast_SC449
PEAK1	0	1.47595	0.961	0.805	0	Fibroblast_SC449
ABL2	4.88471e-302	1.47457	0.928	0.643	1.78785e-297	Fibroblast_SC449
NAF1	0	1.46757	0.724	0.232	0	Fibroblast_SC449
NHSL2	2.47219e-232	1.46563	0.633	0.266	9.04848e-228	Fibroblast_SC449
ALDH1A3	0	1.4509	0.711	0.138	0	Fibroblast_SC449
ROR1	1.69258e-302	1.44693	0.73	0.261	6.19501e-298	Fibroblast_SC449
CYTOR	1.41026e-255	1.4213	0.738	0.326	5.1617e-251	Fibroblast_SC449
MAST4	2.4706e-119	1.40288	0.794	0.614	9.04265e-115	Fibroblast_SC449

## Sheet: Table S5
Table S5. Motif enrichment analysis comparing SSc and normal endothelial cells with chromVAR.
motif_name	motif_id	p_val	avg_diff	pct.1	pct.2	p_val_adj
FOS	MA0476.1	0	4.58579	0.608	0.098	0
FOSL2	MA0478.1	0	4.66536	0.643	0.114	0
JUN(var.2)	MA0489.1	0	4.79937	0.66	0.113	0
MAF::NFE2	MA0501.1	0	1.84447	0.41	0.107	0
Nfe2l2	MA0150.2	0	1.66025	0.423	0.128	0
Bach1::Mafk	MA0591.1	0	1.8746	0.407	0.097	0
JDP2	MA0655.1	0	3.90756	0.631	0.107	0
NFE2	MA0841.1	0	3.80687	0.616	0.1	0
ZEB1	MA0103.3	0	1.45606	0.884	0.511	0
FOS::JUN	MA0099.3	0	4.4026	0.616	0.111	0
FOSL1::JUN	MA1128.1	0	4.52739	0.607	0.101	0
FOSL2::JUN	MA1130.1	0	4.53868	0.606	0.096	0
JUN::JUNB	MA1132.1	0	3.54049	0.569	0.103	0
FOS::JUNB	MA1134.1	0	4.30526	0.608	0.104	0
FOSB::JUNB	MA1135.1	0	4.33442	0.62	0.112	0
FOSL1::JUNB	MA1137.1	0	4.27419	0.614	0.107	0
FOSL2::JUNB	MA1138.1	0	4.32381	0.624	0.113	0
FOS::JUND	MA1141.1	0	4.56798	0.602	0.103	0
FOSL1::JUND	MA1142.1	0	3.78426	0.554	0.101	0
FOSL2::JUND	MA1144.1	0	4.31386	0.611	0.106	0
BACH2	MA1101.2	0	3.66906	0.581	0.104	0
Ptf1a(var.3)	MA1620.1	0	1.32414	0.866	0.568	0
Rbpjl	MA1621.1	0	1.49124	0.919	0.675	0
Smad2::Smad3	MA1622.1	0	4.65094	0.617	0.101	0
BATF::JUN	MA0462.2	0	4.36195	0.578	0.091	0
BACH1	MA1633.1	0	3.09888	0.53	0.105	0
BATF	MA1634.1	0	4.24158	0.564	0.091	0
BATF3	MA0835.2	0	4.04605	0.548	0.089	0
FOSL1	MA0477.2	0	4.37538	0.59	0.098	0
JUNB	MA0490.2	0	3.98956	0.553	0.089	0
JUND	MA0491.2	0	4.06145	0.578	0.093	0
MAFK	MA0496.3	0	1.82047	0.497	0.125	0
NFE2L1	MA0089.2	0	2.37609	0.441	0.098	0
TCF4	MA0830.2	0	1.29848	0.886	0.575	0
ASCL1(var.2)	MA1631.1	2.00429e-303	1.15146	0.814	0.457	1.4952e-300
TCF3	MA0522.3	8.67156e-284	1.17932	0.873	0.59	6.46898e-281
TCF12(var.2)	MA1648.1	4.6439e-271	1.13683	0.852	0.565	3.46435e-268
NFATC4	MA1525.1	2.9072e-268	1.12867	0.416	0.13	2.16877e-265
SNAI1	MA1558.1	1.91767e-261	1.21314	0.92	0.719	1.43058e-258
TBX1	MA0805.1	2.58604e-253	1.04275	0.797	0.479	1.92918e-250
SPIB	MA0081.2	1.75079e-241	1.26289	0.874	0.609	1.30609e-238
ESRRB	MA0141.3	6.38558e-239	0.94789	0.651	0.323	4.76364e-236
ELF3	MA0640.2	1.23686e-233	1.80069	0.979	0.855	9.22695e-231
NFATC3	MA0625.1	3.25677e-231	1.05065	0.344	0.106	2.42955e-228
TBX4	MA0806.1	9.01422e-230	1.01283	0.801	0.515	6.72461e-227
TBX5	MA0807.1	9.01422e-230	1.01283	0.801	0.515	6.72461e-227
ZKSCAN5	MA1652.1	2.52305e-229	0.839922	0.558	0.257	1.88219e-226
NR5A1	MA1540.1	2.91401e-222	0.901671	0.676	0.354	2.17385e-219
SPI1	MA0080.5	5.36461e-220	1.08586	0.772	0.469	4.002e-217
SNAI3	MA1559.1	1.19935e-214	1.10351	0.907	0.728	8.94716e-212
NFAT5	MA0606.1	4.61898e-213	1.00277	0.298	0.097	3.44576e-210
FIGLA	MA0820.1	1.32833e-212	1.03603	0.817	0.575	9.90937e-210
ETV4	MA0764.2	1.19496e-211	1.60284	0.983	0.891	8.91439e-209
SNAI2	MA0745.2	1.97664e-211	1.13325	0.902	0.713	1.47457e-208
NFATC1	MA0624.1	4.08621e-211	0.98031	0.338	0.109	3.04832e-208
ESRRA	MA0592.3	1.20062e-210	0.874477	0.625	0.317	8.95663e-208
TBX6	MA1567.1	4.75502e-207	0.907352	0.768	0.482	3.54725e-204
TBX3	MA1566.1	2.84558e-203	0.883995	0.692	0.401	2.1228e-200
IKZF1	MA1508.1	9.996e-201	1.5536	0.974	0.858	7.45701e-198
NFATC2	MA0152.1	1.18421e-198	0.949474	0.229	0.075	8.83424e-196
Esrrg	MA0643.1	6.62956e-198	0.838864	0.652	0.358	4.94565e-195
MGA	MA0801.1	2.7365e-196	0.838874	0.675	0.377	2.04143e-193
TBX15	MA0803.1	2.7365e-196	0.838874	0.675	0.377	2.04143e-193
TBX18	MA1565.1	4.31942e-187	0.796263	0.594	0.297	3.22229e-184
EHF	MA0598.3	8.40629e-178	1.62015	0.981	0.899	6.27109e-175
GABPA	MA0062.3	1.22569e-164	1.61188	0.986	0.918	9.14363e-162
ELF1	MA0473.3	3.43866e-163	1.46288	0.981	0.912	2.56524e-160
Nr5a2	MA0505.1	2.47014e-142	0.663674	0.56	0.321	1.84272e-139
NR2F2	MA1111.1	3.63028e-142	0.725765	0.695	0.439	2.70819e-139
ETV1	MA0761.2	9.13889e-140	1.55079	0.988	0.942	6.81761e-137
NR4A2	MA0160.1	1.10783e-136	0.681831	0.592	0.342	8.26438e-134
HIC2	MA0738.1	2.59487e-125	0.6342	0.674	0.436	1.93577e-122
TBR1	MA0802.1	7.18027e-123	0.633423	0.624	0.387	5.35648e-120
Sox6	MA0515.1	1.1356e-118	0.982271	0.898	0.771	8.47154e-116
SOX9	MA0077.1	6.21241e-106	1.05394	0.934	0.84	4.63446e-103
NFIX(var.2)	MA1528.1	6.33012e-104	0.619375	0.597	0.38	4.72227e-101
THRB(var.2)	MA1575.1	1.13771e-101	0.538041	0.598	0.396	8.48732e-99
NFIB	MA1643.1	1.72225e-101	0.600229	0.663	0.452	1.2848e-98
MYOD1	MA0499.2	1.11686e-99	0.573345	0.536	0.329	8.33179e-97
EGR2	MA0472.2	2.94122e-99	0.5936	0.274	0.102	2.19415e-96
SOX8	MA0868.2	3.30492e-97	1.09526	0.938	0.857	2.46547e-94
EVX2	MA0888.1	4.13788e-96	0.576235	0.613	0.403	3.08686e-93
STAT1	MA0137.3	7.18285e-94	0.757836	0.609	0.415	5.35841e-91
TCF7L2	MA0523.1	1.2315e-93	0.614169	0.347	0.168	9.18697e-91
Stat4	MA0518.1	7.38808e-93	0.722734	0.642	0.453	5.51151e-90
REL	MA0101.1	1.81995e-89	1.00698	0.621	0.429	1.35768e-86
TBX21	MA0690.1	9.82699e-88	0.530943	0.542	0.344	7.33094e-85
EWSR1-FLI1	MA0149.1	9.86309e-88	0.466166	0.343	0.197	7.35786e-85
GLIS2	MA0736.1	2.94098e-87	0.443708	0.314	0.169	2.19397e-84
MYCN	MA0104.4	2.68636e-86	0.512729	0.477	0.295	2.00402e-83
NHLH2	MA1529.1	1.02921e-85	0.485053	0.298	0.147	7.6779e-83
Pparg::Rxra	MA0065.2	1.54637e-85	0.485259	0.509	0.323	1.15359e-82
Npas2	MA0626.1	2.65169e-85	0.518527	0.443	0.26	1.97816e-82
STAT3	MA0144.2	4.46628e-84	0.659283	0.491	0.312	3.33184e-81
RELA	MA0107.1	3.73433e-81	1.00232	0.622	0.436	2.78581e-78
SOX15	MA1152.1	4.81517e-81	0.788274	0.87	0.754	3.59212e-78
SOX13	MA1120.1	7.87201e-81	0.906206	0.915	0.819	5.87252e-78
SOX4	MA0867.2	3.28041e-76	0.712703	0.844	0.716	2.44718e-73
EOMES	MA0800.1	3.41678e-76	0.49979	0.506	0.333	2.54892e-73
SOX2	MA0143.4	5.12341e-74	0.831343	0.906	0.818	3.82206e-71
EVX1	MA0887.1	2.90396e-73	0.480085	0.625	0.456	2.16635e-70
GLIS3	MA0737.1	6.58993e-73	0.43262	0.35	0.198	4.91609e-70
SCRT2	MA0744.2	8.03019e-73	0.530267	0.545	0.382	5.99052e-70
TCF7	MA0769.2	7.24898e-72	0.523541	0.342	0.182	5.40774e-69
NFIC(var.2)	MA1527.1	6.46119e-69	0.50762	0.647	0.483	4.82005e-66
TFAP2C(var.2)	MA0814.2	9.96754e-69	0.353517	0.414	0.26	7.43578e-66
NR2F1(var.2)	MA1537.1	3.18894e-68	0.469492	0.674	0.497	2.37895e-65
MYC	MA0147.3	4.82911e-68	0.457004	0.464	0.306	3.60252e-65
Sox3	MA0514.1	8.50487e-68	0.570301	0.646	0.487	6.34464e-65
SPIC	MA0687.1	1.30838e-67	0.590063	0.696	0.537	9.76052e-65
SOX14	MA1562.1	3.40194e-65	0.648366	0.839	0.732	2.53784e-62
THAP1	MA0597.1	4.92741e-62	0.426693	0.401	0.267	3.67585e-59
Nr2f6(var.2)	MA0728.1	6.79001e-62	0.439571	0.636	0.47	5.06534e-59
MAX::MYC	MA0059.1	1.2901e-61	0.429735	0.305	0.175	9.62412e-59
TFAP2C(var.3)	MA0815.1	1.67968e-61	0.382288	0.314	0.195	1.25304e-58
TFAP2A(var.3)	MA0872.1	3.2426e-61	0.383475	0.308	0.193	2.41898e-58
TBX2	MA0688.1	5.59373e-59	0.413948	0.554	0.398	4.17292e-56
GRHL2	MA1105.2	6.6477e-55	0.462483	0.571	0.428	4.95918e-52
Mlxip	MA0622.1	6.84302e-53	0.409791	0.448	0.309	5.10489e-50
HES6	MA1493.1	8.03229e-53	0.387459	0.565	0.424	5.99209e-50
Stat5a::Stat5b	MA0519.1	3.19783e-52	0.51055	0.502	0.353	2.38558e-49
ZNF460	MA1596.1	3.82487e-52	0.266713	0.388	0.258	2.85336e-49
TFAP2A	MA0003.4	8.83191e-52	0.336743	0.384	0.255	6.5886e-49
HIF1A	MA1106.1	1.01371e-51	0.414138	0.453	0.295	7.56225e-49
BCL6B	MA0731.1	2.5592e-51	0.391271	0.453	0.312	1.90916e-48
ETV2	MA0762.1	4.45245e-51	0.774559	0.952	0.914	3.32153e-48
Stat5a	MA1624.1	7.90703e-50	0.484949	0.446	0.298	5.89864e-47
Prdm15	MA1616.1	9.27987e-50	0.398914	0.372	0.243	6.92278e-47
TFAP2A(var.2)	MA0810.1	1.1347e-49	0.322305	0.232	0.142	8.46488e-47
RFX2	MA0600.2	2.04983e-49	0.422613	0.374	0.25	1.52917e-46
Sox17	MA0078.1	9.57322e-49	0.484755	0.715	0.592	7.14162e-46
SCRT1	MA0743.2	1.26147e-48	0.430701	0.533	0.408	9.41058e-46
ESR2	MA0258.2	1.57529e-48	0.364414	0.426	0.288	1.17516e-45
ZNF135	MA1587.1	7.83186e-48	0.35999	0.533	0.386	5.84257e-45
MAFA	MA1521.1	1.07724e-47	0.399305	0.241	0.141	8.03619e-45
Nr2f6	MA0677.1	2.39138e-47	0.390437	0.68	0.532	1.78397e-44
ZIC4	MA0751.1	3.74886e-47	0.363421	0.318	0.207	2.79665e-44
TFAP2B(var.3)	MA0813.1	1.46758e-45	0.329396	0.295	0.185	1.09481e-42
MSANTD3	MA1523.1	2.14142e-45	0.364137	0.286	0.179	1.5975e-42
PPARA::RXRA	MA1148.1	2.94654e-45	0.366383	0.548	0.403	2.19812e-42
MEOX1	MA0661.1	5.74574e-45	0.396819	0.532	0.398	4.28632e-42
TFAP2C	MA0524.2	4.67573e-43	0.314172	0.291	0.199	3.4881e-40
SMAD2::SMAD3::SMAD4	MA0513.1	6.87293e-43	0.335608	0.377	0.265	5.1272e-40
THRB	MA1574.1	2.00585e-41	0.3475	0.617	0.482	1.49636e-38
HOXB7	MA1501.1	6.05264e-41	0.367428	0.565	0.434	4.51527e-38
NFKB1	MA0105.4	6.56594e-41	0.463853	0.603	0.487	4.89819e-38
EN2	MA0642.1	1.56975e-39	0.337218	0.387	0.268	1.17103e-36
ZIC3	MA0697.1	5.8897e-38	0.324926	0.293	0.202	4.39372e-35
NR4A2::RXRA	MA1147.1	6.1771e-38	0.32947	0.508	0.383	4.60812e-35
TCF7L1	MA1421.1	8.52826e-38	0.344121	0.333	0.233	6.36208e-35
EGR3	MA0732.1	2.73831e-37	0.310624	0.209	0.108	2.04278e-34
RFX5	MA0510.2	9.72188e-36	0.338246	0.376	0.265	7.25252e-33
Rarg	MA0859.1	3.45595e-35	0.328247	0.616	0.494	2.57814e-32
SREBF1(var.2)	MA0829.2	1.19164e-34	0.362181	0.689	0.577	8.88965e-32
EMX2	MA0886.1	1.25651e-34	0.328373	0.544	0.425	9.37357e-32
CLOCK	MA0819.1	3.25221e-34	0.308163	0.395	0.289	2.42615e-31
GBX1	MA0889.1	9.70859e-34	0.305875	0.473	0.357	7.24261e-31
ELF5	MA0136.2	1.54185e-33	0.545044	0.916	0.864	1.15022e-30
RFX3	MA0798.2	2.04345e-33	0.333849	0.257	0.172	1.52441e-30
SOX12	MA1561.1	2.92536e-33	0.335376	0.643	0.535	2.18232e-30
PPARG	MA0066.1	3.19111e-33	0.301157	0.406	0.299	2.38057e-30
Zic2	MA1629.1	5.33346e-33	0.293442	0.298	0.21	3.97876e-30
Rxra	MA0512.2	1.55643e-32	0.300586	0.623	0.509	1.1611e-29
HINFP	MA0131.2	4.74735e-32	0.376848	0.3	0.228	3.54152e-29
LEF1	MA0768.1	1.40496e-31	0.327591	0.339	0.227	1.0481e-28
NR2C2	MA0504.1	2.04897e-31	0.277074	0.448	0.33	1.52853e-28
PDX1	MA0132.2	8.36429e-31	0.312565	0.521	0.414	6.23976e-28
EMX1	MA0612.2	8.36429e-31	0.312565	0.521	0.414	6.23976e-28
HOXA2	MA0900.2	8.36429e-31	0.312565	0.521	0.414	6.23976e-28
HOXB2	MA0902.2	8.36429e-31	0.312565	0.521	0.414	6.23976e-28
HOXD3	MA0912.2	8.36429e-31	0.312565	0.521	0.414	6.23976e-28
NR1H2::RXRA	MA0115.1	2.24553e-30	0.298727	0.555	0.437	1.67516e-27
NFIC::TLX1	MA0119.1	4.23189e-30	0.308859	0.637	0.532	3.15699e-27
BCL6	MA0463.2	4.50296e-30	0.307806	0.513	0.405	3.35921e-27
TFAP2B	MA0811.1	2.33022e-29	0.266194	0.26	0.187	1.73835e-26
ESX1	MA0644.1	7.37426e-29	0.286606	0.398	0.292	5.5012e-26
RFX4	MA0799.1	7.87534e-29	0.306313	0.358	0.272	5.875e-26
ETV6	MA0645.1	1.12432e-27	0.503029	0.886	0.848	8.38742e-25
HES5	MA0821.1	1.80666e-27	0.291571	0.535	0.439	1.34777e-24
ZIC1	MA0696.1	9.17952e-27	0.270547	0.302	0.213	6.84792e-24
NR2F1	MA0017.2	1.26788e-26	0.288828	0.582	0.478	9.45835e-24
Stat5b	MA1625.1	1.32274e-26	0.334585	0.394	0.28	9.86763e-24
Creb3l2	MA0608.1	1.72106e-26	0.279356	0.388	0.295	1.28391e-23
ARNT::HIF1A	MA0259.1	3.91406e-26	0.277425	0.449	0.336	2.91989e-23
MAF	MA1520.1	7.72226e-26	0.295474	0.267	0.2	5.7608e-23
NR2C2(var.2)	MA1536.1	8.85516e-26	0.273342	0.41	0.31	6.60595e-23
Arnt	MA0004.1	1.17771e-25	0.281169	0.41	0.308	8.7857e-23
HEY1	MA0823.1	1.25296e-25	0.284034	0.449	0.351	9.34708e-23
NR2F6(var.3)	MA1539.1	2.08177e-25	0.262123	0.475	0.38	1.553e-22
ZNF528	MA1597.1	2.66448e-25	0.265374	0.358	0.255	1.9877e-22
NR1D2	MA1532.1	4.61388e-25	0.254604	0.424	0.322	3.44195e-22
TBX20	MA0689.1	5.78328e-25	0.274918	0.406	0.307	4.31433e-22
NR6A1	MA1541.1	9.60696e-25	0.288167	0.408	0.31	7.16679e-22
RXRB	MA0855.1	8.37932e-24	0.251689	0.614	0.515	6.25097e-21
HES1	MA1099.2	4.7068e-23	0.295983	0.311	0.22	3.51127e-20
PPARD	MA1550.1	1.62363e-22	0.259711	0.617	0.52	1.21123e-19
GRHL1	MA0647.1	1.66028e-22	0.268203	0.529	0.44	1.23857e-19
REST	MA0138.2	2.24718e-22	0.253275	0.227	0.159	1.6764e-19
Hic1	MA0739.1	2.62827e-22	0.259952	0.632	0.548	1.96069e-19
TCFL5	MA0632.2	2.37321e-15	0.27298	0.258	0.157	1.77041e-12
NFKB2	MA0778.1	3.41663e-15	0.276828	0.545	0.472	2.5488e-12
SOX18	MA1563.1	1.71582e-14	0.269467	0.755	0.685	1.28e-11
ERF	MA0760.1	3.42155e-09	0.290398	0.9	0.888	2.55247e-06
ETV5	MA0765.2	2.19078e-08	0.267502	0.87	0.865	1.63432e-05

## Sheet: Table S6
Table S6. Differential analysis of target gene expression and target region accessibility for the extended FOSL2 eRegulon.
TF	Region	Gene	R2G_importance	R2G_rho	R2G_importance_x_rho	R2G_importance_x_abs_rho	TF2G_importance	TF2G_rho	TF2G_importance_x_abs_rho	TF2G_importance_x_rho	RNA_SSc_vs_NOR_p_val	RNA_SSc_vs_NOR_avg_log2FC	RNA_SSc_vs_NOR_pct.1	RNA_SSc_vs_NOR_pct.2	RNA_SSc_vs_NOR_p_val_adj	ATAC_SSc_vs_NOR_p_val	ATAC_SSc_vs_NOR_avg_log2FC	ATAC_SSc_vs_NOR_pct.1	ATAC_SSc_vs_NOR_pct.2	ATAC_SSc_vs_NOR_p_val_adj
FOSL2	chr11-117072178-117073164	SIK3	0.0338242	0.311517	0.0105368	0.0105368	0.938126	0.203489	0.190898	0.190898	1.65512e-276	0.896626	0.916	0.615	6.0579e-272	1.18581e-15	1.80103	0.126	0.037	5.51599e-10
FOSL2	chr11-117044289-117044852	SIK3	0.0722473	0.396936	0.0286775	0.0286775	0.938126	0.203489	0.190898	0.190898	1.65512e-276	0.896626	0.916	0.615	6.0579e-272	8.82475e-11	2.8377	0.041	0.006	4.10496e-05
FOSL2	chr11-116853283-116854182	SIK3	0.0448941	0.334769	0.0150292	0.0150292	0.938126	0.203489	0.190898	0.190898	1.65512e-276	0.896626	0.916	0.615	6.0579e-272	0.597408	0.781399	0.027	0.016	1
FOSL2	chr11-117037121-117038292	SIK3	0.00900196	0.228034	0.00205275	0.00205275	0.938126	0.203489	0.190898	0.190898	1.65512e-276	0.896626	0.916	0.615	6.0579e-272	0.00035615	1.63323	0.04	0.012	1
FOSL2	chr11-116931238-116932073	SIK3	0.0230645	0.291045	0.0067128	0.0067128	0.938126	0.203489	0.190898	0.190898	1.65512e-276	0.896626	0.916	0.615	6.0579e-272	1.465e-06	1.26194	0.126	0.056	0.681466
FOSL2	chr11-117078113-117078564	SIK3	0.0305427	0.322032	0.00983574	0.00983574	0.938126	0.203489	0.190898	0.190898	1.65512e-276	0.896626	0.916	0.615	6.0579e-272	7.31194e-06	2.85778	0.02	0.002	1
FOSL2	chr11-116999839-117001246	SIK3	0.111406	0.378608	0.0421792	0.0421792	0.938126	0.203489	0.190898	0.190898	1.65512e-276	0.896626	0.916	0.615	6.0579e-272	1.36831e-09	2.25733	0.05	0.011	0.000636489
FOSL2	chr11-117010847-117011863	SIK3	0.0433829	0.262601	0.0113924	0.0113924	0.938126	0.203489	0.190898	0.190898	1.65512e-276	0.896626	0.916	0.615	6.0579e-272	9.37297e-13	2.97924	0.044	0.006	4.35998e-07
FOSL2	chr19-1189103-1189783	SBNO2	0.0825568	0.312255	0.0257787	0.0257787	1.36254	0.1859	0.253297	0.253297	1.01565e-95	0.376144	0.478	0.222	3.71738e-91	2.97389e-22	3.32379	0.062	0.006	1.38335e-16
FOSL2	chr19-1125886-1126940	SBNO2	0.1058	0.306389	0.032416	0.032416	1.36254	0.1859	0.253297	0.253297	1.01565e-95	0.376144	0.478	0.222	3.71738e-91	2.8113e-43	2.26969	0.203	0.044	1.30772e-37
FOSL2	chr19-1177105-1178057	SBNO2	0.0251959	0.0673862	0.00169785	0.00169785	1.36254	0.1859	0.253297	0.253297	1.01565e-95	0.376144	0.478	0.222	3.71738e-91	3.42215e-15	1.65025	0.134	0.043	1.59187e-09
FOSL2	chr19-1213349-1214618	SBNO2	0.0431289	0.233953	0.0100902	0.0100902	1.36254	0.1859	0.253297	0.253297	1.01565e-95	0.376144	0.478	0.222	3.71738e-91	0.107909	0.636251	0.322	0.223	1
FOSL2	chr19-1183501-1184204	SBNO2	0.0385486	0.268225	0.0103397	0.0103397	1.36254	0.1859	0.253297	0.253297	1.01565e-95	0.376144	0.478	0.222	3.71738e-91	0.545383	0.428239	0.045	0.031	1
FOSL2	chr19-1016267-1017671	SBNO2	0.0351923	0.245514	0.00864019	0.00864019	1.36254	0.1859	0.253297	0.253297	1.01565e-95	0.376144	0.478	0.222	3.71738e-91	0.0986256	0.687026	0.177	0.114	1
FOSL2	chr7-102303788-102305190	SH2B2	0.104374	0.27501	0.028704	0.028704	0.712541	0.14497	0.103297	0.103297	4.02604e-65	0.248603	0.202	0.047	1.47357e-60	2.82105e-46	1.90859	0.263	0.076	1.31225e-40
FOSL2	chr7-102140582-102141637	SH2B2	0.0622694	0.257391	0.0160276	0.0160276	0.712541	0.14497	0.103297	0.103297	4.02604e-65	0.248603	0.202	0.047	1.47357e-60	3.23583e-07	1.83305	0.043	0.012	0.150519
FOSL2	chr7-102439715-102440745	SH2B2	0.09418	0.235924	0.0222194	0.0222194	0.712541	0.14497	0.103297	0.103297	4.02604e-65	0.248603	0.202	0.047	1.47357e-60	0.847441	0.556038	0.258	0.182	1
FOSL2	chr7-102317977-102319251	SH2B2	0.0845841	0.284943	0.0241017	0.0241017	0.712541	0.14497	0.103297	0.103297	4.02604e-65	0.248603	0.202	0.047	1.47357e-60	3.8441e-58	1.95525	0.307	0.086	1.78814e-52
FOSL2	chr7-102278816-102280015	SH2B2	0.0160255	0.15514	0.00248619	0.00248619	0.712541	0.14497	0.103297	0.103297	4.02604e-65	0.248603	0.202	0.047	1.47357e-60	0.337016	0.542044	0.077	0.054	1
FOSL2	chr7-102380843-102381201	SH2B2	0.0159624	0.16127	0.00257426	0.00257426	0.712541	0.14497	0.103297	0.103297	4.02604e-65	0.248603	0.202	0.047	1.47357e-60	0.00496725	1.7961	0.014	0.004	1
FOSL2	chr7-102451223-102452124	SH2B2	0.00873226	0.0866499	0.000756649	0.000756649	0.712541	0.14497	0.103297	0.103297	4.02604e-65	0.248603	0.202	0.047	1.47357e-60	0.247128	0.219513	0.016	0.014	1
FOSL2	chr3-141939772-141941474	ATP1B3	0.0706965	0.322575	0.022805	0.022805	2.18772	0.207065	0.453	0.453	1.12606e-182	0.691775	0.776	0.466	4.1215e-178	5.68598e-15	1.30116	0.247	0.106	2.64492e-09
FOSL2	chr3-142019709-142020410	ATP1B3	0.0331562	0.256811	0.0085149	0.0085149	2.18772	0.207065	0.453	0.453	1.12606e-182	0.691775	0.776	0.466	4.1215e-178	6.65452e-11	3.9448	0.027	0.002	3.09545e-05
FOSL2	chr3-141890597-141890911	ATP1B3	0.136667	0.315471	0.0431146	0.0431146	2.18772	0.207065	0.453	0.453	1.12606e-182	0.691775	0.776	0.466	4.1215e-178	0.00305867	2.16564	0.014	0.003	1
FOSL2	chr3-141863073-141864914	ATP1B3	0.038121	0.269932	0.0102901	0.0102901	2.18772	0.207065	0.453	0.453	1.12606e-182	0.691775	0.776	0.466	4.1215e-178	8.48304e-12	1.87249	0.102	0.03	3.94601e-06
FOSL2	chr3-141859710-141859960	ATP1B3	0.0130975	0.214315	0.002807	0.002807	2.18772	0.207065	0.453	0.453	1.12606e-182	0.691775	0.776	0.466	4.1215e-178	4.62783e-07	3.11114	0.016	0.002	0.215271
FOSL2	chr3-141852750-141853818	ATP1B3	0.0136914	0.202821	0.00277689	0.00277689	2.18772	0.207065	0.453	0.453	1.12606e-182	0.691775	0.776	0.466	4.1215e-178	0.171933	0.819606	0.091	0.049	1
FOSL2	chr3-141840253-141841629	ATP1B3	0.0632046	0.306184	0.0193522	0.0193522	2.18772	0.207065	0.453	0.453	1.12606e-182	0.691775	0.776	0.466	4.1215e-178	4.297e-66	2.51059	0.253	0.046	1.99881e-60
FOSL2	chr7-16850235-16852180	BZW2	0.0590169	0.209504	0.0123643	0.0123643	1.28562	0.135506	0.174209	0.174209	1.33376e-125	0.536534	0.536	0.24	4.88168e-121	0.00112103	1.80392	0.027	0.008	1
FOSL2	chr7-16739605-16740876	BZW2	0.0997612	0.121392	0.0121102	0.0121102	1.28562	0.135506	0.174209	0.174209	1.33376e-125	0.536534	0.536	0.24	4.88168e-121	7.5426e-23	2.23766	0.119	0.023	3.50855e-17
FOSL2	chr7-16648525-16648800	BZW2	0.0884855	0.211239	0.0186916	0.0186916	1.28562	0.135506	0.174209	0.174209	1.33376e-125	0.536534	0.536	0.24	4.88168e-121	2.52299e-09	1.92305	0.059	0.016	0.00117361
FOSL2	chr7-16743084-16743635	BZW2	0.0289646	0.117039	0.00339	0.00339	1.28562	0.135506	0.174209	0.174209	1.33376e-125	0.536534	0.536	0.24	4.88168e-121	2.71463e-08	1.7615	0.072	0.023	0.0126275
FOSL2	chr7-16764960-16765944	BZW2	0.0792882	0.213003	0.0168886	0.0168886	1.28562	0.135506	0.174209	0.174209	1.33376e-125	0.536534	0.536	0.24	4.88168e-121	4.19093e-42	3.5588	0.111	0.01	1.94948e-36
FOSL2	chr9-121343761-121345325	STOM	0.102532	0.379086	0.0388685	0.0388685	0.601597	0.203528	0.122442	0.122442	0.000106205	-0.0328554	0.743	0.626	1	7.24486e-05	1.371	0.079	0.033	1
FOSL2	chr9-121360824-121361556	STOM	0.0645213	0.361732	0.0233394	0.0233394	0.601597	0.203528	0.122442	0.122442	0.000106205	-0.0328554	0.743	0.626	1	1.44539e-11	1.48428	0.145	0.053	6.72344e-06
FOSL2	chr9-121353225-121354571	STOM	0.115128	0.366563	0.0422016	0.0422016	0.601597	0.203528	0.122442	0.122442	0.000106205	-0.0328554	0.743	0.626	1	8.87043e-08	0.133145	0.234	0.21	0.0412621
FOSL2	chr9-121366938-121367259	STOM	0.0555837	0.381956	0.0212305	0.0212305	0.601597	0.203528	0.122442	0.122442	0.000106205	-0.0328554	0.743	0.626	1	0.00100259	1.47672	0.039	0.015	1
FOSL2	chr5-141713034-141714322	DIAPH1	0.062693	0.218564	0.0137024	0.0137024	1.06578	0.127992	0.136412	0.136412	7.15823e-79	0.403405	0.616	0.386	2.61998e-74	1.14722e-05	0.987773	0.178	0.095	1
FOSL2	chr5-141598473-141599361	DIAPH1	0.0478447	0.165487	0.00791766	0.00791766	1.06578	0.127992	0.136412	0.136412	7.15823e-79	0.403405	0.616	0.386	2.61998e-74	0.176499	1.24117	0.026	0.012	1
FOSL2	chr5-141663343-141663865	DIAPH1	0.0728784	0.257601	0.0187735	0.0187735	1.06578	0.127992	0.136412	0.136412	7.15823e-79	0.403405	0.616	0.386	2.61998e-74	1.15381e-05	2.09164	0.028	0.006	1
FOSL2	chr5-141672960-141673775	DIAPH1	0.0159926	0.123431	0.00197399	0.00197399	1.06578	0.127992	0.136412	0.136412	7.15823e-79	0.403405	0.616	0.386	2.61998e-74	1.55214e-65	-2.05161	0.027	0.104	7.21999e-60
FOSL2	chr5-141695409-141696238	DIAPH1	0.14356	0.252734	0.0362824	0.0362824	1.06578	0.127992	0.136412	0.136412	7.15823e-79	0.403405	0.616	0.386	2.61998e-74	1.1451e-06	1.5771	0.071	0.024	0.532659
FOSL2	chr2-233408404-233410426	DGKD	0.0451787	0.102588	0.00463479	0.00463479	0.708185	0.0620004	0.0439078	0.0439078	7.04136e-44	0.221795	0.23	0.095	2.57721e-39	7.42006e-05	1.07458	0.142	0.066	1
FOSL2	chr2-233209279-233210198	DGKD	0.0181904	0.0565256	0.00102823	0.00102823	0.708185	0.0620004	0.0439078	0.0439078	7.04136e-44	0.221795	0.23	0.095	2.57721e-39	6.47684e-22	2.51261	0.092	0.018	3.0128e-16
FOSL2	chr2-233414932-233415513	DGKD	0.0889271	0.122927	0.0109316	0.0109316	0.708185	0.0620004	0.0439078	0.0439078	7.04136e-44	0.221795	0.23	0.095	2.57721e-39	6.64346e-10	3.70539	0.024	0.002	0.000309031
FOSL2	chr2-233489563-233490054	DGKD	0.0246737	0.0576242	0.0014218	0.0014218	0.708185	0.0620004	0.0439078	0.0439078	7.04136e-44	0.221795	0.23	0.095	2.57721e-39	0.975898	0.687123	0.002	0.001	1
FOSL2	chr2-233453010-233453982	DGKD	0.0110716	0.0510377	0.000565069	0.000565069	0.708185	0.0620004	0.0439078	0.0439078	7.04136e-44	0.221795	0.23	0.095	2.57721e-39	0.657421	1.0116	0.006	0.003	1
FOSL2	chr2-233247510-233248094	DGKD	0.0252581	0.0973196	0.00245811	0.00245811	0.708185	0.0620004	0.0439078	0.0439078	7.04136e-44	0.221795	0.23	0.095	2.57721e-39	1.20767e-09	2.32812	0.045	0.008	0.000561767
FOSL2	chr2-233413149-233414196	DGKD	0.145523	0.117089	0.0170391	0.0170391	0.708185	0.0620004	0.0439078	0.0439078	7.04136e-44	0.221795	0.23	0.095	2.57721e-39	3.47345e-12	1.91467	0.081	0.021	1.61573e-06
FOSL2	chr2-233350395-233351090	DGKD	0.0895228	0.165502	0.0148162	0.0148162	0.708185	0.0620004	0.0439078	0.0439078	7.04136e-44	0.221795	0.23	0.095	2.57721e-39	3.4943e-18	2.54336	0.075	0.013	1.62543e-12
FOSL2	chr9-32644462-32645495	TOPORS	0.177577	0.0963544	0.0171103	0.0171103	2.19096	0.0579525	0.126972	0.126972	3.8152e-09	0.00928228	0.214	0.151	0.00013964	3.29581e-05	1.14122	0.077	0.033	1
FOSL2	chr9-32395242-32396521	TOPORS	0.0704299	0.0604365	0.00425654	0.00425654	2.19096	0.0579525	0.126972	0.126972	3.8152e-09	0.00928228	0.214	0.151	0.00013964	7.97293e-27	1.91856	0.17	0.047	3.70873e-21
FOSL2	chr19-1211664-1211871	MIDN	0.0209226	0.103165	0.00215848	0.00215848	2.1528	0.158481	0.341177	0.341177	3.94792e-38	0.22914	0.601	0.423	1.44498e-33	0.508074	0.598982	0.012	0.008	1
FOSL2	chr19-1189103-1189783	MIDN	0.0561913	0.179528	0.0100879	0.0100879	2.1528	0.158481	0.341177	0.341177	3.94792e-38	0.22914	0.601	0.423	1.44498e-33	2.97389e-22	3.32379	0.062	0.006	1.38335e-16
FOSL2	chr19-1183501-1184204	MIDN	0.0153364	0.114208	0.00175154	0.00175154	2.1528	0.158481	0.341177	0.341177	3.94792e-38	0.22914	0.601	0.423	1.44498e-33	0.545383	0.428239	0.045	0.031	1
FOSL2	chr19-1125886-1126940	MIDN	0.0902177	0.205605	0.0185492	0.0185492	2.1528	0.158481	0.341177	0.341177	3.94792e-38	0.22914	0.601	0.423	1.44498e-33	2.8113e-43	2.26969	0.203	0.044	1.30772e-37
FOSL2	chr19-1213349-1214618	MIDN	0.0369586	0.133815	0.0049456	0.0049456	2.1528	0.158481	0.341177	0.341177	3.94792e-38	0.22914	0.601	0.423	1.44498e-33	0.107909	0.636251	0.322	0.223	1
FOSL2	chr19-1122699-1123710	MIDN	0.0255861	0.0627918	0.0016066	0.0016066	2.1528	0.158481	0.341177	0.341177	3.94792e-38	0.22914	0.601	0.423	1.44498e-33	0.139736	0.425601	0.095	0.068	1
FOSL2	chr5-33400611-33402234	TARS	0.191366	0.119562	0.02288	0.02288	0.829648	0.078121	0.0648129	0.0648129	1.35566e-40	0.175829	0.272	0.133	4.96186e-36	6.55013e-20	2.24469	0.102	0.02	3.04689e-14
FOSL2	chr5-33369536-33370454	TARS	0.0227925	0.065422	0.00149113	0.00149113	0.829648	0.078121	0.0648129	0.0648129	1.35566e-40	0.175829	0.272	0.133	4.96186e-36	3.96125e-12	-0.445853	0.051	0.065	1.84264e-06
FOSL2	chr5-33364157-33364827	TARS	0.0837872	0.100602	0.00842912	0.00842912	0.829648	0.078121	0.0648129	0.0648129	1.35566e-40	0.175829	0.272	0.133	4.96186e-36	0.000301327	1.10583	0.102	0.046	1
FOSL2	chr5-33316884-33317596	TARS	0.0588704	0.118176	0.00695705	0.00695705	0.829648	0.078121	0.0648129	0.0648129	1.35566e-40	0.175829	0.272	0.133	4.96186e-36	0.000488691	1.87254	0.024	0.007	1
FOSL2	chr1-179142718-179143694	ABL2	0.076842	0.257793	0.0198093	0.0198093	1.06992	0.191778	0.205187	0.205187	0	1.16185	0.805	0.364	0	2.46866e-16	1.74652	0.136	0.04	1.14833e-10
FOSL2	chr1-179127131-179127475	ABL2	0.0286197	0.305129	0.00873268	0.00873268	1.06992	0.191778	0.205187	0.205187	0	1.16185	0.805	0.364	0	2.28371e-06	1.59709	0.074	0.025	1
FOSL2	chr1-179217427-179218851	ABL2	0.0192185	0.274467	0.00527483	0.00527483	1.06992	0.191778	0.205187	0.205187	0	1.16185	0.805	0.364	0	6.88373e-05	1.60745	0.053	0.017	1
FOSL2	chr1-179140981-179142168	ABL2	0.0788939	0.429735	0.0339035	0.0339035	1.06992	0.191778	0.205187	0.205187	0	1.16185	0.805	0.364	0	1.45362e-06	1.22899	0.122	0.052	0.676174
FOSL2	chr1-179128539-179130291	ABL2	0.0321518	0.365506	0.0117517	0.0117517	1.06992	0.191778	0.205187	0.205187	0	1.16185	0.805	0.364	0	2.77822e-14	1.70053	0.146	0.051	1.29233e-08
FOSL2	chr1-179046845-179047726	ABL2	0.0171968	0.180726	0.0031079	0.0031079	1.06992	0.191778	0.205187	0.205187	0	1.16185	0.805	0.364	0	0.904083	0.946122	0.005	0.003	1
FOSL2	chr1-179124846-179125256	ABL2	0.105959	0.467895	0.0495777	0.0495777	1.06992	0.191778	0.205187	0.205187	0	1.16185	0.805	0.364	0	7.15925e-08	2.59188	0.027	0.004	0.0333023
FOSL2	chr1-179178697-179179251	ABL2	0.0620171	0.396878	0.0246133	0.0246133	1.06992	0.191778	0.205187	0.205187	0	1.16185	0.805	0.364	0	0.00227115	1.79399	0.023	0.006	1
FOSL2	chr14-50676932-50678452	SAV1	0.156359	0.127876	0.0199945	0.0199945	0.810931	0.0971669	0.0787956	0.0787956	9.95736e-32	0.189209	0.435	0.284	3.64449e-27	1.34728e-11	1.71755	0.112	0.035	6.26706e-06
FOSL2	chr14-50816061-50816895	SAV1	0.0851419	0.15229	0.0129663	0.0129663	0.810931	0.0971669	0.0787956	0.0787956	9.95736e-32	0.189209	0.435	0.284	3.64449e-27	1.54283e-07	1.91638	0.059	0.016	0.0717671
FOSL2	chr14-50657715-50658679	SAV1	0.107897	0.134545	0.014517	0.014517	0.810931	0.0971669	0.0787956	0.0787956	9.95736e-32	0.189209	0.435	0.284	3.64449e-27	0.42368	0.866269	0.068	0.041	1
FOSL2	chr11-119305784-119307297	MCAM	0.0931446	0.537682	0.0500822	0.0500822	0.802669	0.233155	0.187146	0.187146	1.56223e-137	0.579683	0.535	0.237	5.7179e-133	6.62045e-05	1.5051	0.061	0.023	1
FOSL2	chr11-119315056-119316649	MCAM	0.130631	0.49991	0.0653035	0.0653035	0.802669	0.233155	0.187146	0.187146	1.56223e-137	0.579683	0.535	0.237	5.7179e-133	0.0973711	0.472323	0.208	0.147	1
FOSL2	chr11-119316812-119317639	MCAM	0.0655818	0.506449	0.0332138	0.0332138	0.802669	0.233155	0.187146	0.187146	1.56223e-137	0.579683	0.535	0.237	5.7179e-133	0.934987	0.539146	0.266	0.193	1
FOSL2	chr11-119175098-119175876	MCAM	0.0144426	0.247633	0.00357646	0.00357646	0.802669	0.233155	0.187146	0.187146	1.56223e-137	0.579683	0.535	0.237	5.7179e-133	2.78093e-05	2.56831	0.021	0.004	1
FOSL2	chr11-119318475-119319042	MCAM	0.0584759	0.493711	0.0288702	0.0288702	0.802669	0.233155	0.187146	0.187146	1.56223e-137	0.579683	0.535	0.237	5.7179e-133	0.101016	0.644194	0.258	0.172	1
FOSL2	chr9-127788783-127788992	FPGS	0.0538065	0.124873	0.00671898	0.00671898	0.951561	0.0751057	0.0714676	0.0714676	7.54223e-26	0.14938	0.296	0.179	2.76053e-21	7.42075e-11	2.96674	0.036	0.005	3.45187e-05
FOSL2	chr9-127835378-127836571	FPGS	0.0605699	0.0610739	0.00369924	0.00369924	0.951561	0.0751057	0.0714676	0.0714676	7.54223e-26	0.14938	0.296	0.179	2.76053e-21	1.14559e-16	1.54015	0.181	0.067	5.32887e-11
FOSL2	chr9-127954780-127956091	FPGS	0.00831244	0.0831801	0.00069143	0.00069143	0.951561	0.0751057	0.0714676	0.0714676	7.54223e-26	0.14938	0.296	0.179	2.76053e-21	6.25177e-16	2.25317	0.087	0.019	2.9081e-10
FOSL2	chr9-127844580-127845450	FPGS	0.100338	0.0955829	0.0095906	0.0095906	0.951561	0.0751057	0.0714676	0.0714676	7.54223e-26	0.14938	0.296	0.179	2.76053e-21	1.10554e-31	1.69372	0.221	0.074	5.1426e-26
FOSL2	chr12-52156455-52157509	NR4A1	0.0189092	0.0885145	0.00167374	0.00167374	1.02579	0.171331	0.175749	0.175749	1.60886e-36	0.251467	0.737	0.571	5.8886e-32	0.000739326	0.167863	0.066	0.056	1
FOSL2	chr12-51970858-51973337	NR4A1	0.0428608	0.145295	0.00622746	0.00622746	1.02579	0.171331	0.175749	0.175749	1.60886e-36	0.251467	0.737	0.571	5.8886e-32	0.00426196	0.292931	0.097	0.071	1
FOSL2	chr12-52181038-52182225	NR4A1	0.0138285	0.0788204	0.00108997	0.00108997	1.02579	0.171331	0.175749	0.175749	1.60886e-36	0.251467	0.737	0.571	5.8886e-32	0.655954	0.47124	0.007	0.005	1
FOSL2	chr7-100463098-100463934	MEPCE	0.0454541	0.0634345	0.00288336	0.00288336	1.41717	0.0520425	0.0737529	0.0737529	7.87285e-20	0.0892628	0.141	0.067	2.88154e-15	4.77075e-06	1.40391	0.082	0.029	1
FOSL2	chr12-109887764-109890185	FAM222A	0.0246873	0.054534	0.0013463	0.0013463	0.829064	0.0778747	0.0645631	0.0645631	3.0057e-10	0.0357394	0.164	0.106	1.10012e-05	1.83498e-11	1.45437	0.153	0.059	8.53568e-06
FOSL2	chr12-109751394-109752688	FAM222A	0.0235941	0.104477	0.00246504	0.00246504	0.829064	0.0778747	0.0645631	0.0645631	3.0057e-10	0.0357394	0.164	0.106	1.10012e-05	1.50716e-12	-0.606921	0.041	0.06	7.01076e-07
FOSL2	chr12-109738814-109740465	FAM222A	0.0673073	0.136618	0.00919536	0.00919536	0.829064	0.0778747	0.0645631	0.0645631	3.0057e-10	0.0357394	0.164	0.106	1.10012e-05	1.85561e-08	1.07507	0.181	0.089	0.00863167
FOSL2	chr12-109720050-109720816	FAM222A	0.0564695	0.0927877	0.00523967	0.00523967	0.829064	0.0778747	0.0645631	0.0645631	3.0057e-10	0.0357394	0.164	0.106	1.10012e-05	0.252854	0.333732	0.025	0.02	1
FOSL2	chr12-109760048-109760975	FAM222A	0.0339681	0.131288	0.0044596	0.0044596	0.829064	0.0778747	0.0645631	0.0645631	3.0057e-10	0.0357394	0.164	0.106	1.10012e-05	0.298415	0.746036	0.054	0.031	1
FOSL2	chr12-109870645-109872202	FAM222A	0.0374716	0.145069	0.00543596	0.00543596	0.829064	0.0778747	0.0645631	0.0645631	3.0057e-10	0.0357394	0.164	0.106	1.10012e-05	0.0587061	1.0169	0.045	0.021	1
FOSL2	chr16-11484335-11485450	AC099489.1	0.0308133	0.25512	0.0078611	0.0078611	0.710693	0.179788	0.127774	0.127774	9.52901e-140	1.01176	0.307	0.046	3.48771e-135	3.09036e-42	2.42656	0.174	0.035	1.43753e-36
FOSL2	chr16-11613225-11614252	AC099489.1	0.0851667	0.326557	0.0278118	0.0278118	0.710693	0.179788	0.127774	0.127774	9.52901e-140	1.01176	0.307	0.046	3.48771e-135	3.85879e-05	1.41032	0.063	0.025	1
FOSL2	chr16-11596178-11598917	AC099489.1	0.0175195	0.167323	0.00293142	0.00293142	0.710693	0.179788	0.127774	0.127774	9.52901e-140	1.01176	0.307	0.046	3.48771e-135	4.84531e-10	2.35361	0.045	0.01	0.000225387
FOSL2	chr2-27710873-27711499	RBKS	0.0404162	0.169415	0.00684713	0.00684713	2.22757	0.109687	0.244335	0.244335	1.17292e-14	0.0957801	0.155	0.089	4.29301e-10	1.68419e-15	1.86923	0.103	0.031	7.83427e-10
FOSL2	chr2-27884248-27885032	RBKS	0.0750164	0.153008	0.0114781	0.0114781	2.22757	0.109687	0.244335	0.244335	1.17292e-14	0.0957801	0.155	0.089	4.29301e-10	4.83591e-07	1.87326	0.052	0.015	0.22495
FOSL2	chr2-27726893-27727659	RBKS	0.0470665	0.139767	0.00657837	0.00657837	2.22757	0.109687	0.244335	0.244335	1.17292e-14	0.0957801	0.155	0.089	4.29301e-10	4.17564e-08	1.29726	0.122	0.049	0.0194236
FOSL2	chr2-27719827-27720671	RBKS	0.0520657	0.154973	0.00806877	0.00806877	2.22757	0.109687	0.244335	0.244335	1.17292e-14	0.0957801	0.155	0.089	4.29301e-10	2.78244e-65	2.2297	0.27	0.065	1.29429e-59
FOSL2	chr2-27795408-27797319	RBKS	0.0619525	0.153591	0.00951533	0.00951533	2.22757	0.109687	0.244335	0.244335	1.17292e-14	0.0957801	0.155	0.089	4.29301e-10	4.55997e-19	1.48633	0.22	0.086	2.12114e-13
FOSL2	chr2-27701372-27702126	RBKS	0.0392245	0.123365	0.00483893	0.00483893	2.22757	0.109687	0.244335	0.244335	1.17292e-14	0.0957801	0.155	0.089	4.29301e-10	0.398886	0.456233	0.074	0.045	1
FOSL2	chr2-27919964-27920917	RBKS	0.0243955	0.15263	0.00372349	0.00372349	2.22757	0.109687	0.244335	0.244335	1.17292e-14	0.0957801	0.155	0.089	4.29301e-10	0.00149553	0.990589	0.135	0.072	1
FOSL2	chr2-27737241-27738217	RBKS	0.0391089	0.140769	0.00550533	0.00550533	2.22757	0.109687	0.244335	0.244335	1.17292e-14	0.0957801	0.155	0.089	4.29301e-10	4.63513e-14	1.0307	0.342	0.187	2.1561e-08
FOSL2	chr2-27776205-27776467	RBKS	0.0377971	0.161648	0.00610983	0.00610983	2.22757	0.109687	0.244335	0.244335	1.17292e-14	0.0957801	0.155	0.089	4.29301e-10	6.66553e-16	4.11341	0.038	0.002	3.10057e-10
FOSL2	chr2-27779124-27780018	RBKS	0.0548422	0.149354	0.00819092	0.00819092	2.22757	0.109687	0.244335	0.244335	1.17292e-14	0.0957801	0.155	0.089	4.29301e-10	2.05572e-10	1.22081	0.189	0.081	9.56251e-05
FOSL2	chr7-102303788-102305190	ORAI2	0.142056	0.13549	0.0192472	0.0192472	0.591979	0.0927999	0.0549356	0.0549356	1.0612e-38	0.185491	0.255	0.121	3.8841e-34	2.82105e-46	1.90859	0.263	0.076	1.31225e-40
FOSL2	chr7-102317977-102319251	ORAI2	0.162423	0.148646	0.0241435	0.0241435	0.591979	0.0927999	0.0549356	0.0549356	1.0612e-38	0.185491	0.255	0.121	3.8841e-34	3.8441e-58	1.95525	0.307	0.086	1.78814e-52
FOSL2	chr7-102439715-102440745	ORAI2	0.07892	0.125696	0.00991994	0.00991994	0.591979	0.0927999	0.0549356	0.0549356	1.0612e-38	0.185491	0.255	0.121	3.8841e-34	0.847441	0.556038	0.258	0.182	1
FOSL2	chr1-64475922-64477026	CACHD1	0.0150465	0.278946	0.00419715	0.00419715	0.660059	0.243445	0.160688	0.160688	1.23622e-204	0.877516	0.742	0.375	4.52469e-200	0.00226103	0.297397	0.138	0.108	1
FOSL2	chr1-64497057-64498019	CACHD1	0.0135692	0.380272	0.00515998	0.00515998	0.660059	0.243445	0.160688	0.160688	1.23622e-204	0.877516	0.742	0.375	4.52469e-200	1.60989e-14	2.14429	0.086	0.019	7.48863e-09
FOSL2	chr1-64549209-64550871	CACHD1	0.0216997	0.404644	0.00878065	0.00878065	0.660059	0.243445	0.160688	0.160688	1.23622e-204	0.877516	0.742	0.375	4.52469e-200	1.41034e-06	2.06894	0.04	0.011	0.65604
FOSL2	chr1-64502467-64503556	CACHD1	0.0774142	0.42045	0.0325488	0.0325488	0.660059	0.243445	0.160688	0.160688	1.23622e-204	0.877516	0.742	0.375	4.52469e-200	5.06059e-12	1.57456	0.138	0.048	2.35401e-06
FOSL2	chr1-64539385-64541018	CACHD1	0.0174716	0.358961	0.00627162	0.00627162	0.660059	0.243445	0.160688	0.160688	1.23622e-204	0.877516	0.742	0.375	4.52469e-200	1.46124e-15	1.70855	0.153	0.051	6.79716e-10
FOSL2	chr1-64836623-64837217	CACHD1	0.0628341	0.466222	0.0292946	0.0292946	0.660059	0.243445	0.160688	0.160688	1.23622e-204	0.877516	0.742	0.375	4.52469e-200	8.97894e-06	1.64425	0.047	0.014	1
FOSL2	chr6-121520318-121521208	GJA1	0.0980366	0.326797	0.0320381	0.0320381	0.904072	0.192874	0.174372	0.174372	8.93964e-121	0.595936	0.532	0.254	3.272e-116	0.172147	0.45174	0.045	0.028	1
FOSL2	chr6-121481709-121482581	GJA1	0.0387805	0.271871	0.0105433	0.0105433	0.904072	0.192874	0.174372	0.174372	8.93964e-121	0.595936	0.532	0.254	3.272e-116	0.00453645	1.52828	0.031	0.011	1
FOSL2	chr6-121521758-121523062	GJA1	0.130261	0.403156	0.0525156	0.0525156	0.904072	0.192874	0.174372	0.174372	8.93964e-121	0.595936	0.532	0.254	3.272e-116	2.03739e-17	1.63121	0.175	0.054	9.47724e-12
FOSL2	chr6-121453219-121453751	GJA1	0.0987434	0.35438	0.0349927	0.0349927	0.904072	0.192874	0.174372	0.174372	8.93964e-121	0.595936	0.532	0.254	3.272e-116	7.1733e-06	2.89839	0.02	0.003	1
FOSL2	chr6-121446740-121446998	GJA1	0.0014108	0.0649062	9.15694e-05	9.15694e-05	0.904072	0.192874	0.174372	0.174372	8.93964e-121	0.595936	0.532	0.254	3.272e-116	0.379857	0.353373	0.004	0.003	1
FOSL2	chr6-121584316-121585413	GJA1	0.0640523	0.253502	0.0162374	0.0162374	0.904072	0.192874	0.174372	0.174372	8.93964e-121	0.595936	0.532	0.254	3.272e-116	3.43367e-08	-0.310605	0.042	0.048	0.0159722
FOSL2	chr6-121543290-121544321	GJA1	0.142142	0.437075	0.0621267	0.0621267	0.904072	0.192874	0.174372	0.174372	8.93964e-121	0.595936	0.532	0.254	3.272e-116	7.735e-17	1.86585	0.132	0.034	3.59805e-11
FOSL2	chr1-179124846-179125256	TOR3A	0.0194986	0.0939256	0.00183141	0.00183141	0.915654	0.0770904	0.0705881	0.0705881	7.21686e-24	0.101994	0.163	0.077	2.64144e-19	7.15925e-08	2.59188	0.027	0.004	0.0333023
FOSL2	chr1-179140981-179142168	TOR3A	0.0766988	0.113674	0.00871864	0.00871864	0.915654	0.0770904	0.0705881	0.0705881	7.21686e-24	0.101994	0.163	0.077	2.64144e-19	1.45362e-06	1.22899	0.122	0.052	0.676174
FOSL2	chr1-179128539-179130291	TOR3A	0.0803475	0.0783385	0.0062943	0.0062943	0.915654	0.0770904	0.0705881	0.0705881	7.21686e-24	0.101994	0.163	0.077	2.64144e-19	2.77822e-14	1.70053	0.146	0.051	1.29233e-08
FOSL2	chr1-179178697-179179251	TOR3A	0.0293109	0.0551286	0.00161587	0.00161587	0.915654	0.0770904	0.0705881	0.0705881	7.21686e-24	0.101994	0.163	0.077	2.64144e-19	0.00227115	1.79399	0.023	0.006	1
FOSL2	chr1-179217427-179218851	TOR3A	0.0352385	0.0545513	0.00192231	0.00192231	0.915654	0.0770904	0.0705881	0.0705881	7.21686e-24	0.101994	0.163	0.077	2.64144e-19	6.88373e-05	1.60745	0.053	0.017	1
FOSL2	chr1-179127131-179127475	TOR3A	0.100276	0.0834996	0.008373	0.008373	0.915654	0.0770904	0.0705881	0.0705881	7.21686e-24	0.101994	0.163	0.077	2.64144e-19	2.28371e-06	1.59709	0.074	0.025	1
FOSL2	chr1-179142718-179143694	TOR3A	0.0312574	0.0832602	0.0026025	0.0026025	0.915654	0.0770904	0.0705881	0.0705881	7.21686e-24	0.101994	0.163	0.077	2.64144e-19	2.46866e-16	1.74652	0.136	0.04	1.14833e-10
FOSL2	chr16-81551135-81552339	CMIP	0.00961044	0.532781	0.00512026	0.00512026	0.714463	0.287914	0.205704	0.205704	6.99815e-223	0.750212	0.886	0.629	2.56139e-218	3.9172e-11	1.40644	0.163	0.065	1.82215e-05
FOSL2	chr16-81437611-81438808	CMIP	0.0103024	0.55643	0.00573256	0.00573256	0.714463	0.287914	0.205704	0.205704	6.99815e-223	0.750212	0.886	0.629	2.56139e-218	7.76634e-10	2.00717	0.062	0.015	0.000361263
FOSL2	chr16-81685819-81687126	CMIP	0.0188611	0.545333	0.0102856	0.0102856	0.714463	0.287914	0.205704	0.205704	6.99815e-223	0.750212	0.886	0.629	2.56139e-218	7.2865e-05	0.93669	0.225	0.128	1
FOSL2	chr16-81493134-81494665	CMIP	0.0257833	0.569202	0.0146759	0.0146759	0.714463	0.287914	0.205704	0.205704	6.99815e-223	0.750212	0.886	0.629	2.56139e-218	2.68946e-40	1.48588	0.369	0.144	1.25104e-34
FOSL2	chr16-81587706-81588044	CMIP	0.00904869	0.570321	0.00516066	0.00516066	0.714463	0.287914	0.205704	0.205704	6.99815e-223	0.750212	0.886	0.629	2.56139e-218	4.31797e-11	2.5133	0.048	0.009	2.00857e-05
FOSL2	chr16-81860708-81862409	CMIP	0.0381886	0.54456	0.0207959	0.0207959	0.714463	0.287914	0.205704	0.205704	6.99815e-223	0.750212	0.886	0.629	2.56139e-218	1.3242e-19	1.1484	0.332	0.159	6.15969e-14
FOSL2	chr16-81644687-81645793	CMIP	0.0943043	0.58591	0.0552538	0.0552538	0.714463	0.287914	0.205704	0.205704	6.99815e-223	0.750212	0.886	0.629	2.56139e-218	1.50469e-39	2.69589	0.141	0.021	6.99931e-34
FOSL2	chr16-81400841-81401764	CMIP	0.0127702	0.559385	0.00714345	0.00714345	0.714463	0.287914	0.205704	0.205704	6.99815e-223	0.750212	0.886	0.629	2.56139e-218	6.13562e-11	1.02882	0.308	0.157	2.85408e-05
FOSL2	chr16-81405556-81406153	CMIP	0.104139	0.587411	0.0611727	0.0611727	0.714463	0.287914	0.205704	0.205704	6.99815e-223	0.750212	0.886	0.629	2.56139e-218	6.37847e-84	2.83612	0.249	0.039	2.96704e-78
FOSL2	chr16-81694978-81696382	CMIP	0.0300925	0.54962	0.0165394	0.0165394	0.714463	0.287914	0.205704	0.205704	6.99815e-223	0.750212	0.886	0.629	2.56139e-218	9.47799e-07	1.28547	0.127	0.057	0.440883
FOSL2	chr16-81632403-81633477	CMIP	0.00455345	0.540296	0.00246021	0.00246021	0.714463	0.287914	0.205704	0.205704	6.99815e-223	0.750212	0.886	0.629	2.56139e-218	3.44927e-56	3.20447	0.162	0.017	1.60448e-50
FOSL2	chr16-81647505-81647839	CMIP	0.00426151	0.456216	0.00194417	0.00194417	0.714463	0.287914	0.205704	0.205704	6.99815e-223	0.750212	0.886	0.629	2.56139e-218	8.03186e-11	3.00135	0.035	0.005	3.73614e-05
FOSL2	chr16-81472880-81474097	CMIP	0.00521149	0.208329	0.0010857	0.0010857	0.714463	0.287914	0.205704	0.205704	6.99815e-223	0.750212	0.886	0.629	2.56139e-218	1.73399e-12	1.90047	0.1	0.03	8.06592e-07
FOSL2	chr16-81394673-81395789	CMIP	0.0357994	0.518689	0.0185687	0.0185687	0.714463	0.287914	0.205704	0.205704	6.99815e-223	0.750212	0.886	0.629	2.56139e-218	0.00732486	0.739703	0.212	0.132	1
FOSL2	chr16-81384690-81385674	CMIP	0.0566825	0.559716	0.0317261	0.0317261	0.714463	0.287914	0.205704	0.205704	6.99815e-223	0.750212	0.886	0.629	2.56139e-218	5.26388e-08	1.45948	0.109	0.035	0.0244857
FOSL2	chr16-81677726-81678991	CMIP	0.024428	0.481898	0.0117718	0.0117718	0.714463	0.287914	0.205704	0.205704	6.99815e-223	0.750212	0.886	0.629	2.56139e-218	0.0193228	0.347948	0.125	0.098	1
FOSL2	chr16-81625077-81627260	CMIP	0.0265066	0.575482	0.0152541	0.0152541	0.714463	0.287914	0.205704	0.205704	6.99815e-223	0.750212	0.886	0.629	2.56139e-218	8.30084e-31	1.38572	0.339	0.144	3.86126e-25
FOSL2	chr16-81711306-81712213	CMIP	0.00516425	0.491627	0.00253888	0.00253888	0.714463	0.287914	0.205704	0.205704	6.99815e-223	0.750212	0.886	0.629	2.56139e-218	5.46306e-93	2.42181	0.32	0.061	2.54122e-87
FOSL2	chr16-81614235-81614520	CMIP	0.0117311	0.581461	0.00682118	0.00682118	0.714463	0.287914	0.205704	0.205704	6.99815e-223	0.750212	0.886	0.629	2.56139e-218	2.70245e-08	1.94915	0.058	0.015	0.0125708
FOSL2	chr16-81376625-81377486	CMIP	0.0808572	0.590809	0.0477711	0.0477711	0.714463	0.287914	0.205704	0.205704	6.99815e-223	0.750212	0.886	0.629	2.56139e-218	2.40075e-28	2.97239	0.099	0.014	1.11675e-22
FOSL2	chr16-81697034-81698758	CMIP	0.00588641	0.539258	0.00317429	0.00317429	0.714463	0.287914	0.205704	0.205704	6.99815e-223	0.750212	0.886	0.629	2.56139e-218	2.69182e-23	1.12517	0.423	0.21	1.25214e-17
FOSL2	chr16-81523212-81523849	CMIP	0.00279465	0.137083	0.000383098	0.000383098	0.714463	0.287914	0.205704	0.205704	6.99815e-223	0.750212	0.886	0.629	2.56139e-218	0.000126204	2.04161	0.032	0.008	1
FOSL2	chr16-81604675-81605262	CMIP	0.0469684	0.584748	0.0274647	0.0274647	0.714463	0.287914	0.205704	0.205704	6.99815e-223	0.750212	0.886	0.629	2.56139e-218	4.8277e-23	2.69645	0.088	0.015	2.24567e-17
FOSL2	chrX-41381428-41382075	DDX3X	0.0442179	0.120865	0.00534441	0.00534441	1.2467	0.105824	0.131931	0.131931	4.91224e-27	0.17747	0.743	0.594	1.79793e-22	2.36005e-07	2.32812	0.027	0.006	0.109781
FOSL2	chrX-41331540-41331752	DDX3X	0.0379887	0.133169	0.00505892	0.00505892	1.2467	0.105824	0.131931	0.131931	4.91224e-27	0.17747	0.743	0.594	1.79793e-22	2.86305e-07	1.6246	0.069	0.023	0.133179
FOSL2	chrX-41353309-41354471	DDX3X	0.14443	0.197243	0.0284878	0.0284878	1.2467	0.105824	0.131931	0.131931	4.91224e-27	0.17747	0.743	0.594	1.79793e-22	0.00344934	1.16426	0.053	0.023	1
FOSL2	chrX-41238415-41239175	DDX3X	0.0557552	0.148298	0.00826839	0.00826839	1.2467	0.105824	0.131931	0.131931	4.91224e-27	0.17747	0.743	0.594	1.79793e-22	0.0293302	1.25305	0.024	0.01	1
FOSL2	chrX-41411997-41413109	DDX3X	0.0332294	0.133281	0.00442886	0.00442886	1.2467	0.105824	0.131931	0.131931	4.91224e-27	0.17747	0.743	0.594	1.79793e-22	0.621009	0.776064	0.03	0.017	1
FOSL2	chrX-41491279-41492183	DDX3X	0.0625665	0.120749	0.00755484	0.00755484	1.2467	0.105824	0.131931	0.131931	4.91224e-27	0.17747	0.743	0.594	1.79793e-22	1.08581e-09	1.57313	0.095	0.032	0.00050508
FOSL2	chr14-34053294-34054160	EGLN3	0.0395052	0.0686641	0.00271259	0.00271259	1.04062	0.0819015	0.0852285	0.0852285	2.71927e-42	0.21929	0.252	0.114	9.95281e-38	2.94655e-17	1.83276	0.124	0.038	1.37063e-11
FOSL2	chr14-33932714-33934349	EGLN3	0.0613997	0.136436	0.00837711	0.00837711	1.04062	0.0819015	0.0852285	0.0852285	2.71927e-42	0.21929	0.252	0.114	9.95281e-38	3.4467e-12	1.60836	0.133	0.046	1.60329e-06
FOSL2	chr14-33938077-33938951	EGLN3	0.0605825	0.130975	0.00793478	0.00793478	1.04062	0.0819015	0.0852285	0.0852285	2.71927e-42	0.21929	0.252	0.114	9.95281e-38	1.73253e-05	1.11292	0.173	0.083	1
FOSL2	chr14-33916672-33917962	EGLN3	0.0620874	0.132826	0.00824685	0.00824685	1.04062	0.0819015	0.0852285	0.0852285	2.71927e-42	0.21929	0.252	0.114	9.95281e-38	1.25214e-26	1.59323	0.257	0.095	5.82452e-21
FOSL2	chr14-33796182-33796879	EGLN3	0.0295524	0.129987	0.00384144	0.00384144	1.04062	0.0819015	0.0852285	0.0852285	2.71927e-42	0.21929	0.252	0.114	9.95281e-38	1.87852e-11	2.2442	0.056	0.012	8.73822e-06
FOSL2	chr14-33948925-33949325	EGLN3	0.0520621	0.130419	0.0067899	0.0067899	1.04062	0.0819015	0.0852285	0.0852285	2.71927e-42	0.21929	0.252	0.114	9.95281e-38	0.000205513	2.07556	0.024	0.006	1
FOSL2	chr14-33848797-33849710	EGLN3	0.0215129	0.0995965	0.00214261	0.00214261	1.04062	0.0819015	0.0852285	0.0852285	2.71927e-42	0.21929	0.252	0.114	9.95281e-38	0.0351844	0.209513	0.023	0.022	1
FOSL2	chr14-33921807-33922537	EGLN3	0.0665522	0.138187	0.00919668	0.00919668	1.04062	0.0819015	0.0852285	0.0852285	2.71927e-42	0.21929	0.252	0.114	9.95281e-38	2.56323e-31	2.6413	0.124	0.022	1.19232e-25
FOSL2	chr14-34080995-34082166	EGLN3	0.0211687	0.12632	0.00267402	0.00267402	1.04062	0.0819015	0.0852285	0.0852285	2.71927e-42	0.21929	0.252	0.114	9.95281e-38	1.93592e-11	2.26893	0.056	0.012	9.00523e-06
FOSL2	chr14-33940558-33940941	EGLN3	0.0241107	0.12419	0.00299432	0.00299432	1.04062	0.0819015	0.0852285	0.0852285	2.71927e-42	0.21929	0.252	0.114	9.95281e-38	0.00977756	1.9229	0.015	0.004	1
FOSL2	chr14-33774648-33775447	EGLN3	0.0450489	0.156857	0.00706624	0.00706624	1.04062	0.0819015	0.0852285	0.0852285	2.71927e-42	0.21929	0.252	0.114	9.95281e-38	1.17817e-15	2.75627	0.056	0.008	5.48044e-10
FOSL2	chr14-33914770-33915464	EGLN3	0.0296163	0.149112	0.00441614	0.00441614	1.04062	0.0819015	0.0852285	0.0852285	2.71927e-42	0.21929	0.252	0.114	9.95281e-38	4.10309e-15	1.90148	0.1	0.026	1.90862e-09
FOSL2	chr22-38175893-38177464	TMEM184B	0.0608005	0.143618	0.00873202	0.00873202	0.896294	0.113318	0.101566	0.101566	1.07305e-20	0.104011	0.372	0.247	3.92747e-16	9.8879e-08	0.832408	0.38	0.23	0.0459951
FOSL2	chr22-38228131-38229477	TMEM184B	0.0335562	0.126551	0.00424657	0.00424657	0.896294	0.113318	0.101566	0.101566	1.07305e-20	0.104011	0.372	0.247	3.92747e-16	0.146954	0.437873	0.173	0.132	1
FOSL2	chr22-38171909-38173406	TMEM184B	0.0327536	0.129707	0.00424837	0.00424837	0.896294	0.113318	0.101566	0.101566	1.07305e-20	0.104011	0.372	0.247	3.92747e-16	0.263651	0.448659	0.308	0.241	1
FOSL2	chr22-38209788-38210573	TMEM184B	0.0131811	0.124316	0.00163862	0.00163862	0.896294	0.113318	0.101566	0.101566	1.07305e-20	0.104011	0.372	0.247	3.92747e-16	5.47331e-07	1.41074	0.09	0.036	0.254599
FOSL2	chr2-112624066-112625192	SLC20A1	0.0821081	0.246196	0.0202147	0.0202147	1.04523	0.0990535	0.103533	0.103533	3.25958e-31	0.207741	0.526	0.36	1.19304e-26	0.0443904	0.86647	0.087	0.048	1
FOSL2	chr2-112644302-112644701	SLC20A1	0.0166604	0.14934	0.00248807	0.00248807	1.04523	0.0990535	0.103533	0.103533	3.25958e-31	0.207741	0.526	0.36	1.19304e-26	1.78816e-26	2.8211	0.091	0.014	8.31788e-21
FOSL2	chr2-112626355-112627766	SLC20A1	0.100071	0.212575	0.0212727	0.0212727	1.04523	0.0990535	0.103533	0.103533	3.25958e-31	0.207741	0.526	0.36	1.19304e-26	0.0588728	0.659412	0.34	0.218	1
FOSL2	chr2-112621861-112622984	SLC20A1	0.0281258	0.105286	0.00296124	0.00296124	1.04523	0.0990535	0.103533	0.103533	3.25958e-31	0.207741	0.526	0.36	1.19304e-26	0.673762	0.829097	0.02	0.011	1
FOSL2	chr2-112783919-112785078	SLC20A1	0.0368931	0.177602	0.00655229	0.00655229	1.04523	0.0990535	0.103533	0.103533	3.25958e-31	0.207741	0.526	0.36	1.19304e-26	0.104709	1.16519	0.021	0.009	1
FOSL2	chr2-112691845-112693354	SLC20A1	0.0980634	0.263427	0.0258325	0.0258325	1.04523	0.0990535	0.103533	0.103533	3.25958e-31	0.207741	0.526	0.36	1.19304e-26	4.01099e-23	2.53386	0.093	0.017	1.86577e-17
FOSL2	chr2-112640580-112641260	SLC20A1	0.0265308	0.179255	0.00475579	0.00475579	1.04523	0.0990535	0.103533	0.103533	3.25958e-31	0.207741	0.526	0.36	1.19304e-26	1.72896e-27	2.63996	0.107	0.019	8.04253e-22
FOSL2	chr2-239262092-239262648	HDAC4	0.00350943	0.0592266	0.000207851	0.000207851	1.52668	0.0707189	0.107965	0.107965	1.93287e-29	0.18596	0.521	0.364	7.07451e-25	0.067026	2.67454	0.003	0	1
FOSL2	chr2-239024262-239025689	HDAC4	0.0247641	0.0620046	0.00153549	0.00153549	1.52668	0.0707189	0.107965	0.107965	1.93287e-29	0.18596	0.521	0.364	7.07451e-25	0.921081	0.670593	0.005	0.004	1
FOSL2	chr2-239321515-239323124	HDAC4	0.058957	0.0744129	0.00438716	0.00438716	1.52668	0.0707189	0.107965	0.107965	1.93287e-29	0.18596	0.521	0.364	7.07451e-25	5.70409e-09	1.65373	0.084	0.029	0.00265334
FOSL2	chr2-239014835-239016398	HDAC4	0.00486942	0.0547836	0.000266764	0.000266764	1.52668	0.0707189	0.107965	0.107965	1.93287e-29	0.18596	0.521	0.364	7.07451e-25	0.414806	1.0732	0.005	0.002	1
FOSL2	chr2-238947820-238949108	HDAC4	0.00762922	0.0575293	0.000438904	0.000438904	1.52668	0.0707189	0.107965	0.107965	1.93287e-29	0.18596	0.521	0.364	7.07451e-25	0.730985	0.251068	0.005	0.004	1
FOSL2	chr2-239280031-239280576	HDAC4	0.0316253	0.0835733	0.00264303	0.00264303	1.52668	0.0707189	0.107965	0.107965	1.93287e-29	0.18596	0.521	0.364	7.07451e-25	0.302222	1.23643	0.01	0.004	1
FOSL2	chr2-238914564-238914904	HDAC4	0.00236933	0.0554516	0.000131383	0.000131383	1.52668	0.0707189	0.107965	0.107965	1.93287e-29	0.18596	0.521	0.364	7.07451e-25	0.0291052	4.25517	0.002	0	1
FOSL2	chr2-239279023-239279407	HDAC4	0.0240513	0.0767101	0.00184498	0.00184498	1.52668	0.0707189	0.107965	0.107965	1.93287e-29	0.18596	0.521	0.364	7.07451e-25	0.426909	1.49095	0.004	0.001	1
FOSL2	chr3-190621825-190622302	IL1RAP	0.0296476	0.0761537	0.00225777	0.00225777	0.953448	0.0703469	0.0670722	0.0670722	2.13265e-08	0.0499949	0.288	0.217	0.00078057	0.835289	0.592131	0.001	0	1
FOSL2	chr3-190585359-190587089	IL1RAP	0.0497832	0.124603	0.00620315	0.00620315	0.953448	0.0703469	0.0670722	0.0670722	2.13265e-08	0.0499949	0.288	0.217	0.00078057	0.0570638	1.09242	0.061	0.029	1
FOSL2	chr3-190565962-190566955	IL1RAP	0.121523	0.0588196	0.00714791	0.00714791	0.953448	0.0703469	0.0670722	0.0670722	2.13265e-08	0.0499949	0.288	0.217	0.00078057	0.0520642	0.401684	0.219	0.166	1
FOSL2	chr3-190378288-190378946	IL1RAP	0.0160012	0.0569758	0.000911683	0.000911683	0.953448	0.0703469	0.0670722	0.0670722	2.13265e-08	0.0499949	0.288	0.217	0.00078057	0.0182008	4.87951	0.002	0	1
FOSL2	chr3-190401898-190402525	IL1RAP	0.0160581	0.0606551	0.000974003	0.000974003	0.953448	0.0703469	0.0670722	0.0670722	2.13265e-08	0.0499949	0.288	0.217	0.00078057	2.49237e-06	2.82984	0.022	0.003	1
FOSL2	chr3-190532572-190534578	IL1RAP	0.222333	0.144108	0.03204	0.03204	0.953448	0.0703469	0.0670722	0.0670722	2.13265e-08	0.0499949	0.288	0.217	0.00078057	1.38539e-40	1.81228	0.262	0.075	6.44434e-35
FOSL2	chr3-190517463-190517977	IL1RAP	0.0172549	0.0752253	0.001298	0.001298	0.953448	0.0703469	0.0670722	0.0670722	2.13265e-08	0.0499949	0.288	0.217	0.00078057	0.403735	1.23097	0.008	0.003	1
FOSL2	chr3-190385863-190386727	IL1RAP	0.0846419	0.137882	0.0116706	0.0116706	0.953448	0.0703469	0.0670722	0.0670722	2.13265e-08	0.0499949	0.288	0.217	0.00078057	2.42388e-11	2.83208	0.04	0.006	1.1275e-05
FOSL2	chr3-190697791-190698390	IL1RAP	0.0161444	0.0718375	0.00115978	0.00115978	0.953448	0.0703469	0.0670722	0.0670722	2.13265e-08	0.0499949	0.288	0.217	0.00078057	0.893664	0.696314	0.003	0.002	1
FOSL2	chr8-22780608-22781792	BIN3	0.049722	0.146001	0.00725947	0.00725947	0.738313	0.116225	0.0858102	0.0858102	6.98808e-39	0.274141	0.389	0.236	2.55771e-34	1.95586e-72	3.04917	0.213	0.03	9.09797e-67
FOSL2	chr8-22666419-22667178	BIN3	0.101947	0.192063	0.0195802	0.0195802	0.738313	0.116225	0.0858102	0.0858102	6.98808e-39	0.274141	0.389	0.236	2.55771e-34	1.25874e-50	1.89769	0.27	0.072	5.85524e-45
FOSL2	chr8-22665069-22665508	BIN3	0.122267	0.20608	0.0251968	0.0251968	0.738313	0.116225	0.0858102	0.0858102	6.98808e-39	0.274141	0.389	0.236	2.55771e-34	0.000505356	1.33441	0.045	0.018	1
FOSL2	chr8-22645943-22646623	BIN3	0.0190148	0.145961	0.00277542	0.00277542	0.738313	0.116225	0.0858102	0.0858102	6.98808e-39	0.274141	0.389	0.236	2.55771e-34	2.37527e-10	1.85644	0.076	0.023	0.000110489
FOSL2	chr8-22743421-22744752	BIN3	0.0102511	0.0946756	0.000970526	0.000970526	0.738313	0.116225	0.0858102	0.0858102	6.98808e-39	0.274141	0.389	0.236	2.55771e-34	5.7153e-26	3.91101	0.066	0.005	2.65856e-20
FOSL2	chr8-22682367-22682928	BIN3	0.0518165	0.180253	0.00934005	0.00934005	0.738313	0.116225	0.0858102	0.0858102	6.98808e-39	0.274141	0.389	0.236	2.55771e-34	0.1237	0.839654	0.056	0.032	1
FOSL2	chr8-22572130-22573222	BIN3	0.0116237	0.0969794	0.00112726	0.00112726	0.738313	0.116225	0.0858102	0.0858102	6.98808e-39	0.274141	0.389	0.236	2.55771e-34	0.866015	0.618847	0.057	0.038	1
FOSL2	chr8-22715182-22716254	BIN3	0.0511514	0.173243	0.00886163	0.00886163	0.738313	0.116225	0.0858102	0.0858102	6.98808e-39	0.274141	0.389	0.236	2.55771e-34	4.43522e-12	1.28187	0.206	0.085	2.06311e-06
FOSL2	chr8-22704459-22705887	BIN3	0.0131987	0.0661011	0.000872448	0.000872448	0.738313	0.116225	0.0858102	0.0858102	6.98808e-39	0.274141	0.389	0.236	2.55771e-34	0.229686	0.772394	0.14	0.086	1
FOSL2	chr3-64690845-64691486	ADAMTS9	0.0277137	0.720785	0.0199756	0.0199756	0.595334	0.356945	0.212502	0.212502	0	1.67014	0.938	0.56	0	2.81824e-14	1.1981	0.27	0.125	1.31095e-08
FOSL2	chr3-64728404-64729509	ADAMTS9	0.0310705	0.688967	0.0214065	0.0214065	0.595334	0.356945	0.212502	0.212502	0	1.67014	0.938	0.56	0	9.91403e-05	1.42898	0.065	0.025	1
FOSL2	chr3-64796151-64797279	ADAMTS9	0.112712	0.767736	0.0865328	0.0865328	0.595334	0.356945	0.212502	0.212502	0	1.67014	0.938	0.56	0	3.08562e-41	2.24717	0.196	0.046	1.43532e-35
FOSL2	chr10-30437982-30438351	MAP3K8	0.0336558	0.0676363	0.00227635	0.00227635	0.78448	0.0998696	0.0783457	0.0783457	5.07878e-07	0.0561571	0.584	0.486	0.0185888	3.89648e-05	2.29902	0.026	0.006	1
FOSL2	chr10-30537181-30538523	MAP3K8	0.0152479	0.0526175	0.000802307	0.000802307	0.78448	0.0998696	0.0783457	0.0783457	5.07878e-07	0.0561571	0.584	0.486	0.0185888	0.0156353	0.37002	0.097	0.072	1
FOSL2	chr10-30458946-30459670	MAP3K8	0.0180349	0.131203	0.00236624	0.00236624	0.78448	0.0998696	0.0783457	0.0783457	5.07878e-07	0.0561571	0.584	0.486	0.0185888	0.0138069	-0.0747788	0.015	0.014	1
FOSL2	chr10-30495704-30496110	MAP3K8	0.0330366	0.056981	0.00188246	0.00188246	0.78448	0.0998696	0.0783457	0.0783457	5.07878e-07	0.0561571	0.584	0.486	0.0185888	0.688476	1.11872	0.002	0.001	1
FOSL2	chr10-30540030-30540722	MAP3K8	0.0230413	0.0930708	0.00214447	0.00214447	0.78448	0.0998696	0.0783457	0.0783457	5.07878e-07	0.0561571	0.584	0.486	0.0185888	0.554191	0.857309	0.011	0.007	1
FOSL2	chr10-30463719-30464560	MAP3K8	0.0884292	0.198095	0.0175174	0.0175174	0.78448	0.0998696	0.0783457	0.0783457	5.07878e-07	0.0561571	0.584	0.486	0.0185888	0.00501392	1.5258	0.027	0.01	1
FOSL2	chr4-72446087-72447173	ADAMTS3	0.0486063	0.281112	0.0136638	0.0136638	1.34053	0.206765	0.277174	0.277174	3.1808e-252	1.36099	0.595	0.187	1.16421e-247	0.000499157	2.24911	0.021	0.004	1
FOSL2	chr4-72319323-72320274	ADAMTS3	0.0852552	0.34673	0.0295606	0.0295606	1.34053	0.206765	0.277174	0.277174	3.1808e-252	1.36099	0.595	0.187	1.16421e-247	1.58065e-24	2.95513	0.087	0.012	7.35261e-19
FOSL2	chr4-72374846-72375761	ADAMTS3	0.0447618	0.280514	0.0125563	0.0125563	1.34053	0.206765	0.277174	0.277174	3.1808e-252	1.36099	0.595	0.187	1.16421e-247	0.00306312	1.62197	0.026	0.009	1
FOSL2	chr4-72390124-72391099	ADAMTS3	0.0382151	0.278965	0.0106607	0.0106607	1.34053	0.206765	0.277174	0.277174	3.1808e-252	1.36099	0.595	0.187	1.16421e-247	4.24325e-12	2.07111	0.076	0.02	1.97381e-06
FOSL2	chr4-72523424-72523794	ADAMTS3	0.0184511	0.265261	0.00489435	0.00489435	1.34053	0.206765	0.277174	0.277174	3.1808e-252	1.36099	0.595	0.187	1.16421e-247	0.000714711	2.6259	0.014	0.002	1
FOSL2	chr4-72564092-72564514	ADAMTS3	0.0268698	0.0759868	0.00204175	0.00204175	1.34053	0.206765	0.277174	0.277174	3.1808e-252	1.36099	0.595	0.187	1.16421e-247	0.0384866	1.79406	0.011	0.003	1
FOSL2	chr21-34552004-34553801	RCAN1	0.0532429	0.352045	0.0187439	0.0187439	0.779558	0.223138	0.173949	0.173949	2.64695e-202	1.05171	0.634	0.288	9.6881e-198	2.29327e-23	2.58275	0.102	0.015	1.06675e-17
FOSL2	chr21-34580119-34580748	RCAN1	0.0869869	0.38651	0.0336213	0.0336213	0.779558	0.223138	0.173949	0.173949	2.64695e-202	1.05171	0.634	0.288	9.6881e-198	4.68391e-27	3.06609	0.088	0.012	2.17879e-21
FOSL2	chr21-34524740-34525603	RCAN1	0.0267252	0.329675	0.00881061	0.00881061	0.779558	0.223138	0.173949	0.173949	2.64695e-202	1.05171	0.634	0.288	9.6881e-198	0.000432551	1.26314	0.079	0.037	1
FOSL2	chr21-34544716-34545819	RCAN1	0.00887746	0.256239	0.00227475	0.00227475	0.779558	0.223138	0.173949	0.173949	2.64695e-202	1.05171	0.634	0.288	9.6881e-198	1.89661e-05	1.59811	0.05	0.018	1
FOSL2	chr21-34514449-34515038	RCAN1	0.116165	0.444704	0.0516591	0.0516591	0.779558	0.223138	0.173949	0.173949	2.64695e-202	1.05171	0.634	0.288	9.6881e-198	3.05723e-12	3.18662	0.038	0.005	1.42212e-06
FOSL2	chr7-148772428-148773008	EZH2	0.0329965	0.08651	0.00285453	0.00285453	0.762112	0.146183	0.111408	0.111408	1.5267e-51	0.252267	0.483	0.283	5.58787e-47	0.288515	1.27462	0.009	0.004	1
FOSL2	chr2-96608364-96609089	ARID5A	0.0147382	0.166076	0.00244766	0.00244766	1.78372	0.189792	0.338534	0.338534	1.42447e-30	0.197026	0.412	0.269	5.21369e-26	0.00272342	1.52687	0.031	0.009	1
FOSL2	chr2-96505135-96505735	ARID5A	0.104862	0.301258	0.0315905	0.0315905	1.78372	0.189792	0.338534	0.338534	1.42447e-30	0.197026	0.412	0.269	5.21369e-26	0.0002859	1.0652	0.115	0.056	1
FOSL2	chr2-96556578-96557352	ARID5A	0.127104	0.250677	0.0318621	0.0318621	1.78372	0.189792	0.338534	0.338534	1.42447e-30	0.197026	0.412	0.269	5.21369e-26	0.00365943	1.17929	0.066	0.028	1
FOSL2	chr2-96501307-96502019	ARID5A	0.0694455	0.257974	0.0179151	0.0179151	1.78372	0.189792	0.338534	0.338534	1.42447e-30	0.197026	0.412	0.269	5.21369e-26	8.85915e-05	0.170022	0.125	0.11	1
FOSL2	chr7-158820603-158821653	NCAPG2	0.0457463	0.0771804	0.00353072	0.00353072	0.682575	0.0503939	0.0343976	0.0343976	4.55796e-19	0.0879282	0.118	0.052	1.66826e-14	1.91012e-25	1.93365	0.168	0.05	8.88523e-20
FOSL2	chr7-158739701-158741385	NCAPG2	0.157881	0.109579	0.0173004	0.0173004	0.682575	0.0503939	0.0343976	0.0343976	4.55796e-19	0.0879282	0.118	0.052	1.66826e-14	8.12444e-59	2.68276	0.195	0.027	3.77921e-53
FOSL2	chr7-158754649-158755780	NCAPG2	0.0199552	0.0820058	0.00163644	0.00163644	0.682575	0.0503939	0.0343976	0.0343976	4.55796e-19	0.0879282	0.118	0.052	1.66826e-14	6.706e-09	2.75837	0.03	0.004	0.00311939
FOSL2	chr12-51898650-51899417	ACVR1B	0.0370479	0.0545852	0.00202227	0.00202227	0.724217	0.0631965	0.045768	0.045768	1.70145e-13	0.0929004	0.245	0.166	6.22746e-09	4.78738e-27	1.40746	0.268	0.109	2.22692e-21
FOSL2	chr12-51976385-51977824	ACVR1B	0.0546894	0.0565293	0.00309155	0.00309155	0.724217	0.0631965	0.045768	0.045768	1.70145e-13	0.0929004	0.245	0.166	6.22746e-09	3.7362e-08	-1.06363	0.01	0.019	0.0173795
FOSL2	chr12-51970858-51973337	ACVR1B	0.0924379	0.117606	0.0108713	0.0108713	0.724217	0.0631965	0.045768	0.045768	1.70145e-13	0.0929004	0.245	0.166	6.22746e-09	0.00426196	0.292931	0.097	0.071	1
FOSL2	chr12-51925707-51927031	ACVR1B	0.0924164	0.0589409	0.0054471	0.0054471	0.724217	0.0631965	0.045768	0.045768	1.70145e-13	0.0929004	0.245	0.166	6.22746e-09	3.16448e-36	-0.339911	0.221	0.267	1.47201e-30
FOSL2	chr19-46721803-46722578	FKRP	0.0762019	0.0771389	0.00587813	0.00587813	0.687711	0.0618326	0.0425229	0.0425229	6.57059e-32	0.140194	0.175	0.073	2.4049e-27	4.31969e-16	2.55753	0.071	0.012	2.00937e-10
FOSL2	chr19-46727800-46729098	FKRP	0.124568	0.0573934	0.00714936	0.00714936	0.687711	0.0618326	0.0425229	0.0425229	6.57059e-32	0.140194	0.175	0.073	2.4049e-27	1.65312e-45	1.50021	0.384	0.157	7.68976e-40
FOSL2	chr19-46722693-46723423	FKRP	0.0485355	0.0629096	0.00305335	0.00305335	0.687711	0.0618326	0.0425229	0.0425229	6.57059e-32	0.140194	0.175	0.073	2.4049e-27	1.0531e-05	1.5051	0.061	0.021	1
FOSL2	chr19-46829195-46830404	FKRP	0.104639	0.0731492	0.00765424	0.00765424	0.687711	0.0618326	0.0425229	0.0425229	6.57059e-32	0.140194	0.175	0.073	2.4049e-27	4.64604e-11	1.063	0.294	0.144	2.16117e-05
FOSL2	chr19-46924282-46925942	FKRP	0.0394748	0.0863599	0.00340904	0.00340904	0.687711	0.0618326	0.0425229	0.0425229	6.57059e-32	0.140194	0.175	0.073	2.4049e-27	4.68751e-46	2.31697	0.203	0.044	2.18047e-40
FOSL2	chr1-244918330-244919508	HNRNPU	0.13739	0.251825	0.0345982	0.0345982	0.660178	0.153184	0.101128	0.101128	1.80549e-155	0.58283	0.834	0.575	6.60827e-151	3.84394e-05	1.34021	0.09	0.033	1
FOSL2	chr1-244777880-244778728	HNRNPU	0.158457	0.241487	0.0382653	0.0382653	0.660178	0.153184	0.101128	0.101128	1.80549e-155	0.58283	0.834	0.575	6.60827e-151	3.83597e-07	2.27632	0.031	0.007	0.178436
FOSL2	chr9-37370983-37372302	FBXO10	0.0394784	0.0599464	0.00236659	0.00236659	0.772449	0.110285	0.0851896	0.0851896	4.42347e-43	0.231974	0.196	0.072	1.61904e-38	0.0609581	1.60881	0.013	0.003	1
FOSL2	chr1-204323822-204324181	PPP1R15B	0.0191237	0.0885198	0.00169283	0.00169283	1.14827	0.120893	0.138817	0.138817	1.48382e-32	0.175252	0.496	0.325	5.43094e-28	0.755197	0.764259	0.01	0.005	1
FOSL2	chr1-204376937-204378578	PPP1R15B	0.115036	0.177941	0.0204696	0.0204696	1.14827	0.120893	0.138817	0.138817	1.48382e-32	0.175252	0.496	0.325	5.43094e-28	7.88833e-30	1.57422	0.269	0.094	3.66938e-24
FOSL2	chr1-204438292-204439019	PPP1R15B	0.0669765	0.15992	0.0107109	0.0107109	1.14827	0.120893	0.138817	0.138817	1.48382e-32	0.175252	0.496	0.325	5.43094e-28	0.126208	0.938382	0.063	0.03	1
FOSL2	chr1-204286315-204288593	PPP1R15B	0.0534181	0.0586869	0.00313495	0.00313495	1.14827	0.120893	0.138817	0.138817	1.48382e-32	0.175252	0.496	0.325	5.43094e-28	2.04334e-11	-0.54391	0.035	0.047	9.50492e-06
FOSL2	chr1-204419986-204420924	PPP1R15B	0.0603096	0.190604	0.0114953	0.0114953	1.14827	0.120893	0.138817	0.138817	1.48382e-32	0.175252	0.496	0.325	5.43094e-28	0.000268919	1.76403	0.031	0.01	1
FOSL2	chr1-204442767-204444152	PPP1R15B	0.0423813	0.165368	0.00700852	0.00700852	1.14827	0.120893	0.138817	0.138817	1.48382e-32	0.175252	0.496	0.325	5.43094e-28	4.33618e-06	1.77404	0.05	0.015	1
FOSL2	chr1-204480423-204481807	PPP1R15B	0.0149439	0.123343	0.00184323	0.00184323	1.14827	0.120893	0.138817	0.138817	1.48382e-32	0.175252	0.496	0.325	5.43094e-28	0.000615482	1.42171	0.047	0.019	1
FOSL2	chr1-204441131-204441950	PPP1R15B	0.0136947	0.097262	0.00133197	0.00133197	1.14827	0.120893	0.138817	0.138817	1.48382e-32	0.175252	0.496	0.325	5.43094e-28	0.0758236	0.784174	0.124	0.072	1
FOSL2	chr1-204450427-204451231	PPP1R15B	0.0214048	0.113919	0.00243842	0.00243842	1.14827	0.120893	0.138817	0.138817	1.48382e-32	0.175252	0.496	0.325	5.43094e-28	1.25757e-08	1.44986	0.106	0.039	0.00584976
FOSL2	chr6-142702124-142703425	HIVEP2	0.0454312	0.2927	0.0132977	0.0132977	0.566526	0.190546	0.107949	0.107949	1.94194e-150	0.6796	0.798	0.509	7.10769e-146	5.01626e-06	1.77347	0.057	0.015	1
FOSL2	chr6-142838453-142839861	HIVEP2	0.12219	0.357822	0.0437224	0.0437224	0.566526	0.190546	0.107949	0.107949	1.94194e-150	0.6796	0.798	0.509	7.10769e-146	0.0137399	1.40714	0.033	0.014	1
FOSL2	chr6-142842451-142843276	HIVEP2	0.114876	0.373855	0.042947	0.042947	0.566526	0.190546	0.107949	0.107949	1.94194e-150	0.6796	0.798	0.509	7.10769e-146	1.10088e-18	2.30893	0.106	0.023	5.12089e-13
FOSL2	chr6-142819416-142820651	HIVEP2	0.0796343	0.245623	0.01956	0.01956	0.566526	0.190546	0.107949	0.107949	1.94194e-150	0.6796	0.798	0.509	7.10769e-146	1.34577e-07	1.17997	0.213	0.099	0.0626007
FOSL2	chr2-47088307-47089306	STPG4	0.0158204	0.0777717	0.00123038	0.00123038	0.691657	0.0702381	0.0485807	0.0485807	8.12566e-32	0.162958	0.261	0.136	2.97407e-27	0.680946	0.598777	0.163	0.104	1
FOSL2	chr2-47118677-47119494	STPG4	0.00478385	0.0871259	0.000416797	0.000416797	0.691657	0.0702381	0.0485807	0.0485807	8.12566e-32	0.162958	0.261	0.136	2.97407e-27	3.07773e-13	2.4447	0.056	0.011	1.43165e-07
FOSL2	chr2-46963814-46964401	STPG4	0.0345019	0.09849	0.00339809	0.00339809	0.691657	0.0702381	0.0485807	0.0485807	8.12566e-32	0.162958	0.261	0.136	2.97407e-27	1.55426e-31	3.67789	0.075	0.007	7.22987e-26
FOSL2	chr2-46984633-46985874	STPG4	0.0506848	0.135028	0.00684387	0.00684387	0.691657	0.0702381	0.0485807	0.0485807	8.12566e-32	0.162958	0.261	0.136	2.97407e-27	6.41504e-58	1.95639	0.3	0.086	2.98405e-52
FOSL2	chr2-46913618-46914450	STPG4	0.017379	0.0987289	0.00171581	0.00171581	0.691657	0.0702381	0.0485807	0.0485807	8.12566e-32	0.162958	0.261	0.136	2.97407e-27	6.42522e-30	2.19232	0.146	0.03	2.98879e-24
FOSL2	chr2-46970286-46971250	STPG4	0.0725282	0.141139	0.0102366	0.0102366	0.691657	0.0702381	0.0485807	0.0485807	8.12566e-32	0.162958	0.261	0.136	2.97407e-27	4.27754e-27	2.25804	0.128	0.028	1.98976e-21
FOSL2	chr2-46909020-46910132	STPG4	0.0278633	0.115365	0.00321445	0.00321445	0.691657	0.0702381	0.0485807	0.0485807	8.12566e-32	0.162958	0.261	0.136	2.97407e-27	0.00405981	1.72728	0.02	0.006	1
FOSL2	chr2-47143678-47144083	STPG4	0.0108884	0.0892061	0.00097131	0.00097131	0.691657	0.0702381	0.0485807	0.0485807	8.12566e-32	0.162958	0.261	0.136	2.97407e-27	0.0119886	2.24935	0.007	0.001	1
FOSL2	chr2-47194768-47195573	STPG4	0.0224687	0.0801811	0.00180156	0.00180156	0.691657	0.0702381	0.0485807	0.0485807	8.12566e-32	0.162958	0.261	0.136	2.97407e-27	4.26088e-31	3.17318	0.095	0.011	1.98201e-25
FOSL2	chr10-122309998-122311137	TACC2	0.0142189	0.110987	0.00157811	0.00157811	0.91785	0.0985657	0.0904685	0.0904685	4.50974e-05	-0.0118336	0.358	0.289	1	2.08437e-42	1.71922	0.288	0.088	9.69576e-37
FOSL2	chr10-122051276-122052200	TACC2	0.0375071	0.160296	0.00601221	0.00601221	0.91785	0.0985657	0.0904685	0.0904685	4.50974e-05	-0.0118336	0.358	0.289	1	0.507984	0.474634	0.105	0.072	1
FOSL2	chr10-121942511-121943384	TACC2	0.0290492	0.133786	0.00388639	0.00388639	0.91785	0.0985657	0.0904685	0.0904685	4.50974e-05	-0.0118336	0.358	0.289	1	5.83605e-22	1.6465	0.184	0.058	2.71473e-16
FOSL2	chr10-122069358-122070266	TACC2	0.0743687	0.156181	0.011615	0.011615	0.91785	0.0985657	0.0904685	0.0904685	4.50974e-05	-0.0118336	0.358	0.289	1	0.0355176	1.29826	0.038	0.014	1
FOSL2	chr10-122182862-122183863	TACC2	0.0532601	0.167163	0.00890312	0.00890312	0.91785	0.0985657	0.0904685	0.0904685	4.50974e-05	-0.0118336	0.358	0.289	1	3.56532e-30	2.00575	0.178	0.044	1.65846e-24
FOSL2	chr10-122119705-122120316	TACC2	0.00890395	0.139488	0.001242	0.001242	0.91785	0.0985657	0.0904685	0.0904685	4.50974e-05	-0.0118336	0.358	0.289	1	8.61803e-18	3.593	0.044	0.004	4.0088e-12
FOSL2	chr10-6238670-6239692	PFKFB3	0.0771269	0.358874	0.0276788	0.0276788	0.607229	0.180528	0.109622	0.109622	8.25631e-197	0.72165	0.554	0.191	3.02189e-192	2.73029e-43	2.10273	0.218	0.058	1.27004e-37
FOSL2	chr10-6103289-6104177	PFKFB3	0.0373812	0.338588	0.0126568	0.0126568	0.607229	0.180528	0.109622	0.109622	8.25631e-197	0.72165	0.554	0.191	3.02189e-192	2.19815e-08	2.2847	0.044	0.009	0.010225
FOSL2	chr10-6186165-6186486	PFKFB3	0.0476814	0.327083	0.0155958	0.0155958	0.607229	0.180528	0.109622	0.109622	8.25631e-197	0.72165	0.554	0.191	3.02189e-192	5.38775e-10	2.94854	0.033	0.005	0.000250619
FOSL2	chr10-6052254-6053175	PFKFB3	0.08811	0.331702	0.0292262	0.0292262	0.607229	0.180528	0.109622	0.109622	8.25631e-197	0.72165	0.554	0.191	3.02189e-192	4.50012e-20	2.68566	0.085	0.015	2.0933e-14
FOSL2	chr10-6301540-6302026	PFKFB3	0.0534569	0.337716	0.0180533	0.0180533	0.607229	0.180528	0.109622	0.109622	8.25631e-197	0.72165	0.554	0.191	3.02189e-192	1.87185e-10	3.17889	0.034	0.004	8.70719e-05
FOSL2	chr10-6171492-6172652	PFKFB3	0.0839766	0.339834	0.0285381	0.0285381	0.607229	0.180528	0.109622	0.109622	8.25631e-197	0.72165	0.554	0.191	3.02189e-192	6.1372e-72	2.43217	0.275	0.052	2.85481e-66
FOSL2	chr2-28348821-28349189	FOSL2	0.07622	0.345914	0.0263656	0.0263656	6.31456	1	6.31456	6.31456	3.80301e-120	0.482882	0.743	0.47	1.39194e-115	5.49398e-07	2.57456	0.027	0.005	0.255561
FOSL2	chr2-28538336-28539742	FOSL2	0.0629512	0.316962	0.0199531	0.0199531	6.31456	1	6.31456	6.31456	3.80301e-120	0.482882	0.743	0.47	1.39194e-115	8.66082e-08	1.46239	0.107	0.037	0.0402871
FOSL2	chr2-28408885-28409653	FOSL2	0.0395096	0.35511	0.0140302	0.0140302	6.31456	1	6.31456	6.31456	3.80301e-120	0.482882	0.743	0.47	1.39194e-115	2.04845e-36	2.75993	0.109	0.019	9.52867e-31
FOSL2	chr2-28387034-28387442	FOSL2	0.0818888	0.35897	0.0293956	0.0293956	6.31456	1	6.31456	6.31456	3.80301e-120	0.482882	0.743	0.47	1.39194e-115	1.77895e-07	1.48559	0.093	0.032	0.0827506
FOSL2	chr2-28275826-28276636	FOSL2	0.0730055	0.361987	0.026427	0.026427	6.31456	1	6.31456	6.31456	3.80301e-120	0.482882	0.743	0.47	1.39194e-115	2.70086e-39	2.15789	0.205	0.049	1.25634e-33
FOSL2	chr2-28274486-28275648	FOSL2	0.085286	0.360829	0.0307737	0.0307737	6.31456	1	6.31456	6.31456	3.80301e-120	0.482882	0.743	0.47	1.39194e-115	3.64501e-14	1.20987	0.263	0.116	1.69553e-08
FOSL2	chr19-1016267-1017671	R3HDM4	0.060975	0.0628878	0.00383459	0.00383459	0.798085	0.0657537	0.052477	0.052477	3.04607e-39	0.147984	0.149	0.044	1.11489e-34	0.0986256	0.687026	0.177	0.114	1
FOSL2	chr19-908480-909603	R3HDM4	0.165162	0.0882576	0.0145768	0.0145768	0.798085	0.0657537	0.052477	0.052477	3.04607e-39	0.147984	0.149	0.044	1.11489e-34	2.91652e-53	2.78903	0.175	0.028	1.35666e-47
FOSL2	chr19-778673-779645	R3HDM4	0.0419727	0.0906936	0.00380666	0.00380666	0.798085	0.0657537	0.052477	0.052477	3.04607e-39	0.147984	0.149	0.044	1.11489e-34	0.000890716	1.21224	0.097	0.038	1
FOSL2	chr6-53322303-53323640	ELOVL5	0.0131168	0.105245	0.00138048	0.00138048	0.680971	0.160731	0.109453	0.109453	2.5721e-62	0.262389	0.722	0.483	9.41416e-58	0.408052	0.999974	0.016	0.008	1
FOSL2	chr6-53426521-53427423	ELOVL5	0.109322	0.178313	0.0194936	0.0194936	0.680971	0.160731	0.109453	0.109453	2.5721e-62	0.262389	0.722	0.483	9.41416e-58	0.00980496	2.66037	0.006	0.001	1
FOSL2	chr6-53301892-53303101	ELOVL5	0.0897825	0.227436	0.0204198	0.0204198	0.680971	0.160731	0.109453	0.109453	2.5721e-62	0.262389	0.722	0.483	9.41416e-58	0.0098005	0.885188	0.18	0.1	1
FOSL2	chr6-53250115-53251415	ELOVL5	0.0410681	0.199881	0.00820875	0.00820875	0.680971	0.160731	0.109453	0.109453	2.5721e-62	0.262389	0.722	0.483	9.41416e-58	3.98463e-05	2.49579	0.02	0.004	1
FOSL2	chr6-53300577-53301661	ELOVL5	0.0418889	0.199708	0.00836555	0.00836555	0.680971	0.160731	0.109453	0.109453	2.5721e-62	0.262389	0.722	0.483	9.41416e-58	0.154613	0.73732	0.115	0.068	1
FOSL2	chr6-53306826-53307432	ELOVL5	0.0902096	0.235205	0.0212177	0.0212177	0.680971	0.160731	0.109453	0.109453	2.5721e-62	0.262389	0.722	0.483	9.41416e-58	9.07684e-11	2.50459	0.051	0.01	4.22223e-05
FOSL2	chr6-53297105-53297550	ELOVL5	0.0153965	0.15273	0.00235152	0.00235152	0.680971	0.160731	0.109453	0.109453	2.5721e-62	0.262389	0.722	0.483	9.41416e-58	0.139466	1.11649	0.021	0.01	1
FOSL2	chr6-53326277-53327329	ELOVL5	0.0367871	0.237791	0.00874764	0.00874764	0.680971	0.160731	0.109453	0.109453	2.5721e-62	0.262389	0.722	0.483	9.41416e-58	4.63148e-12	2.21254	0.066	0.015	2.1544e-06
FOSL2	chr1-175197410-175197933	KIAA0040	0.0417931	0.0948896	0.00396573	0.00396573	1.31062	0.0834632	0.109389	0.109389	3.72057e-14	0.0774948	0.209	0.133	1.36176e-09	4.70293e-15	1.64574	0.134	0.045	2.18764e-09
FOSL2	chr1-175168862-175170279	KIAA0040	0.0292581	0.110422	0.00323073	0.00323073	1.31062	0.0834632	0.109389	0.109389	3.72057e-14	0.0774948	0.209	0.133	1.36176e-09	2.0486e-09	1.56326	0.101	0.036	0.000952936
FOSL2	chr1-175317318-175318207	KIAA0040	0.0227597	0.0942671	0.00214549	0.00214549	1.31062	0.0834632	0.109389	0.109389	3.72057e-14	0.0774948	0.209	0.133	1.36176e-09	0.0529771	1.03204	0.072	0.033	1
FOSL2	chr1-175220678-175222569	KIAA0040	0.0605727	0.135591	0.00821312	0.00821312	1.31062	0.0834632	0.109389	0.109389	3.72057e-14	0.0774948	0.209	0.133	1.36176e-09	0.135331	0.386536	0.05	0.038	1
FOSL2	chr2-85589847-85591186	MAT2A	0.0141204	0.0887651	0.0012534	0.0012534	0.841678	0.10627	0.0894448	0.0894448	3.5402e-43	0.23311	0.463	0.285	1.29575e-38	8.08673e-07	1.12255	0.162	0.073	0.376166
FOSL2	chr2-85444657-85444906	MAT2A	0.0124813	0.107657	0.00134371	0.00134371	0.841678	0.10627	0.0894448	0.0894448	3.5402e-43	0.23311	0.463	0.285	1.29575e-38	0.402429	0.13501	0.002	0.002	1
FOSL2	chr2-85662238-85663293	MAT2A	0.0903638	0.135703	0.0122627	0.0122627	0.841678	0.10627	0.0894448	0.0894448	3.5402e-43	0.23311	0.463	0.285	1.29575e-38	3.39109e-17	1.08636	0.325	0.166	1.57741e-11
FOSL2	chr2-85680773-85681909	MAT2A	0.0217423	0.0788004	0.0017133	0.0017133	0.841678	0.10627	0.0894448	0.0894448	3.5402e-43	0.23311	0.463	0.285	1.29575e-38	3.98399e-49	2.48748	0.201	0.035	1.85321e-43
FOSL2	chr2-85504530-85505484	MAT2A	0.103769	0.166181	0.0172444	0.0172444	0.841678	0.10627	0.0894448	0.0894448	3.5402e-43	0.23311	0.463	0.285	1.29575e-38	2.25215e-12	1.33846	0.191	0.075	1.04762e-06
FOSL2	chr2-85457741-85458376	MAT2A	0.0513492	0.086106	0.00442147	0.00442147	0.841678	0.10627	0.0894448	0.0894448	3.5402e-43	0.23311	0.463	0.285	1.29575e-38	0.100613	0.043314	0.008	0.007	1
FOSL2	chr2-85393780-85394226	MAT2A	0.0128973	0.0520789	0.000671679	0.000671679	0.841678	0.10627	0.0894448	0.0894448	3.5402e-43	0.23311	0.463	0.285	1.29575e-38	0.278818	0.0325987	0.003	0.003	1
FOSL2	chr2-85468294-85469228	MAT2A	0.0153429	0.097139	0.00149039	0.00149039	0.841678	0.10627	0.0894448	0.0894448	3.5402e-43	0.23311	0.463	0.285	1.29575e-38	0.45032	0.444077	0.043	0.032	1
FOSL2	chr9-112029723-112030596	UGCG	0.0663455	0.474918	0.0315087	0.0315087	1.07758	0.270301	0.291271	0.291271	6.96641e-305	1.02603	0.806	0.393	2.54977e-300	1.34352e-05	1.36568	0.079	0.031	1
FOSL2	chr9-111805289-111806584	UGCG	0.0396047	0.513806	0.0203492	0.0203492	1.07758	0.270301	0.291271	0.291271	6.96641e-305	1.02603	0.806	0.393	2.54977e-300	1.16196e-08	1.8173	0.077	0.021	0.00540501
FOSL2	chr9-112059080-112060321	UGCG	0.0290731	0.473968	0.0137797	0.0137797	1.07758	0.270301	0.291271	0.291271	6.96641e-305	1.02603	0.806	0.393	2.54977e-300	1.51476e-54	2.30411	0.241	0.059	7.04613e-49
FOSL2	chr9-112011763-112012954	UGCG	0.05231	0.498146	0.026058	0.026058	1.07758	0.270301	0.291271	0.291271	6.96641e-305	1.02603	0.806	0.393	2.54977e-300	8.22208e-40	2.44367	0.168	0.034	3.82462e-34
FOSL2	chr9-111985685-111987191	UGCG	0.050882	0.517062	0.0263092	0.0263092	1.07758	0.270301	0.291271	0.291271	6.96641e-305	1.02603	0.806	0.393	2.54977e-300	4.63751e-26	1.82016	0.191	0.057	2.15721e-20
FOSL2	chr9-111866509-111867381	UGCG	0.0360335	0.479545	0.0172797	0.0172797	1.07758	0.270301	0.291271	0.291271	6.96641e-305	1.02603	0.806	0.393	2.54977e-300	2.04983e-11	2.08843	0.063	0.015	9.53507e-06
FOSL2	chr9-111843601-111844412	UGCG	0.0286918	0.457151	0.0131165	0.0131165	1.07758	0.270301	0.291271	0.291271	6.96641e-305	1.02603	0.806	0.393	2.54977e-300	6.24842e-20	2.35259	0.09	0.017	2.90655e-14
FOSL2	chr9-111973566-111974997	UGCG	0.0499498	0.523142	0.0261308	0.0261308	1.07758	0.270301	0.291271	0.291271	6.96641e-305	1.02603	0.806	0.393	2.54977e-300	4.01933e-19	2.51152	0.089	0.016	1.86965e-13
FOSL2	chr9-111851173-111851966	UGCG	0.0678501	0.516371	0.0350358	0.0350358	1.07758	0.270301	0.291271	0.291271	6.96641e-305	1.02603	0.806	0.393	2.54977e-300	4.08138e-19	2.44821	0.083	0.015	1.89852e-13
FOSL2	chr9-112084361-112084693	UGCG	0.0374917	0.483451	0.0181254	0.0181254	1.07758	0.270301	0.291271	0.291271	6.96641e-305	1.02603	0.806	0.393	2.54977e-300	8.70517e-20	5.25852	0.036	0.001	4.04934e-14
FOSL2	chrX-1248216-1249926	IL3RA	0.0497842	0.472857	0.0235408	0.0235408	0.814701	0.226909	0.184863	0.184863	6.98635e-53	0.292226	0.554	0.352	2.55707e-48	0.585781	0.576448	0.108	0.071	1
FOSL2	chrX-1336033-1337177	IL3RA	0.0867119	0.430163	0.0373003	0.0373003	0.814701	0.226909	0.184863	0.184863	6.98635e-53	0.292226	0.554	0.352	2.55707e-48	0.000528286	0.297894	0.177	0.149	1
FOSL2	chrX-1339066-1340250	IL3RA	0.0571356	0.472858	0.0270171	0.0270171	0.814701	0.226909	0.184863	0.184863	6.98635e-53	0.292226	0.554	0.352	2.55707e-48	0.00101098	0.885461	0.221	0.121	1
FOSL2	chrX-1242614-1243435	IL3RA	0.023667	0.416328	0.00985322	0.00985322	0.814701	0.226909	0.184863	0.184863	6.98635e-53	0.292226	0.554	0.352	2.55707e-48	0.000202044	2.16994	0.024	0.005	1
FOSL2	chrX-1316189-1317024	IL3RA	0.0881247	0.487831	0.0429899	0.0429899	0.814701	0.226909	0.184863	0.184863	6.98635e-53	0.292226	0.554	0.352	2.55707e-48	4.97621e-51	2.6483	0.179	0.029	2.31476e-45
FOSL2	chrX-1462371-1463342	IL3RA	0.0428748	0.458846	0.019673	0.019673	0.814701	0.226909	0.184863	0.184863	6.98635e-53	0.292226	0.554	0.352	2.55707e-48	3.67546e-35	1.74392	0.267	0.084	1.7097e-29
FOSL2	chr3-48542921-48543821	SHISA5	0.0743364	0.0899842	0.0066891	0.0066891	0.721616	0.102023	0.0736218	0.0736218	1.81055e-35	0.207741	0.394	0.243	6.62681e-31	2.93593e-13	-0.755381	0.026	0.044	1.36569e-07
FOSL2	chr3-48404582-48404982	SHISA5	0.0853153	0.153285	0.0130775	0.0130775	0.721616	0.102023	0.0736218	0.0736218	1.81055e-35	0.207741	0.394	0.243	6.62681e-31	5.09292e-14	3.912	0.031	0.002	2.36905e-08
FOSL2	chr3-48563664-48564568	SHISA5	0.0230492	0.063972	0.0014745	0.0014745	0.721616	0.102023	0.0736218	0.0736218	1.81055e-35	0.207741	0.394	0.243	6.62681e-31	1.08245e-13	1.94181	0.076	0.021	5.03519e-08
FOSL2	chr3-48507378-48508118	SHISA5	0.201997	0.133846	0.0270363	0.0270363	0.721616	0.102023	0.0736218	0.0736218	1.81055e-35	0.207741	0.394	0.243	6.62681e-31	1.03308e-10	1.38222	0.151	0.06	4.80554e-05
FOSL2	chr3-48478198-48479730	SHISA5	0.0126119	0.092367	0.00116493	0.00116493	0.721616	0.102023	0.0736218	0.0736218	1.81055e-35	0.207741	0.394	0.243	6.62681e-31	0.936546	0.65055	0.02	0.014	1
FOSL2	chr3-48459143-48460490	SHISA5	0.104685	0.161834	0.0169416	0.0169416	0.721616	0.102023	0.0736218	0.0736218	1.81055e-35	0.207741	0.394	0.243	6.62681e-31	0.0201507	1.22865	0.03	0.014	1
FOSL2	chr7-112434767-112435631	LSMEM1	0.069776	0.0916467	0.00639474	0.00639474	0.639375	0.0648414	0.0414579	0.0414579	2.82649e-44	0.182804	0.273	0.125	1.03452e-39	0.944523	0.945301	0.004	0.002	1
FOSL2	chr7-112421670-112423376	LSMEM1	0.209553	0.189747	0.039762	0.039762	0.639375	0.0648414	0.0414579	0.0414579	2.82649e-44	0.182804	0.273	0.125	1.03452e-39	9.90486e-14	1.53563	0.129	0.048	4.60739e-08
FOSL2	chr16-20878873-20880229	DCUN1D3	0.0230845	0.0726018	0.00167597	0.00167597	1.8333	0.0956631	0.175379	0.175379	2.64365e-62	0.239895	0.237	0.077	9.67601e-58	2.14943e-09	2.21329	0.055	0.013	0.000999838
FOSL2	chr16-20910371-20911742	DCUN1D3	0.136173	0.176819	0.024078	0.024078	1.8333	0.0956631	0.175379	0.175379	2.64365e-62	0.239895	0.237	0.077	9.67601e-58	2.43192e-39	1.77093	0.277	0.089	1.13124e-33
FOSL2	chr16-20938212-20938950	DCUN1D3	0.108446	0.170892	0.0185325	0.0185325	1.8333	0.0956631	0.175379	0.175379	2.64365e-62	0.239895	0.237	0.077	9.67601e-58	6.20806e-10	3.01104	0.035	0.004	0.000288777
FOSL2	chr16-20867664-20867954	DCUN1D3	0.0705874	0.153066	0.0108045	0.0108045	1.8333	0.0956631	0.175379	0.175379	2.64365e-62	0.239895	0.237	0.077	9.67601e-58	1.36161e-09	3.25183	0.026	0.002	0.000633373
FOSL2	chr16-20865551-20866616	DCUN1D3	0.0980558	0.133222	0.0130632	0.0130632	1.8333	0.0956631	0.175379	0.175379	2.64365e-62	0.239895	0.237	0.077	9.67601e-58	7.57988e-19	1.93414	0.129	0.035	3.52589e-13
FOSL2	chr16-20904183-20905232	DCUN1D3	0.0530363	0.0909893	0.00482573	0.00482573	1.8333	0.0956631	0.175379	0.175379	2.64365e-62	0.239895	0.237	0.077	9.67601e-58	7.92236e-10	1.12351	0.241	0.118	0.00036852
FOSL2	chr2-177164202-177166641	NFE2L2	0.0200772	0.0656926	0.00131892	0.00131892	1.59281	0.108719	0.17317	0.17317	7.75977e-58	0.314417	0.773	0.575	2.84015e-53	0.329524	0.826491	0.141	0.074	1
FOSL2	chr2-177239501-177240390	NFE2L2	0.021032	0.0588922	0.00123862	0.00123862	1.59281	0.108719	0.17317	0.17317	7.75977e-58	0.314417	0.773	0.575	2.84015e-53	0.415006	0.649274	0.124	0.078	1
FOSL2	chr2-177474456-177475446	NFE2L2	0.0933471	0.154635	0.0144348	0.0144348	1.59281	0.108719	0.17317	0.17317	7.75977e-58	0.314417	0.773	0.575	2.84015e-53	0.0112813	1.42199	0.027	0.01	1
FOSL2	chr2-177153746-177154240	NFE2L2	0.0449546	0.120218	0.00540433	0.00540433	1.59281	0.108719	0.17317	0.17317	7.75977e-58	0.314417	0.773	0.575	2.84015e-53	6.01235e-06	1.99856	0.031	0.008	1
FOSL2	chr2-177093412-177093668	NFE2L2	0.0170007	0.0973062	0.00165427	0.00165427	1.59281	0.108719	0.17317	0.17317	7.75977e-58	0.314417	0.773	0.575	2.84015e-53	0.0212367	2.03334	0.009	0.002	1
FOSL2	chr2-177088344-177088927	NFE2L2	0.0291243	0.104761	0.00305109	0.00305109	1.59281	0.108719	0.17317	0.17317	7.75977e-58	0.314417	0.773	0.575	2.84015e-53	4.99057e-08	2.15309	0.037	0.008	0.0232144
FOSL2	chr2-177148206-177149226	NFE2L2	0.0060864	0.0695012	0.000423012	0.000423012	1.59281	0.108719	0.17317	0.17317	7.75977e-58	0.314417	0.773	0.575	2.84015e-53	0.0793159	0.9548	0.07	0.036	1
FOSL2	chr2-177124140-177124809	NFE2L2	0.0352274	0.0921352	0.00324569	0.00324569	1.59281	0.108719	0.17317	0.17317	7.75977e-58	0.314417	0.773	0.575	2.84015e-53	8.01843e-07	1.77602	0.047	0.013	0.372989
FOSL2	chr2-177244858-177245596	NFE2L2	0.15608	0.170627	0.0266314	0.0266314	1.59281	0.108719	0.17317	0.17317	7.75977e-58	0.314417	0.773	0.575	2.84015e-53	1.06463e-26	2.43336	0.119	0.024	4.9523e-21
FOSL2	chr2-177143158-177144008	NFE2L2	0.0488525	0.0966099	0.00471963	0.00471963	1.59281	0.108719	0.17317	0.17317	7.75977e-58	0.314417	0.773	0.575	2.84015e-53	8.04014e-44	1.8798	0.267	0.075	3.73999e-38
FOSL2	chr6-1613905-1615143	FOXC1	0.0588224	0.218297	0.0128407	0.0128407	0.963919	0.126624	0.122055	0.122055	1.74949e-37	0.222735	0.327	0.183	6.40332e-33	7.25524e-08	1.23986	0.165	0.071	0.0337488
FOSL2	chr6-1635057-1635905	FOXC1	0.0353655	0.182297	0.00644703	0.00644703	0.963919	0.126624	0.122055	0.122055	1.74949e-37	0.222735	0.327	0.183	6.40332e-33	0.00935968	1.12759	0.063	0.03	1
FOSL2	chr6-1642926-1643473	FOXC1	0.0186129	0.192513	0.00358322	0.00358322	0.963919	0.126624	0.122055	0.122055	1.74949e-37	0.222735	0.327	0.183	6.40332e-33	0.000157283	1.6003	0.042	0.013	1
FOSL2	chr6-1641122-1641738	FOXC1	0.0641814	0.241222	0.015482	0.015482	0.963919	0.126624	0.122055	0.122055	1.74949e-37	0.222735	0.327	0.183	6.40332e-33	4.60622e-09	1.84521	0.064	0.017	0.00214265
FOSL2	chr6-1624027-1625501	FOXC1	0.0826245	0.241332	0.0199399	0.0199399	0.963919	0.126624	0.122055	0.122055	1.74949e-37	0.222735	0.327	0.183	6.40332e-33	0.213561	0.842571	0.128	0.073	1
FOSL2	chr6-1728939-1730066	FOXC1	0.0851762	0.23993	0.0204363	0.0204363	0.963919	0.126624	0.122055	0.122055	1.74949e-37	0.222735	0.327	0.183	6.40332e-33	0.321189	0.833276	0.049	0.027	1
FOSL2	chr6-1698042-1699171	FOXC1	0.0804324	0.242777	0.0195271	0.0195271	0.963919	0.126624	0.122055	0.122055	1.74949e-37	0.222735	0.327	0.183	6.40332e-33	3.34056e-19	2.20234	0.097	0.023	1.55391e-13
FOSL2	chr6-1684472-1687015	FOXC1	0.0617489	0.226876	0.0140093	0.0140093	0.963919	0.126624	0.122055	0.122055	1.74949e-37	0.222735	0.327	0.183	6.40332e-33	1.22717e-07	0.0264844	0.11	0.106	0.0570834
FOSL2	chr6-1723786-1725438	FOXC1	0.0252193	0.168928	0.00426024	0.00426024	0.963919	0.126624	0.122055	0.122055	1.74949e-37	0.222735	0.327	0.183	6.40332e-33	0.0011934	0.800557	0.215	0.131	1
FOSL2	chr11-3893403-3895405	NUP98	0.0303112	0.100651	0.00305085	0.00305085	0.842531	0.11836	0.0997217	0.0997217	2.01683e-28	0.167182	0.588	0.42	7.38181e-24	0.288616	0.909111	0.036	0.017	1
FOSL2	chr11-3674138-3674520	NUP98	0.0846753	0.128856	0.0109109	0.0109109	0.842531	0.11836	0.0997217	0.0997217	2.01683e-28	0.167182	0.588	0.42	7.38181e-24	0.92882	0.804725	0.012	0.006	1
FOSL2	chr11-3942214-3943542	NUP98	0.109795	0.179344	0.0196911	0.0196911	0.842531	0.11836	0.0997217	0.0997217	2.01683e-28	0.167182	0.588	0.42	7.38181e-24	0.0251157	1.02665	0.063	0.027	1
FOSL2	chr11-3885636-3886355	NUP98	0.112472	0.146845	0.0165159	0.0165159	0.842531	0.11836	0.0997217	0.0997217	2.01683e-28	0.167182	0.588	0.42	7.38181e-24	3.70634e-15	2.83043	0.054	0.008	1.72406e-09
FOSL2	chr10-95268121-95269285	ACSM6	0.0305469	0.255007	0.00778966	0.00778966	0.649717	0.135855	0.0882673	0.0882673	2.04836e-54	0.236848	0.212	0.067	7.49722e-50	2.25186e-12	0.97094	0.388	0.229	1.04749e-06
FOSL2	chr10-95266343-95267086	ACSM6	0.021041	0.21714	0.00456882	0.00456882	0.649717	0.135855	0.0882673	0.0882673	2.04836e-54	0.236848	0.212	0.067	7.49722e-50	0.134198	0.744553	0.176	0.109	1
FOSL2	chr10-95333993-95335154	ACSM6	0.0425824	0.223622	0.00952235	0.00952235	0.649717	0.135855	0.0882673	0.0882673	2.04836e-54	0.236848	0.212	0.067	7.49722e-50	2.28288e-09	0.182488	0.302	0.265	0.00106191
FOSL2	chr10-95329185-95330585	ACSM6	0.0931167	0.305584	0.028455	0.028455	0.649717	0.135855	0.0882673	0.0882673	2.04836e-54	0.236848	0.212	0.067	7.49722e-50	2.73819e-42	2.81418	0.149	0.025	1.27371e-36
FOSL2	chr10-95288415-95288897	ACSM6	0.145865	0.295761	0.0431414	0.0431414	0.649717	0.135855	0.0882673	0.0882673	2.04836e-54	0.236848	0.212	0.067	7.49722e-50	4.75604e-13	2.41858	0.064	0.012	2.21234e-07
FOSL2	chr10-95279419-95279721	ACSM6	0.0180466	0.0653581	0.00117949	0.00117949	0.649717	0.135855	0.0882673	0.0882673	2.04836e-54	0.236848	0.212	0.067	7.49722e-50	0.000115498	1.75555	0.04	0.013	1
FOSL2	chr10-95360805-95361568	ACSM6	0.0121854	0.238785	0.00290968	0.00290968	0.649717	0.135855	0.0882673	0.0882673	2.04836e-54	0.236848	0.212	0.067	7.49722e-50	0.000218603	1.32908	0.065	0.024	1
FOSL2	chr15-42890179-42890959	UBR1	0.178112	0.177073	0.0315387	0.0315387	0.648005	0.133904	0.0867705	0.0867705	5.57722e-09	-0.034869	0.665	0.55	0.000204132	0.000859963	1.06693	0.081	0.038	1
FOSL2	chr15-43189996-43190516	UBR1	0.138318	0.186213	0.0257565	0.0257565	0.648005	0.133904	0.0867705	0.0867705	5.57722e-09	-0.034869	0.665	0.55	0.000204132	1.66581e-08	1.72761	0.067	0.021	0.00774878
FOSL2	chr9-98035228-98036068	NANS	0.0563848	0.0597793	0.00337064	0.00337064	1.85087	0.078686	0.145637	0.145637	9.49027e-25	0.123037	0.263	0.154	3.47353e-20	0.660721	0.432336	0.013	0.01	1
FOSL2	chr9-98174240-98175444	NANS	0.0742832	0.103739	0.00770604	0.00770604	1.85087	0.078686	0.145637	0.145637	9.49027e-25	0.123037	0.263	0.154	3.47353e-20	1.84258e-31	1.94441	0.192	0.048	8.57102e-26
FOSL2	chr9-98168176-98169611	NANS	0.04842	0.104252	0.00504787	0.00504787	1.85087	0.078686	0.145637	0.145637	9.49027e-25	0.123037	0.263	0.154	3.47353e-20	1.29296e-22	2.86232	0.079	0.012	6.01439e-17
FOSL2	chr9-98074089-98076217	NANS	0.0302784	0.103337	0.00312887	0.00312887	1.85087	0.078686	0.145637	0.145637	9.49027e-25	0.123037	0.263	0.154	3.47353e-20	0.000408151	1.23051	0.117	0.052	1
FOSL2	chr9-98141900-98143169	NANS	0.0395471	0.069889	0.00276391	0.00276391	1.85087	0.078686	0.145637	0.145637	9.49027e-25	0.123037	0.263	0.154	3.47353e-20	9.73468e-17	1.28534	0.219	0.084	4.52823e-11
FOSL2	chr9-98080954-98082249	NANS	0.0454946	0.0972384	0.00442382	0.00442382	1.85087	0.078686	0.145637	0.145637	9.49027e-25	0.123037	0.263	0.154	3.47353e-20	2.79847e-21	1.43953	0.24	0.092	1.30175e-15
FOSL2	chr9-98033096-98033656	NANS	0.0756992	0.164002	0.0124148	0.0124148	1.85087	0.078686	0.145637	0.145637	9.49027e-25	0.123037	0.263	0.154	3.47353e-20	8.5996e-05	1.82164	0.031	0.008	1
FOSL2	chr9-98117888-98121867	NANS	0.0354872	0.0565047	0.0020052	0.0020052	1.85087	0.078686	0.145637	0.145637	9.49027e-25	0.123037	0.263	0.154	3.47353e-20	0.219375	0.685814	0.291	0.19	1
FOSL2	chr15-70159502-70161154	TLE3	0.015823	0.0504226	0.000797835	0.000797835	1.32934	0.113557	0.150956	0.150956	7.43899e-74	0.323195	0.366	0.163	2.72275e-69	0.853686	0.708102	0.03	0.019	1
FOSL2	chr15-69903412-69904519	TLE3	0.0464087	0.15057	0.00698775	0.00698775	1.32934	0.113557	0.150956	0.150956	7.43899e-74	0.323195	0.366	0.163	2.72275e-69	2.20527e-18	2.62973	0.068	0.013	1.02582e-12
FOSL2	chr15-70211854-70213175	TLE3	0.167266	0.198381	0.0331823	0.0331823	1.32934	0.113557	0.150956	0.150956	7.43899e-74	0.323195	0.366	0.163	2.72275e-69	4.94647e-37	2.17872	0.191	0.045	2.30092e-31
FOSL2	chr15-70156569-70157300	TLE3	0.0317801	0.0603603	0.00191826	0.00191826	1.32934	0.113557	0.150956	0.150956	7.43899e-74	0.323195	0.366	0.163	2.72275e-69	0.0737191	1.04013	0.056	0.028	1
FOSL2	chr15-70126855-70128775	TLE3	0.115123	0.204472	0.0235395	0.0235395	1.32934	0.113557	0.150956	0.150956	7.43899e-74	0.323195	0.366	0.163	2.72275e-69	6.14657e-22	2.24469	0.103	0.023	2.85917e-16
FOSL2	chr15-70044865-70045389	TLE3	0.0165597	0.0586727	0.0009716	0.0009716	1.32934	0.113557	0.150956	0.150956	7.43899e-74	0.323195	0.366	0.163	2.72275e-69	0.00199309	2.21629	0.012	0.003	1
FOSL2	chr1-182608846-182609220	RGS16	0.0690371	0.2328	0.0160719	0.0160719	0.804483	0.112854	0.0907893	0.0907893	5.4399e-74	0.41641	0.213	0.046	1.99106e-69	4.35883e-06	3.18908	0.016	0.001	1
FOSL2	chr1-182588068-182589518	RGS16	0.063848	0.128079	0.00817761	0.00817761	0.804483	0.112854	0.0907893	0.0907893	5.4399e-74	0.41641	0.213	0.046	1.99106e-69	0.433854	0.688569	0.167	0.098	1
FOSL2	chr1-182751871-182752915	RGS16	0.0297544	0.178911	0.0053234	0.0053234	0.804483	0.112854	0.0907893	0.0907893	5.4399e-74	0.41641	0.213	0.046	1.99106e-69	1.90668e-10	2.86468	0.041	0.005	8.86923e-05
FOSL2	chr1-182622728-182623734	RGS16	0.0924529	0.231906	0.0214404	0.0214404	0.804483	0.112854	0.0907893	0.0907893	5.4399e-74	0.41641	0.213	0.046	1.99106e-69	9.304e-19	3.27689	0.061	0.007	4.32789e-13
FOSL2	chr8-73965945-73966654	ELOC	0.0776308	0.0772102	0.00599389	0.00599389	1.32265	0.0795449	0.10521	0.10521	1.39185e-39	0.237477	0.432	0.27	5.0943e-35	1.86662e-06	2.26227	0.028	0.007	0.868286
FOSL2	chr8-74109920-74110497	ELOC	0.0258512	0.063725	0.00164737	0.00164737	1.32265	0.0795449	0.10521	0.10521	1.39185e-39	0.237477	0.432	0.27	5.0943e-35	3.51317e-11	4.69091	0.023	0.001	1.63421e-05
FOSL2	chr10-58157112-58157838	IPMK	0.0470187	0.14135	0.0066461	0.0066461	0.919134	0.111752	0.102715	0.102715	3.12252e-87	0.43033	0.383	0.157	1.14288e-82	1.35423e-05	1.64206	0.052	0.018	1
FOSL2	chr10-58274017-58274692	IPMK	0.127688	0.190109	0.0242746	0.0242746	0.919134	0.111752	0.102715	0.102715	3.12252e-87	0.43033	0.383	0.157	1.14288e-82	1.1463e-10	2.13529	0.062	0.013	5.33218e-05
FOSL2	chr10-58280989-58283067	IPMK	0.177174	0.189686	0.0336074	0.0336074	0.919134	0.111752	0.102715	0.102715	3.12252e-87	0.43033	0.383	0.157	1.14288e-82	6.75853e-26	2.09147	0.152	0.036	3.14383e-20
FOSL2	chr10-58239530-58240180	IPMK	0.160231	0.20597	0.0330027	0.0330027	0.919134	0.111752	0.102715	0.102715	3.12252e-87	0.43033	0.383	0.157	1.14288e-82	9.51801e-06	2.47071	0.024	0.005	1
FOSL2	chr7-44461083-44461723	NPC1L1	0.0298245	0.10612	0.00316497	0.00316497	0.585977	0.0732553	0.0429259	0.0429259	4.00101e-19	0.0681763	0.059	0.012	1.46441e-14	0.00200813	1.76068	0.021	0.007	1
FOSL2	chr7-44398033-44399160	NPC1L1	0.174147	0.1129	0.0196612	0.0196612	0.585977	0.0732553	0.0429259	0.0429259	4.00101e-19	0.0681763	0.059	0.012	1.46441e-14	3.80193e-11	1.28076	0.189	0.086	1.76853e-05
FOSL2	chr6-12296009-12296591	HIVEP1	0.0729062	0.19308	0.0140767	0.0140767	1.40195	0.134337	0.188334	0.188334	1.53414e-95	0.484059	0.687	0.428	5.6151e-91	0.433943	0.402819	0.028	0.02	1
FOSL2	chr6-12065380-12066661	HIVEP1	0.0110917	0.119927	0.00133019	0.00133019	1.40195	0.134337	0.188334	0.188334	1.53414e-95	0.484059	0.687	0.428	5.6151e-91	0.0547716	1.31718	0.021	0.009	1
FOSL2	chr6-11968675-11969502	HIVEP1	0.124558	0.20688	0.0257686	0.0257686	1.40195	0.134337	0.188334	0.188334	1.53414e-95	0.484059	0.687	0.428	5.6151e-91	0.00373894	1.19578	0.075	0.03	1
FOSL2	chr6-12174898-12175183	HIVEP1	0.00819723	0.0914205	0.000749396	0.000749396	1.40195	0.134337	0.188334	0.188334	1.53414e-95	0.484059	0.687	0.428	5.6151e-91	0.546803	1.37105	0.003	0.001	1
FOSL2	chr6-12313340-12314639	HIVEP1	0.0466938	0.155549	0.00726317	0.00726317	1.40195	0.134337	0.188334	0.188334	1.53414e-95	0.484059	0.687	0.428	5.6151e-91	0.0951221	0.162522	0.015	0.012	1
FOSL2	chr6-12265315-12266893	HIVEP1	0.00845723	0.0534444	0.000451992	0.000451992	1.40195	0.134337	0.188334	0.188334	1.53414e-95	0.484059	0.687	0.428	5.6151e-91	0.0873429	1.82945	0.005	0.001	1
FOSL2	chr6-11968145-11968631	HIVEP1	0.0350186	0.11288	0.0039529	0.0039529	1.40195	0.134337	0.188334	0.188334	1.53414e-95	0.484059	0.687	0.428	5.6151e-91	0.015783	1.82283	0.013	0.004	1
FOSL2	chr6-11929275-11929845	HIVEP1	0.0193083	0.0609153	0.00117617	0.00117617	1.40195	0.134337	0.188334	0.188334	1.53414e-95	0.484059	0.687	0.428	5.6151e-91	0.00624017	4.79247	0.003	0	1
FOSL2	chr4-102815918-102816398	UBE2D3	0.0413472	0.098869	0.00408796	0.00408796	1.47968	0.163002	0.241191	0.241191	1.72141e-28	0.142496	0.866	0.717	6.30054e-24	2.9974e-09	2.08929	0.056	0.012	0.00139429
FOSL2	chr4-102809201-102809973	UBE2D3	0.0476567	0.188874	0.0090011	0.0090011	1.47968	0.163002	0.241191	0.241191	1.72141e-28	0.142496	0.866	0.717	6.30054e-24	0.00208109	1.41496	0.044	0.018	1
FOSL2	chr4-102819433-102820013	UBE2D3	0.0629676	0.202106	0.0127261	0.0127261	1.47968	0.163002	0.241191	0.241191	1.72141e-28	0.142496	0.866	0.717	6.30054e-24	0.409371	0.922525	0.036	0.019	1
FOSL2	chr4-102889625-102890741	UBE2D3	0.112475	0.22864	0.0257162	0.0257162	1.47968	0.163002	0.241191	0.241191	1.72141e-28	0.142496	0.866	0.717	6.30054e-24	7.42751e-11	2.46607	0.052	0.01	3.45502e-05
FOSL2	chr17-73316829-73318318	CDC42EP4	0.0101141	0.0572302	0.00057883	0.00057883	1.19938	0.0738418	0.0885643	0.0885643	0.482958	-0.0890561	0.295	0.269	1	0.0378715	1.78588	0.012	0.004	1
FOSL2	chr17-73308015-73308785	CDC42EP4	0.0622928	0.0813033	0.00506461	0.00506461	1.19938	0.0738418	0.0885643	0.0885643	0.482958	-0.0890561	0.295	0.269	1	6.22363e-33	-0.424853	0.134	0.171	2.89501e-27
FOSL2	chr17-73365233-73366671	CDC42EP4	0.045752	0.0910855	0.00416734	0.00416734	1.19938	0.0738418	0.0885643	0.0885643	0.482958	-0.0890561	0.295	0.269	1	0.433225	0.561017	0.083	0.057	1
FOSL2	chr17-73305812-73306080	CDC42EP4	0.00913829	0.0520823	0.000475943	0.000475943	1.19938	0.0738418	0.0885643	0.0885643	0.482958	-0.0890561	0.295	0.269	1	0.000113572	1.66271	0.042	0.014	1
FOSL2	chr17-73288474-73289457	CDC42EP4	0.0411078	0.059461	0.00244431	0.00244431	1.19938	0.0738418	0.0885643	0.0885643	0.482958	-0.0890561	0.295	0.269	1	0.0188216	0.772807	0.168	0.104	1
FOSL2	chr17-73410588-73411829	CDC42EP4	0.00837789	0.0580912	0.000486681	0.000486681	1.19938	0.0738418	0.0885643	0.0885643	0.482958	-0.0890561	0.295	0.269	1	0.00010233	1.21065	0.057	0.021	1
FOSL2	chr17-73290502-73292512	CDC42EP4	0.0189397	0.0609908	0.00115514	0.00115514	1.19938	0.0738418	0.0885643	0.0885643	0.482958	-0.0890561	0.295	0.269	1	0.00952086	0.83298	0.192	0.106	1
FOSL2	chr17-73341699-73343528	CDC42EP4	0.0490653	0.0949888	0.00466066	0.00466066	1.19938	0.0738418	0.0885643	0.0885643	0.482958	-0.0890561	0.295	0.269	1	0.000359562	0.293551	0.216	0.166	1
FOSL2	chr19-17357134-17358879	PLVAP	0.0588576	0.592892	0.0348962	0.0348962	0.699129	0.258556	0.180764	0.180764	1.49867e-202	0.755546	0.592	0.201	5.48527e-198	9.33537e-51	1.80829	0.31	0.087	4.34249e-45
FOSL2	chr19-17488237-17489978	PLVAP	0.0190932	0.424299	0.00810124	0.00810124	0.699129	0.258556	0.180764	0.180764	1.49867e-202	0.755546	0.592	0.201	5.48527e-198	0.0232034	0.712348	0.242	0.143	1
FOSL2	chr19-17406882-17407882	PLVAP	0.0408796	0.562501	0.0229948	0.0229948	0.699129	0.258556	0.180764	0.180764	1.49867e-202	0.755546	0.592	0.201	5.48527e-198	0.606153	0.579748	0.106	0.07	1
FOSL2	chr1-161184964-161186344	PFDN2	0.0692813	0.10955	0.00758979	0.00758979	1.39726	0.121116	0.169231	0.169231	4.03127e-53	0.251665	0.367	0.188	1.47549e-48	0.0987657	0.678204	0.294	0.197	1
FOSL2	chr1-160996161-160996547	PFDN2	0.0988591	0.181296	0.0179228	0.0179228	1.39726	0.121116	0.169231	0.169231	4.03127e-53	0.251665	0.367	0.188	1.47549e-48	1.27907e-14	2.25687	0.076	0.016	5.94979e-09
FOSL2	chr1-161012911-161014563	PFDN2	0.0280888	0.0541948	0.00152226	0.00152226	1.39726	0.121116	0.169231	0.169231	4.03127e-53	0.251665	0.367	0.188	1.47549e-48	1.23411e-16	0.0975857	0.338	0.32	5.74064e-11
FOSL2	chr1-161016362-161016858	PFDN2	0.148105	0.171615	0.0254171	0.0254171	1.39726	0.121116	0.169231	0.169231	4.03127e-53	0.251665	0.367	0.188	1.47549e-48	1.31012e-09	1.84797	0.072	0.019	0.000609421
FOSL2	chr1-160997191-160997912	PFDN2	0.0530552	0.0978326	0.00519053	0.00519053	1.39726	0.121116	0.169231	0.169231	4.03127e-53	0.251665	0.367	0.188	1.47549e-48	3.59913e-08	-0.0488189	0.107	0.105	0.0167419
FOSL2	chr5-99060155-99062186	CHD1	0.0197612	0.091103	0.0018003	0.0018003	0.775525	0.167379	0.129807	0.129807	4.82236e-169	0.640507	0.793	0.499	1.76503e-164	0.6966	0.665395	0.027	0.017	1
FOSL2	chr5-98996960-98997457	CHD1	0.0222718	0.16362	0.0036441	0.0036441	0.775525	0.167379	0.129807	0.129807	4.82236e-169	0.640507	0.793	0.499	1.76503e-164	2.65234e-08	3.51654	0.015	0.001	0.0123378
FOSL2	chr5-98902618-98903023	CHD1	0.0207959	0.124257	0.00258404	0.00258404	0.775525	0.167379	0.129807	0.129807	4.82236e-169	0.640507	0.793	0.499	1.76503e-164	0.0180415	2.6413	0.006	0.001	1
FOSL2	chr5-99019717-99020778	CHD1	0.145759	0.27877	0.0406333	0.0406333	0.775525	0.167379	0.129807	0.129807	4.82236e-169	0.640507	0.793	0.499	1.76503e-164	1.9839e-20	1.83141	0.145	0.036	9.22842e-15
FOSL2	chr17-1460199-1460646	CRK	0.0614708	0.184464	0.0113392	0.0113392	0.869253	0.147565	0.128272	0.128272	1.27267e-34	0.216075	0.569	0.403	4.65808e-30	0.734746	0.648581	0.103	0.061	1
FOSL2	chr17-1446353-1447680	CRK	0.10753	0.214591	0.0230748	0.0230748	0.869253	0.147565	0.128272	0.128272	1.27267e-34	0.216075	0.569	0.403	4.65808e-30	0.382341	0.471734	0.112	0.08	1
FOSL2	chr17-1492331-1493879	CRK	0.0410226	0.142433	0.00584299	0.00584299	0.869253	0.147565	0.128272	0.128272	1.27267e-34	0.216075	0.569	0.403	4.65808e-30	4.21489e-59	-0.651108	0.191	0.269	1.96062e-53
FOSL2	chr17-1589645-1591001	CRK	0.0246581	0.124902	0.00307984	0.00307984	0.869253	0.147565	0.128272	0.128272	1.27267e-34	0.216075	0.569	0.403	4.65808e-30	1.94781e-23	1.59738	0.217	0.074	9.06051e-18
FOSL2	chr17-1511063-1512310	CRK	0.0313507	0.186613	0.00585045	0.00585045	0.869253	0.147565	0.128272	0.128272	1.27267e-34	0.216075	0.569	0.403	4.65808e-30	9.63159e-07	0.170618	0.215	0.189	0.448028
FOSL2	chr17-1604636-1605971	CRK	0.0291555	0.122463	0.00357047	0.00357047	0.869253	0.147565	0.128272	0.128272	1.27267e-34	0.216075	0.569	0.403	4.65808e-30	0.612296	0.813529	0.063	0.038	1
FOSL2	chr17-1611420-1613045	CRK	0.0390217	0.17043	0.00665049	0.00665049	0.869253	0.147565	0.128272	0.128272	1.27267e-34	0.216075	0.569	0.403	4.65808e-30	2.41141e-07	1.43036	0.106	0.037	0.11217
FOSL2	chr17-1422473-1423850	CRK	0.0404655	0.20122	0.00814248	0.00814248	0.869253	0.147565	0.128272	0.128272	1.27267e-34	0.216075	0.569	0.403	4.65808e-30	0.589691	0.776478	0.081	0.044	1
FOSL2	chr9-131270060-131270989	PRRC2B	0.0130669	0.095996	0.00125437	0.00125437	1.13827	0.126998	0.144559	0.144559	9.90552e-116	0.509571	0.68	0.407	3.62552e-111	0.000317812	0.300999	0.305	0.254	1
FOSL2	chr9-131432758-131433670	PRRC2B	0.010351	0.12015	0.00124367	0.00124367	1.13827	0.126998	0.144559	0.144559	9.90552e-116	0.509571	0.68	0.407	3.62552e-111	0.313945	0.942188	0.021	0.011	1
FOSL2	chr9-131634834-131636258	PRRC2B	0.031821	0.134158	0.00426904	0.00426904	1.13827	0.126998	0.144559	0.144559	9.90552e-116	0.509571	0.68	0.407	3.62552e-111	0.373098	0.47946	0.221	0.159	1
FOSL2	chr9-131636446-131636823	PRRC2B	0.189281	0.219248	0.0414996	0.0414996	1.13827	0.126998	0.144559	0.144559	9.90552e-116	0.509571	0.68	0.407	3.62552e-111	0.000379529	1.72277	0.029	0.009	1
FOSL2	chr9-131268317-131269313	PRRC2B	0.0374295	0.0557909	0.00208823	0.00208823	1.13827	0.126998	0.144559	0.144559	9.90552e-116	0.509571	0.68	0.407	3.62552e-111	2.15872e-11	-0.886274	0.019	0.032	1.00416e-05
FOSL2	chr12-48866809-48867340	CCNT1	0.203494	0.100522	0.0204557	0.0204557	1.97035	0.0824138	0.162384	0.162384	0.00318789	-0.0216101	0.289	0.244	1	2.09471e-30	2.89295	0.103	0.016	9.74387e-25
FOSL2	chr12-48861144-48861460	CCNT1	0.16516	0.0973302	0.0160751	0.0160751	1.97035	0.0824138	0.162384	0.162384	0.00318789	-0.0216101	0.289	0.244	1	3.22804e-08	2.08222	0.044	0.011	0.0150157
FOSL2	chrX-2804110-2805489	XG	0.102458	0.139979	0.0143419	0.0143419	0.859448	0.0700976	0.0602453	0.0602453	3.18738e-09	0.0690589	0.133	0.085	0.000116661	2.66309e-22	3.00278	0.071	0.008	1.23878e-16
FOSL2	chr1-32952582-32953984	AK2	0.0773618	0.0920113	0.00711816	0.00711816	0.55288	0.0523704	0.0289546	0.0289546	1.45435e-36	0.172412	0.238	0.113	5.32305e-32	6.68688e-27	2.13174	0.15	0.034	3.1105e-21
FOSL2	chr1-33012040-33012561	AK2	0.0721127	0.0797973	0.0057544	0.0057544	0.55288	0.0523704	0.0289546	0.0289546	1.45435e-36	0.172412	0.238	0.113	5.32305e-32	3.61545e-20	3.57481	0.058	0.005	1.68178e-14
FOSL2	chr1-32996994-32998663	AK2	0.161029	0.180187	0.0290152	0.0290152	0.55288	0.0523704	0.0289546	0.0289546	1.45435e-36	0.172412	0.238	0.113	5.32305e-32	1.01875e-36	1.96162	0.224	0.059	4.73887e-31
FOSL2	chr1-32954103-32954508	AK2	0.0812686	0.106098	0.0086224	0.0086224	0.55288	0.0523704	0.0289546	0.0289546	1.45435e-36	0.172412	0.238	0.113	5.32305e-32	1.21948e-06	2.26439	0.035	0.008	0.56726
FOSL2	chr7-76343274-76343776	YWHAG	0.111748	0.183722	0.0205306	0.0205306	0.760794	0.106632	0.0811246	0.0811246	3.18586e-103	0.437116	0.518	0.253	1.16606e-98	0.0973657	1.5895	0.01	0.003	1
FOSL2	chr7-76372781-76373628	YWHAG	0.0248036	0.134258	0.00333009	0.00333009	0.760794	0.106632	0.0811246	0.0811246	3.18586e-103	0.437116	0.518	0.253	1.16606e-98	0.906825	0.573875	0.009	0.006	1
FOSL2	chr7-76206479-76207025	YWHAG	0.0261334	0.134824	0.00352341	0.00352341	0.760794	0.106632	0.0811246	0.0811246	3.18586e-103	0.437116	0.518	0.253	1.16606e-98	4.60159e-07	2.63507	0.029	0.005	0.21405
FOSL2	chr11-33707532-33708361	C11orf91	0.179236	0.262578	0.0470633	0.0470633	0.583667	0.11342	0.0661996	0.0661996	7.28976e-26	0.137917	0.191	0.095	2.66813e-21	4.45005e-11	1.47569	0.126	0.046	2.07001e-05
FOSL2	chr11-33690107-33691411	C11orf91	0.051522	0.192886	0.00993789	0.00993789	0.583667	0.11342	0.0661996	0.0661996	7.28976e-26	0.137917	0.191	0.095	2.66813e-21	0.000389651	0.720913	0.455	0.311	1
FOSL2	chr11-33703210-33704076	C11orf91	0.0693155	0.253217	0.0175519	0.0175519	0.583667	0.11342	0.0661996	0.0661996	7.28976e-26	0.137917	0.191	0.095	2.66813e-21	0.00498229	0.866345	0.18	0.105	1
FOSL2	chr11-33721244-33721782	C11orf91	0.0628362	0.23052	0.014485	0.014485	0.583667	0.11342	0.0661996	0.0661996	7.28976e-26	0.137917	0.191	0.095	2.66813e-21	0.000126531	1.12175	0.108	0.049	1
FOSL2	chr15-101176448-101177141	CHSY1	0.0379791	0.130411	0.00495287	0.00495287	2.27624	0.111327	0.253406	0.253406	1.28222e-05	-0.0189502	0.553	0.454	0.469305	0.126003	0.282744	0.076	0.062	1
FOSL2	chr15-101255527-101255924	CHSY1	0.053563	0.150992	0.0080876	0.0080876	2.27624	0.111327	0.253406	0.253406	1.28222e-05	-0.0189502	0.553	0.454	0.469305	1.01265e-09	1.90206	0.069	0.02	0.00047105
FOSL2	chr15-101242115-101243769	CHSY1	0.0313812	0.135452	0.00425066	0.00425066	2.27624	0.111327	0.253406	0.253406	1.28222e-05	-0.0189502	0.553	0.454	0.469305	0.0064013	0.997173	0.086	0.042	1
FOSL2	chr15-101167277-101168857	CHSY1	0.0606614	0.141261	0.00856911	0.00856911	2.27624	0.111327	0.253406	0.253406	1.28222e-05	-0.0189502	0.553	0.454	0.469305	7.05421e-24	0.0615737	0.471	0.442	3.28137e-18
FOSL2	chr15-101263830-101265485	CHSY1	0.00982277	0.0913727	0.000897533	0.000897533	2.27624	0.111327	0.253406	0.253406	1.28222e-05	-0.0189502	0.553	0.454	0.469305	3.47408e-07	1.4256	0.108	0.042	0.161602
FOSL2	chr15-101187639-101188417	CHSY1	0.0569303	0.145135	0.0082626	0.0082626	2.27624	0.111327	0.253406	0.253406	1.28222e-05	-0.0189502	0.553	0.454	0.469305	0.169758	0.827943	0.097	0.056	1
FOSL2	chr15-101205878-101206643	CHSY1	0.0311632	0.062103	0.00193533	0.00193533	2.27624	0.111327	0.253406	0.253406	1.28222e-05	-0.0189502	0.553	0.454	0.469305	0.827132	0.546281	0.019	0.013	1
FOSL2	chr9-18427582-18428477	ADAMTSL1	0.014207	0.195636	0.00277941	0.00277941	1.28841	0.102002	0.131421	0.131421	7.2334e-267	1.32746	0.509	0.088	2.6475e-262	3.82452e-40	3.57019	0.103	0.008	1.77903e-34
FOSL2	chr9-18489918-18491237	ADAMTSL1	0.0321623	0.265614	0.00854275	0.00854275	1.28841	0.102002	0.131421	0.131421	7.2334e-267	1.32746	0.509	0.088	2.6475e-262	6.1003e-34	2.30135	0.168	0.035	2.83764e-28
FOSL2	chr9-18459494-18460509	ADAMTSL1	0.0434454	0.300236	0.0130439	0.0130439	1.28841	0.102002	0.131421	0.131421	7.2334e-267	1.32746	0.509	0.088	2.6475e-262	3.75085e-26	2.26173	0.134	0.03	1.74477e-20
FOSL2	chr9-18237851-18239071	ADAMTSL1	0.0371323	0.247855	0.00920344	0.00920344	1.28841	0.102002	0.131421	0.131421	7.2334e-267	1.32746	0.509	0.088	2.6475e-262	6.28738e-15	1.6403	0.133	0.042	2.92467e-09
FOSL2	chr9-18296652-18297669	ADAMTSL1	0.044812	0.288248	0.012917	0.012917	1.28841	0.102002	0.131421	0.131421	7.2334e-267	1.32746	0.509	0.088	2.6475e-262	1.55259e-08	2.68371	0.032	0.005	0.00722211
FOSL2	chr9-18632507-18633614	ADAMTSL1	0.0287053	0.244335	0.00701371	0.00701371	1.28841	0.102002	0.131421	0.131421	7.2334e-267	1.32746	0.509	0.088	2.6475e-262	2.2663e-08	1.16324	0.18	0.087	0.010542
FOSL2	chr9-18392893-18394287	ADAMTSL1	0.0481571	0.283985	0.0136759	0.0136759	1.28841	0.102002	0.131421	0.131421	7.2334e-267	1.32746	0.509	0.088	2.6475e-262	6.31379e-34	1.54023	0.316	0.11	2.93695e-28
FOSL2	chr9-18472555-18473298	ADAMTSL1	0.037554	0.272823	0.0102456	0.0102456	1.28841	0.102002	0.131421	0.131421	7.2334e-267	1.32746	0.509	0.088	2.6475e-262	1.18003e-08	1.97766	0.052	0.013	0.00548909
FOSL2	chr9-18473544-18475160	ADAMTSL1	0.0599229	0.288834	0.0173078	0.0173078	1.28841	0.102002	0.131421	0.131421	7.2334e-267	1.32746	0.509	0.088	2.6475e-262	4.70763e-27	2.1016	0.147	0.035	2.18983e-21
FOSL2	chr9-74803401-74804454	C9orf40	0.103395	0.178534	0.0184595	0.0184595	1.46116	0.0712104	0.10405	0.10405	3.16045e-19	0.0795831	0.097	0.037	1.15676e-14	1.5807e-10	2.62962	0.041	0.006	7.35286e-05
FOSL2	chr9-75091307-75091556	C9orf40	0.0168288	0.0781851	0.00131576	0.00131576	1.46116	0.0712104	0.10405	0.10405	3.16045e-19	0.0795831	0.097	0.037	1.15676e-14	0.00221705	-0.113158	0.026	0.028	1
FOSL2	chr9-74824202-74825050	C9orf40	0.109967	0.160764	0.0176787	0.0176787	1.46116	0.0712104	0.10405	0.10405	3.16045e-19	0.0795831	0.097	0.037	1.15676e-14	1.79308e-09	1.2949	0.154	0.061	0.000834077
FOSL2	chr9-75069478-75070145	C9orf40	0.0119064	0.0657841	0.000783255	0.000783255	1.46116	0.0712104	0.10405	0.10405	3.16045e-19	0.0795831	0.097	0.037	1.15676e-14	0.00162229	2.11102	0.019	0.004	1
FOSL2	chr17-78338646-78339153	SOCS3	0.0591359	0.459138	0.0271516	0.0271516	0.780866	0.290132	0.226554	0.226554	7.51428e-144	0.74359	0.797	0.546	2.7503e-139	1.04074e-05	1.44605	0.073	0.028	1
FOSL2	chr17-78226574-78227890	SOCS3	0.0641104	0.424692	0.0272272	0.0272272	0.780866	0.290132	0.226554	0.226554	7.51428e-144	0.74359	0.797	0.546	2.7503e-139	2.42233e-22	1.94328	0.15	0.044	1.12678e-16
FOSL2	chr17-78277720-78278897	SOCS3	0.0263313	0.412547	0.0108629	0.0108629	0.780866	0.290132	0.226554	0.226554	7.51428e-144	0.74359	0.797	0.546	2.7503e-139	1.16636e-07	1.97841	0.045	0.011	0.0542549
FOSL2	chr17-78385600-78386698	SOCS3	0.0278486	0.436935	0.012168	0.012168	0.780866	0.290132	0.226554	0.226554	7.51428e-144	0.74359	0.797	0.546	2.7503e-139	0.0663125	0.821077	0.133	0.081	1
FOSL2	chr17-78377160-78377560	SOCS3	0.107242	0.464544	0.0498184	0.0498184	0.780866	0.290132	0.226554	0.226554	7.51428e-144	0.74359	0.797	0.546	2.7503e-139	0.000249071	1.28863	0.073	0.029	1
FOSL2	chr17-78391858-78392091	SOCS3	0.0180475	0.437529	0.00789633	0.00789633	0.780866	0.290132	0.226554	0.226554	7.51428e-144	0.74359	0.797	0.546	2.7503e-139	3.59697e-06	2.19875	0.03	0.007	1
FOSL2	chr17-78268654-78269636	SOCS3	0.0877912	0.474874	0.0416897	0.0416897	0.780866	0.290132	0.226554	0.226554	7.51428e-144	0.74359	0.797	0.546	2.7503e-139	3.01021e-09	1.34444	0.139	0.055	0.00140024
FOSL2	chr17-78381387-78382151	SOCS3	0.0688276	0.442262	0.0304398	0.0304398	0.780866	0.290132	0.226554	0.226554	7.51428e-144	0.74359	0.797	0.546	2.7503e-139	6.6303e-27	1.40203	0.305	0.13	3.08418e-21
FOSL2	chr17-78374547-78376256	SOCS3	0.0815167	0.462897	0.0377339	0.0377339	0.780866	0.290132	0.226554	0.226554	7.51428e-144	0.74359	0.797	0.546	2.7503e-139	2.27621e-58	1.79709	0.358	0.113	1.05881e-52
FOSL2	chr17-78293847-78295138	SOCS3	0.0192435	0.409742	0.00788485	0.00788485	0.780866	0.290132	0.226554	0.226554	7.51428e-144	0.74359	0.797	0.546	2.7503e-139	4.92001e-33	3.05516	0.105	0.014	2.28862e-27
FOSL2	chr19-48466592-48466858	CYTH2	0.018882	0.0775167	0.00146367	0.00146367	0.615392	0.0548228	0.0337375	0.0337375	1.11565e-17	0.0797524	0.162	0.088	4.0834e-13	3.71803e-05	2.60673	0.019	0.003	1
FOSL2	chr19-48413860-48416015	CYTH2	0.0566139	0.07581	0.0042919	0.0042919	0.615392	0.0548228	0.0337375	0.0337375	1.11565e-17	0.0797524	0.162	0.088	4.0834e-13	1.07662e-07	1.12742	0.193	0.094	0.0500804
FOSL2	chr19-48542941-48543786	CYTH2	0.0523304	0.0839762	0.00439451	0.00439451	0.615392	0.0548228	0.0337375	0.0337375	1.11565e-17	0.0797524	0.162	0.088	4.0834e-13	2.13626e-24	2.70769	0.089	0.015	9.93712e-19
FOSL2	chr19-48424393-48425294	CYTH2	0.0631252	0.097416	0.00614941	0.00614941	0.615392	0.0548228	0.0337375	0.0337375	1.11565e-17	0.0797524	0.162	0.088	4.0834e-13	1.63454e-07	1.66294	0.071	0.024	0.0760332
FOSL2	chr19-48556036-48556558	CYTH2	0.0131614	0.056809	0.000747685	0.000747685	0.615392	0.0548228	0.0337375	0.0337375	1.11565e-17	0.0797524	0.162	0.088	4.0834e-13	0.013033	1.55945	0.021	0.007	1
FOSL2	chr3-4902605-4903271	BHLHE40	0.00906026	0.0876665	0.000794281	0.000794281	1.8222	0.166153	0.302764	0.302764	8.64932e-114	0.485844	0.597	0.311	3.16574e-109	0.000137279	2.26395	0.024	0.005	1
FOSL2	chr3-5021516-5022009	BHLHE40	0.0129799	0.123169	0.00159872	0.00159872	1.8222	0.166153	0.302764	0.302764	8.64932e-114	0.485844	0.597	0.311	3.16574e-109	0.0177355	0.0599864	0.017	0.016	1
FOSL2	chr3-4855336-4856412	BHLHE40	0.105233	0.235776	0.0248114	0.0248114	1.8222	0.166153	0.302764	0.302764	8.64932e-114	0.485844	0.597	0.311	3.16574e-109	1.2363e-58	3.66291	0.142	0.012	5.75086e-53
FOSL2	chr3-4995477-4996576	BHLHE40	0.024287	0.0806483	0.0019587	0.0019587	1.8222	0.166153	0.302764	0.302764	8.64932e-114	0.485844	0.597	0.311	3.16574e-109	0.0247196	1.57174	0.018	0.006	1
FOSL2	chr3-5023162-5023692	BHLHE40	0.0257333	0.126766	0.0032621	0.0032621	1.8222	0.166153	0.302764	0.302764	8.64932e-114	0.485844	0.597	0.311	3.16574e-109	1.08824e-23	2.91008	0.085	0.011	5.06212e-18
FOSL2	chr3-4835538-4836122	BHLHE40	0.0820299	0.23422	0.0192131	0.0192131	1.8222	0.166153	0.302764	0.302764	8.64932e-114	0.485844	0.597	0.311	3.16574e-109	0.000304504	2.12997	0.021	0.005	1
FOSL2	chr12-6220766-6221403	TNFRSF1A	0.0460107	0.0716025	0.00329448	0.00329448	1.1048	0.0864137	0.0954698	0.0954698	5.23165e-33	0.192851	0.417	0.265	1.91484e-28	1.67059e-17	2.50066	0.075	0.012	7.77101e-12
FOSL2	chr12-6345190-6346137	TNFRSF1A	0.0950685	0.127821	0.0121517	0.0121517	1.1048	0.0864137	0.0954698	0.0954698	5.23165e-33	0.192851	0.417	0.265	1.91484e-28	2.12528e-09	1.29999	0.166	0.063	0.000988604
FOSL2	chr12-6338036-6338333	TNFRSF1A	0.0623299	0.113578	0.00707931	0.00707931	1.1048	0.0864137	0.0954698	0.0954698	5.23165e-33	0.192851	0.417	0.265	1.91484e-28	0.186951	0.758883	0.065	0.039	1
FOSL2	chr12-6294267-6296576	TNFRSF1A	0.0175116	0.0568757	0.000995987	0.000995987	1.1048	0.0864137	0.0954698	0.0954698	5.23165e-33	0.192851	0.417	0.265	1.91484e-28	0.00570589	0.396746	0.326	0.258	1
FOSL2	chr12-6241078-6242313	TNFRSF1A	0.0298893	0.0562681	0.00168181	0.00168181	1.1048	0.0864137	0.0954698	0.0954698	5.23165e-33	0.192851	0.417	0.265	1.91484e-28	0.281311	0.827404	0.084	0.046	1
FOSL2	chr17-29240607-29241673	NUFIP2	0.104254	0.0951955	0.0099245	0.0099245	0.748888	0.104939	0.0785874	0.0785874	7.28613e-67	0.304315	0.75	0.521	2.6668e-62	0.708861	0.694151	0.048	0.027	1
FOSL2	chr17-29154413-29156445	NUFIP2	0.0323849	0.0795745	0.00257701	0.00257701	0.748888	0.104939	0.0785874	0.0785874	7.28613e-67	0.304315	0.75	0.521	2.6668e-62	4.62099e-13	1.20263	0.243	0.105	2.14952e-07
FOSL2	chr17-29156662-29157858	NUFIP2	0.0317328	0.057222	0.00181581	0.00181581	0.748888	0.104939	0.0785874	0.0785874	7.28613e-67	0.304315	0.75	0.521	2.6668e-62	1.08444e-24	2.13749	0.131	0.032	5.04444e-19
FOSL2	chr17-29123882-29125313	NUFIP2	0.0088343	0.0659596	0.000582707	0.000582707	0.748888	0.104939	0.0785874	0.0785874	7.28613e-67	0.304315	0.75	0.521	2.6668e-62	0.745736	0.687105	0.05	0.033	1
FOSL2	chr17-29112600-29113177	NUFIP2	0.121848	0.19609	0.0238933	0.0238933	0.748888	0.104939	0.0785874	0.0785874	7.28613e-67	0.304315	0.75	0.521	2.6668e-62	0.000204034	1.5464	0.039	0.011	1
FOSL2	chr17-78761602-78762411	USP36	0.0901307	0.241053	0.0217262	0.0217262	1.6729	0.156367	0.261586	0.261586	1.97849e-93	0.408078	0.5	0.246	7.24146e-89	5.74756e-19	1.88379	0.14	0.042	2.67356e-13
FOSL2	chr17-78745183-78749140	USP36	0.0275322	0.253131	0.00696927	0.00696927	1.6729	0.156367	0.261586	0.261586	1.97849e-93	0.408078	0.5	0.246	7.24146e-89	3.51953e-13	1.46548	0.181	0.072	1.63716e-07
FOSL2	chr17-78804334-78805755	USP36	0.029634	0.180991	0.00536349	0.00536349	1.6729	0.156367	0.261586	0.261586	1.97849e-93	0.408078	0.5	0.246	7.24146e-89	1.15051e-19	1.31987	0.263	0.113	5.35177e-14
FOSL2	chr17-78670008-78670452	USP36	0.0588942	0.239465	0.0141031	0.0141031	1.6729	0.156367	0.261586	0.261586	1.97849e-93	0.408078	0.5	0.246	7.24146e-89	2.04607e-13	3.02366	0.047	0.006	9.5176e-08
FOSL2	chr17-78758523-78760205	USP36	0.0188854	0.220345	0.0041613	0.0041613	1.6729	0.156367	0.261586	0.261586	1.97849e-93	0.408078	0.5	0.246	7.24146e-89	9.19085e-06	1.80634	0.043	0.012	1
FOSL2	chr11-18365547-18366031	LDHA	0.37753	0.190597	0.0719559	0.0719559	1.12688	0.0582036	0.0655883	0.0655883	4.36517e-49	0.2427	0.543	0.342	1.59769e-44	0.756935	0.742859	0.001	0.001	1
FOSL2	chr11-18311693-18312464	LDHA	0.178809	0.109724	0.0196196	0.0196196	1.12688	0.0582036	0.0655883	0.0655883	4.36517e-49	0.2427	0.543	0.342	1.59769e-44	0.0289161	-0.541344	0.004	0.006	1
FOSL2	chr4-112127702-112127985	FAM241A	0.0335415	0.422429	0.0141689	0.0141689	0.703416	0.278289	0.195753	0.195753	0	1.12679	0.792	0.379	0	0.00945261	1.72061	0.016	0.005	1
FOSL2	chr4-112082637-112084336	FAM241A	0.116348	0.559351	0.0650794	0.0650794	0.703416	0.278289	0.195753	0.195753	0	1.12679	0.792	0.379	0	3.27435e-37	1.92854	0.234	0.064	1.52311e-31
FOSL2	chr4-112147639-112148029	FAM241A	0.0862872	0.555503	0.0479328	0.0479328	0.703416	0.278289	0.195753	0.195753	0	1.12679	0.792	0.379	0	3.29671e-08	1.82458	0.065	0.017	0.0153351
FOSL2	chr18-63306089-63306619	KDSR	0.0135873	0.0681426	0.000925875	0.000925875	0.904084	0.0524318	0.0474027	0.0474027	2.35424e-38	0.19185	0.369	0.213	8.61674e-34	0.396691	0.189935	0.002	0.002	1
FOSL2	chr17-67421010-67422611	PITPNC1	0.0766484	0.708613	0.0543141	0.0543141	1.04407	0.343028	0.358146	0.358146	0	1.25646	0.962	0.71	0	5.46243e-14	1.01805	0.376	0.199	2.54093e-08
FOSL2	chr17-67481511-67482231	PITPNC1	0.0207755	0.661082	0.0137343	0.0137343	1.04407	0.343028	0.358146	0.358146	0	1.25646	0.962	0.71	0	2.01962e-09	1.81809	0.076	0.02	0.000939458
FOSL2	chr17-67440282-67441579	PITPNC1	0.0417697	0.703659	0.0293916	0.0293916	1.04407	0.343028	0.358146	0.358146	0	1.25646	0.962	0.71	0	4.23228e-09	1.28001	0.177	0.076	0.00196871
FOSL2	chr17-67502969-67503633	PITPNC1	0.062564	0.722712	0.0452158	0.0452158	1.04407	0.343028	0.358146	0.358146	0	1.25646	0.962	0.71	0	3.93423e-27	2.48946	0.118	0.023	1.83007e-21
FOSL2	chr17-67390117-67391313	PITPNC1	0.0191387	0.691261	0.0132298	0.0132298	1.04407	0.343028	0.358146	0.358146	0	1.25646	0.962	0.71	0	4.68411e-11	1.19205	0.241	0.112	2.17888e-05
FOSL2	chr17-67633422-67634362	PITPNC1	0.0821039	0.705268	0.0579053	0.0579053	1.04407	0.343028	0.358146	0.358146	0	1.25646	0.962	0.71	0	2.30777e-26	1.26079	0.356	0.151	1.07349e-20
FOSL2	chr9-19129731-19130272	PLIN2	0.0733196	0.159511	0.0116953	0.0116953	1.24134	0.0640422	0.0794981	0.0794981	5.10294e-50	0.37552	0.384	0.214	1.86773e-45	2.48358e-12	2.24231	0.066	0.015	1.15528e-06
FOSL2	chr9-19182370-19183022	PLIN2	0.0208608	0.0544451	0.00113577	0.00113577	1.24134	0.0640422	0.0794981	0.0794981	5.10294e-50	0.37552	0.384	0.214	1.86773e-45	0.032302	0.940496	0.095	0.049	1
FOSL2	chr9-18979337-18980670	PLIN2	0.0537147	0.155014	0.00832654	0.00832654	1.24134	0.0640422	0.0794981	0.0794981	5.10294e-50	0.37552	0.384	0.214	1.86773e-45	8.54145e-07	1.87721	0.045	0.012	0.397318
FOSL2	chr9-19171727-19172600	PLIN2	0.0601037	0.141424	0.00850012	0.00850012	1.24134	0.0640422	0.0794981	0.0794981	5.10294e-50	0.37552	0.384	0.214	1.86773e-45	5.82013e-10	1.79027	0.081	0.024	0.000270732
FOSL2	chr9-19161202-19162266	PLIN2	0.178941	0.214712	0.0384206	0.0384206	1.24134	0.0640422	0.0794981	0.0794981	5.10294e-50	0.37552	0.384	0.214	1.86773e-45	2.69044e-15	1.38461	0.215	0.087	1.2515e-09
FOSL2	chr12-10673473-10674486	YBX3	0.302518	0.234051	0.0708046	0.0708046	3.87246	0.14731	0.570451	0.570451	4.18352e-15	0.0245117	0.808	0.634	1.53121e-10	2.56163e-05	1.14801	0.129	0.061	1
FOSL2	chr12-10641201-10642317	YBX3	0.143101	0.181658	0.0259955	0.0259955	3.87246	0.14731	0.570451	0.570451	4.18352e-15	0.0245117	0.808	0.634	1.53121e-10	1.37901e-21	1.61212	0.181	0.061	6.41468e-16
FOSL2	chr19-40666249-40666711	MIA	0.023669	0.0944197	0.00223482	0.00223482	1.14948	0.101911	0.117145	0.117145	2.26843e-31	0.126736	0.123	0.037	8.30268e-27	7.00712e-09	1.97813	0.058	0.016	0.00325946
FOSL2	chr19-40721892-40722696	MIA	0.149612	0.179696	0.0268847	0.0268847	1.14948	0.101911	0.117145	0.117145	2.26843e-31	0.126736	0.123	0.037	8.30268e-27	2.63214e-41	2.10762	0.202	0.053	1.22438e-35
FOSL2	chr19-40908064-40909433	MIA	0.00844832	0.087038	0.000735325	0.000735325	1.14948	0.101911	0.117145	0.117145	2.26843e-31	0.126736	0.123	0.037	8.30268e-27	6.19977e-06	2.03453	0.031	0.007	1
FOSL2	chr19-45597600-45598990	OPA3	0.0566253	0.152167	0.00861649	0.00861649	1.82107	0.122713	0.223468	0.223468	7.47694e-32	0.194451	0.298	0.17	2.73664e-27	1.80093e-10	-0.0650023	0.135	0.134	8.37732e-05
FOSL2	chr19-45667548-45669628	OPA3	0.0355744	0.155688	0.00553851	0.00553851	1.82107	0.122713	0.223468	0.223468	7.47694e-32	0.194451	0.298	0.17	2.73664e-27	0.669307	0.723708	0.102	0.062	1
FOSL2	chr19-45681138-45682149	OPA3	0.028189	0.141383	0.00398544	0.00398544	1.82107	0.122713	0.223468	0.223468	7.47694e-32	0.194451	0.298	0.17	2.73664e-27	0.0037616	0.352594	0.245	0.191	1
FOSL2	chr19-45613919-45614757	OPA3	0.0301393	0.167491	0.00504805	0.00504805	1.82107	0.122713	0.223468	0.223468	7.47694e-32	0.194451	0.298	0.17	2.73664e-27	4.04048e-06	0.990055	0.193	0.105	1
FOSL2	chr19-45402317-45402802	OPA3	0.0338311	0.115752	0.00391602	0.00391602	1.82107	0.122713	0.223468	0.223468	7.47694e-32	0.194451	0.298	0.17	2.73664e-27	1.24558e-10	-0.173411	0.093	0.1	5.79399e-05
FOSL2	chr19-45601065-45602363	OPA3	0.0363713	0.128127	0.00466013	0.00466013	1.82107	0.122713	0.223468	0.223468	7.47694e-32	0.194451	0.298	0.17	2.73664e-27	1.45123e-13	-0.0652458	0.176	0.171	6.75063e-08
FOSL2	chr19-45600175-45600515	OPA3	0.0545089	0.168879	0.00920538	0.00920538	1.82107	0.122713	0.223468	0.223468	7.47694e-32	0.194451	0.298	0.17	2.73664e-27	0.558957	0.853524	0.024	0.014	1
FOSL2	chr19-45676037-45678217	OPA3	0.0400643	0.169	0.00677088	0.00677088	1.82107	0.122713	0.223468	0.223468	7.47694e-32	0.194451	0.298	0.17	2.73664e-27	0.0172493	0.917966	0.126	0.063	1
FOSL2	chr8-127809141-127810602	MYC	0.0372356	0.0644408	0.00239949	0.00239949	0.640019	0.103953	0.0665322	0.0665322	2.19382e-98	0.480268	0.43	0.186	8.02961e-94	1.76998e-55	1.90566	0.311	0.083	8.23331e-50
FOSL2	chr8-127839652-127840962	MYC	0.0199989	0.053983	0.0010796	0.0010796	0.640019	0.103953	0.0665322	0.0665322	2.19382e-98	0.480268	0.43	0.186	8.02961e-94	2.52755e-31	2.49073	0.132	0.026	1.17573e-25
FOSL2	chr8-127746108-127746429	MYC	0.0235636	0.0802625	0.00189128	0.00189128	0.640019	0.103953	0.0665322	0.0665322	2.19382e-98	0.480268	0.43	0.186	8.02961e-94	0.61941	1.04786	0.003	0.001	1
FOSL2	chr8-127742184-127743828	MYC	0.147567	0.15626	0.0230588	0.0230588	0.640019	0.103953	0.0665322	0.0665322	2.19382e-98	0.480268	0.43	0.186	8.02961e-94	7.66817e-42	1.54846	0.36	0.127	3.56696e-36
FOSL2	chr8-127851138-127852497	MYC	0.0714595	0.144945	0.0103577	0.0103577	0.640019	0.103953	0.0665322	0.0665322	2.19382e-98	0.480268	0.43	0.186	8.02961e-94	7.98633e-49	2.69637	0.184	0.031	3.71496e-43
FOSL2	chr12-6547876-6548340	CHD4	0.0248485	0.0756875	0.00188072	0.00188072	0.883793	0.0706618	0.0624504	0.0624504	8.23874e-16	0.0674944	0.515	0.382	3.01546e-11	0.0727649	1.4778	0.014	0.006	1
FOSL2	chr12-6734724-6736401	CHD4	0.0730699	0.0558934	0.00408413	0.00408413	0.883793	0.0706618	0.0624504	0.0624504	8.23874e-16	0.0674944	0.515	0.382	3.01546e-11	0.203686	0.422845	0.039	0.029	1
FOSL2	chr12-6638285-6639807	CHD4	0.0494264	0.060375	0.00298412	0.00298412	0.883793	0.0706618	0.0624504	0.0624504	8.23874e-16	0.0674944	0.515	0.382	3.01546e-11	0.227624	0.883336	0.053	0.027	1
FOSL2	chr1-116333739-116334597	ATP1A1	0.0116087	0.119177	0.00138349	0.00138349	1.21327	0.176857	0.214576	0.214576	4.36516e-144	0.567641	0.872	0.617	1.59769e-139	0.00014589	1.95497	0.026	0.006	1
FOSL2	chr1-116388145-116388390	ATP1A1	0.0691918	0.32131	0.022232	0.022232	1.21327	0.176857	0.214576	0.214576	4.36516e-144	0.567641	0.872	0.617	1.59769e-139	0.0106567	1.7513	0.014	0.004	1
FOSL2	chr1-116555613-116557098	ATP1A1	0.0127287	0.125868	0.00160213	0.00160213	1.21327	0.176857	0.214576	0.214576	4.36516e-144	0.567641	0.872	0.617	1.59769e-139	0.60348	0.544115	0.033	0.023	1
FOSL2	chr1-116267442-116268583	ATP1A1	0.0396628	0.270818	0.0107414	0.0107414	1.21327	0.176857	0.214576	0.214576	4.36516e-144	0.567641	0.872	0.617	1.59769e-139	0.144255	0.268571	0.032	0.025	1
FOSL2	chr1-116380431-116381304	ATP1A1	0.11959	0.344505	0.0411992	0.0411992	1.21327	0.176857	0.214576	0.214576	4.36516e-144	0.567641	0.872	0.617	1.59769e-139	3.09349e-77	2.18668	0.322	0.076	1.43898e-71
FOSL2	chr1-116489219-116489783	ATP1A1	0.0255577	0.219066	0.00559884	0.00559884	1.21327	0.176857	0.214576	0.214576	4.36516e-144	0.567641	0.872	0.617	1.59769e-139	0.751255	0.63867	0.067	0.042	1
FOSL2	chr1-116242530-116244227	ATP1A1	0.012261	0.225534	0.00276527	0.00276527	1.21327	0.176857	0.214576	0.214576	4.36516e-144	0.567641	0.872	0.617	1.59769e-139	0.540094	0.530676	0.034	0.022	1
FOSL2	chr19-44820400-44821696	BCL3	0.0306464	0.114662	0.00351398	0.00351398	1.18505	0.118049	0.139893	0.139893	4.45981e-38	0.218179	0.274	0.14	1.63234e-33	2.41041e-09	0.948058	0.342	0.198	0.00112124
FOSL2	chr19-44722017-44722656	BCL3	0.148604	0.162846	0.0241996	0.0241996	1.18505	0.118049	0.139893	0.139893	4.45981e-38	0.218179	0.274	0.14	1.63234e-33	1.1005e-12	1.56547	0.118	0.041	5.11914e-07
FOSL2	chr19-44869561-44870787	BCL3	0.0419023	0.145671	0.00610394	0.00610394	1.18505	0.118049	0.139893	0.139893	4.45981e-38	0.218179	0.274	0.14	1.63234e-33	3.81318e-50	2.17795	0.228	0.057	1.77376e-44
FOSL2	chr19-44684467-44686260	BCL3	0.0234281	0.150192	0.00351872	0.00351872	1.18505	0.118049	0.139893	0.139893	4.45981e-38	0.218179	0.274	0.14	1.63234e-33	0.0197787	0.686375	0.374	0.25	1
FOSL2	chr6-36821617-36821826	CDKN1A	0.0205958	0.267962	0.0055189	0.0055189	1.41911	0.214092	0.303819	0.303819	1.03465e-96	0.489544	0.607	0.352	3.78691e-92	4.45235e-11	2.80363	0.04	0.006	2.07108e-05
FOSL2	chr6-36769162-36770299	CDKN1A	0.0221663	0.238577	0.00528839	0.00528839	1.41911	0.214092	0.303819	0.303819	1.03465e-96	0.489544	0.607	0.352	3.78691e-92	0.000134206	1.64181	0.042	0.014	1
FOSL2	chr6-36728710-36729626	CDKN1A	0.0277412	0.0721357	0.00200113	0.00200113	1.41911	0.214092	0.303819	0.303819	1.03465e-96	0.489544	0.607	0.352	3.78691e-92	7.77796e-08	1.86182	0.063	0.018	0.0361804
FOSL2	chr6-36822670-36823596	CDKN1A	0.0319608	0.240273	0.00767933	0.00767933	1.41911	0.214092	0.303819	0.303819	1.03465e-96	0.489544	0.607	0.352	3.78691e-92	4.37618e-20	1.27129	0.277	0.119	2.03564e-14
FOSL2	chr6-36810372-36811599	CDKN1A	0.0275012	0.249418	0.0068593	0.0068593	1.41911	0.214092	0.303819	0.303819	1.03465e-96	0.489544	0.607	0.352	3.78691e-92	0.0506335	1.1105	0.046	0.021	1
FOSL2	chr6-36827182-36828245	CDKN1A	0.0453227	0.232621	0.010543	0.010543	1.41911	0.214092	0.303819	0.303819	1.03465e-96	0.489544	0.607	0.352	3.78691e-92	3.57598e-34	1.4117	0.339	0.128	1.66342e-28
FOSL2	chr6-36682386-36683162	CDKN1A	0.101654	0.280436	0.0285076	0.0285076	1.41911	0.214092	0.303819	0.303819	1.03465e-96	0.489544	0.607	0.352	3.78691e-92	1.20441e-10	1.52501	0.121	0.045	5.60247e-05
FOSL2	chr6-36628639-36629681	CDKN1A	0.107358	0.227889	0.0244657	0.0244657	1.41911	0.214092	0.303819	0.303819	1.03465e-96	0.489544	0.607	0.352	3.78691e-92	0.000249383	0.912437	0.189	0.105	1
FOSL2	chr16-81523212-81523849	GAN	0.0224067	0.128758	0.00288504	0.00288504	0.757238	0.0870355	0.0659066	0.0659066	3.42557e-41	0.245788	0.297	0.152	1.25379e-36	0.000126204	2.04161	0.032	0.008	1
FOSL2	chr16-81319341-81319908	GAN	0.084326	0.0694269	0.00585449	0.00585449	0.757238	0.0870355	0.0659066	0.0659066	3.42557e-41	0.245788	0.297	0.152	1.25379e-36	0.015643	2.17517	0.01	0.002	1
FOSL2	chr16-81405556-81406153	GAN	0.0588875	0.148297	0.00873284	0.00873284	0.757238	0.0870355	0.0659066	0.0659066	3.42557e-41	0.245788	0.297	0.152	1.25379e-36	6.37847e-84	2.83612	0.249	0.039	2.96704e-78
FOSL2	chr16-81456806-81458153	GAN	0.017633	0.0605883	0.00106835	0.00106835	0.757238	0.0870355	0.0659066	0.0659066	3.42557e-41	0.245788	0.297	0.152	1.25379e-36	0.0183235	1.06462	0.062	0.029	1
FOSL2	chr16-81437611-81438808	GAN	0.0345165	0.139254	0.00480655	0.00480655	0.757238	0.0870355	0.0659066	0.0659066	3.42557e-41	0.245788	0.297	0.152	1.25379e-36	7.76634e-10	2.00717	0.062	0.015	0.000361263
FOSL2	chr16-81394673-81395789	GAN	0.0336329	0.090032	0.00302803	0.00302803	0.757238	0.0870355	0.0659066	0.0659066	3.42557e-41	0.245788	0.297	0.152	1.25379e-36	0.00732486	0.739703	0.212	0.132	1
FOSL2	chr16-81376625-81377486	GAN	0.0370883	0.119661	0.00443804	0.00443804	0.757238	0.0870355	0.0659066	0.0659066	3.42557e-41	0.245788	0.297	0.152	1.25379e-36	2.40075e-28	2.97239	0.099	0.014	1.11675e-22
FOSL2	chr16-81384690-81385674	GAN	0.0195231	0.0884715	0.00172723	0.00172723	0.757238	0.0870355	0.0659066	0.0659066	3.42557e-41	0.245788	0.297	0.152	1.25379e-36	5.26388e-08	1.45948	0.109	0.035	0.0244857
FOSL2	chr16-81324818-81325142	GAN	0.018396	0.0658001	0.00121046	0.00121046	0.757238	0.0870355	0.0659066	0.0659066	3.42557e-41	0.245788	0.297	0.152	1.25379e-36	0.0750996	2.37097	0.003	0	1
FOSL2	chr16-81472880-81474097	GAN	0.0194863	0.0649929	0.00126647	0.00126647	0.757238	0.0870355	0.0659066	0.0659066	3.42557e-41	0.245788	0.297	0.152	1.25379e-36	1.73399e-12	1.90047	0.1	0.03	8.06592e-07
FOSL2	chr16-81400841-81401764	GAN	0.0316143	0.0973139	0.00307651	0.00307651	0.757238	0.0870355	0.0659066	0.0659066	3.42557e-41	0.245788	0.297	0.152	1.25379e-36	6.13562e-11	1.02882	0.308	0.157	2.85408e-05
FOSL2	chr16-81493134-81494665	GAN	0.0279812	0.107291	0.00300215	0.00300215	0.757238	0.0870355	0.0659066	0.0659066	3.42557e-41	0.245788	0.297	0.152	1.25379e-36	2.68946e-40	1.48588	0.369	0.144	1.25104e-34
FOSL2	chr7-106420783-106421847	NAMPT	0.0735445	0.126395	0.00929562	0.00929562	1.70236	0.153232	0.260856	0.260856	0.00012859	-0.48201	0.87	0.758	1	0.576755	0.571225	0.093	0.061	1
FOSL2	chr7-106329544-106330563	NAMPT	0.0350131	0.0733928	0.00256971	0.00256971	1.70236	0.153232	0.260856	0.260856	0.00012859	-0.48201	0.87	0.758	1	0.0651267	1.55278	0.01	0.003	1
FOSL2	chr1-145907057-145907976	RBM8A	0.0528246	0.0618293	0.00326611	0.00326611	0.654372	0.0645856	0.042263	0.042263	2.70191e-30	0.144441	0.318	0.185	9.88927e-26	2.36072e-13	1.53373	0.143	0.053	1.09813e-07
FOSL2	chr1-145983224-145983542	RBM8A	0.0697306	0.068419	0.0047709	0.0047709	0.654372	0.0645856	0.042263	0.042263	2.70191e-30	0.144441	0.318	0.185	9.88927e-26	1.35783e-15	2.29976	0.076	0.016	6.31617e-10
FOSL2	chr1-146009623-146010997	RBM8A	0.078297	0.0556482	0.00435709	0.00435709	0.654372	0.0645856	0.042263	0.042263	2.70191e-30	0.144441	0.318	0.185	9.88927e-26	1.10725e-16	1.38189	0.207	0.085	5.15052e-11
FOSL2	chr1-145884611-145884970	RBM8A	0.0408731	0.108211	0.00442294	0.00442294	0.654372	0.0645856	0.042263	0.042263	2.70191e-30	0.144441	0.318	0.185	9.88927e-26	6.76076e-09	2.95289	0.027	0.004	0.00314487
FOSL2	chr1-145908701-145908953	RBM8A	0.0853904	0.0910963	0.00777874	0.00777874	0.654372	0.0645856	0.042263	0.042263	2.70191e-30	0.144441	0.318	0.185	9.88927e-26	0.00494486	1.90472	0.017	0.005	1
FOSL2	chr1-145782014-145782991	RBM8A	0.0571638	0.0790035	0.00451614	0.00451614	0.654372	0.0645856	0.042263	0.042263	2.70191e-30	0.144441	0.318	0.185	9.88927e-26	0.000702935	1.2628	0.069	0.026	1
FOSL2	chr10-69085798-69086488	DDX21	0.0344077	0.182449	0.00627764	0.00627764	0.699022	0.191082	0.133571	0.133571	4.21487e-213	0.735838	0.746	0.385	1.54268e-208	0.481307	0.632435	0.135	0.089	1
FOSL2	chr10-69088902-69089183	DDX21	0.0652465	0.267705	0.0174668	0.0174668	0.699022	0.191082	0.133571	0.133571	4.21487e-213	0.735838	0.746	0.385	1.54268e-208	0.00410193	1.32073	0.048	0.019	1
FOSL2	chr10-69087373-69088273	DDX21	0.018924	0.168622	0.00319101	0.00319101	0.699022	0.191082	0.133571	0.133571	4.21487e-213	0.735838	0.746	0.385	1.54268e-208	0.821814	0.554105	0.116	0.075	1
FOSL2	chr10-69056906-69057895	DDX21	0.0170703	0.172864	0.00295084	0.00295084	0.699022	0.191082	0.133571	0.133571	4.21487e-213	0.735838	0.746	0.385	1.54268e-208	3.77107e-05	0.0579729	0.086	0.075	1
FOSL2	chr10-69089734-69090431	DDX21	0.0582374	0.233401	0.0135927	0.0135927	0.699022	0.191082	0.133571	0.133571	4.21487e-213	0.735838	0.746	0.385	1.54268e-208	0.0621298	0.96305	0.078	0.038	1
FOSL2	chr1-28509844-28510069	RCC1	0.108052	0.338836	0.0366119	0.0366119	1.05903	0.185676	0.196636	0.196636	3.07351e-231	0.828276	0.558	0.162	1.12493e-226	4.60927e-08	3.14014	0.023	0.003	0.0214407
FOSL2	chr1-28421604-28422144	RCC1	0.0767512	0.311505	0.0239084	0.0239084	1.05903	0.185676	0.196636	0.196636	3.07351e-231	0.828276	0.558	0.162	1.12493e-226	2.8845e-05	2.45596	0.022	0.003	1
FOSL2	chr1-28500850-28501344	RCC1	0.0425054	0.311789	0.0132527	0.0132527	1.05903	0.185676	0.196636	0.196636	3.07351e-231	0.828276	0.558	0.162	1.12493e-226	0.00965438	1.71659	0.021	0.006	1
FOSL2	chr1-28449729-28450366	RCC1	0.0538419	0.297505	0.0160182	0.0160182	1.05903	0.185676	0.196636	0.196636	3.07351e-231	0.828276	0.558	0.162	1.12493e-226	2.48573e-19	2.05649	0.113	0.03	1.15627e-13
FOSL2	chr1-28457734-28459217	RCC1	0.100342	0.303617	0.0304655	0.0304655	1.05903	0.185676	0.196636	0.196636	3.07351e-231	0.828276	0.558	0.162	1.12493e-226	3.96643e-11	1.61114	0.118	0.039	1.84504e-05
FOSL2	chr1-28455065-28456506	RCC1	0.040448	0.2968	0.012005	0.012005	1.05903	0.185676	0.196636	0.196636	3.07351e-231	0.828276	0.558	0.162	1.12493e-226	0.00013051	1.26898	0.088	0.036	1
FOSL2	chr1-28594134-28595094	RCC1	0.0447291	0.272038	0.012168	0.012168	1.05903	0.185676	0.196636	0.196636	3.07351e-231	0.828276	0.558	0.162	1.12493e-226	7.52856e-29	2.81667	0.107	0.017	3.50202e-23
FOSL2	chr19-39335151-39336321	PLEKHG2	0.0383182	0.0753646	0.00288784	0.00288784	1.30981	0.11906	0.155946	0.155946	1.2041e-28	0.163523	0.402	0.258	4.40713e-24	0.777051	0.575422	0.131	0.089	1
FOSL2	chr19-39430202-39431397	PLEKHG2	0.0868915	0.147352	0.0128036	0.0128036	1.30981	0.11906	0.155946	0.155946	1.2041e-28	0.163523	0.402	0.258	4.40713e-24	0.000167045	0.758559	0.395	0.262	1
FOSL2	chr16-87945026-87946083	BANP	0.0551917	0.109502	0.00604357	0.00604357	1.33612	0.0702214	0.0938239	0.0938239	2.15261e-22	0.126532	0.249	0.146	7.87877e-18	8.23451e-06	1.1748	0.116	0.05	1
FOSL2	chr16-88023866-88026047	BANP	0.0373115	0.0586849	0.00218962	0.00218962	1.33612	0.0702214	0.0938239	0.0938239	2.15261e-22	0.126532	0.249	0.146	7.87877e-18	0.407386	0.878941	0.073	0.041	1
FOSL2	chr16-88150396-88151523	BANP	0.0119758	0.0680581	0.000815049	0.000815049	1.33612	0.0702214	0.0938239	0.0938239	2.15261e-22	0.126532	0.249	0.146	7.87877e-18	1.82306e-14	1.94567	0.108	0.028	8.48024e-09
FOSL2	chr14-100106300-100107619	YY1	0.0262121	0.103147	0.00270369	0.00270369	1.07766	0.0957857	0.103225	0.103225	3.63021e-73	0.343831	0.544	0.314	1.32869e-68	0.000130172	1.47749	0.049	0.017	1
FOSL2	chr14-100340685-100341991	YY1	0.0493424	0.0735043	0.00362688	0.00362688	1.07766	0.0957857	0.103225	0.103225	3.63021e-73	0.343831	0.544	0.314	1.32869e-68	0.0481141	0.381123	0.22	0.169	1
FOSL2	chr14-100104522-100104817	YY1	0.0536461	0.072085	0.00386708	0.00386708	1.07766	0.0957857	0.103225	0.103225	3.63021e-73	0.343831	0.544	0.314	1.32869e-68	0.00016394	2.84834	0.013	0.002	1
FOSL2	chr14-100309330-100309683	YY1	0.0243482	0.0562964	0.00137072	0.00137072	1.07766	0.0957857	0.103225	0.103225	3.63021e-73	0.343831	0.544	0.314	1.32869e-68	6.85256e-17	-0.676695	0.05	0.077	3.18757e-11
FOSL2	chr14-100128576-100129831	YY1	0.0200203	0.113843	0.00227917	0.00227917	1.07766	0.0957857	0.103225	0.103225	3.63021e-73	0.343831	0.544	0.314	1.32869e-68	3.96658e-12	1.9078	0.082	0.023	1.84511e-06
FOSL2	chr14-100359742-100360520	YY1	0.0741792	0.0969155	0.00718911	0.00718911	1.07766	0.0957857	0.103225	0.103225	3.63021e-73	0.343831	0.544	0.314	1.32869e-68	4.04488e-09	1.6296	0.077	0.025	0.00188153
FOSL2	chr14-100329237-100330147	YY1	0.00865759	0.0518363	0.000448777	0.000448777	1.07766	0.0957857	0.103225	0.103225	3.63021e-73	0.343831	0.544	0.314	1.32869e-68	0.151646	0.994429	0.036	0.018	1
FOSL2	chr4-57115053-57115306	POLR2B	0.0912704	0.135058	0.0123268	0.0123268	0.843344	0.0598469	0.0504715	0.0504715	2.17522e-31	0.159459	0.386	0.241	7.96152e-27	2.52906e-07	3.11682	0.02	0.002	0.117643
FOSL2	chr4-57064564-57066436	POLR2B	0.0267617	0.0766356	0.0020509	0.0020509	0.843344	0.0598469	0.0504715	0.0504715	2.17522e-31	0.159459	0.386	0.241	7.96152e-27	3.73908e-67	3.04588	0.204	0.029	1.73929e-61
FOSL2	chr4-57154071-57155197	POLR2B	0.0314409	0.104256	0.0032779	0.0032779	0.843344	0.0598469	0.0504715	0.0504715	2.17522e-31	0.159459	0.386	0.241	7.96152e-27	6.74332e-08	2.18942	0.044	0.011	0.0313676
FOSL2	chr4-57048731-57049194	POLR2B	0.0288823	0.0841462	0.00243033	0.00243033	0.843344	0.0598469	0.0504715	0.0504715	2.17522e-31	0.159459	0.386	0.241	7.96152e-27	8.03775e-12	2.58818	0.046	0.008	3.73888e-06
FOSL2	chr4-57077543-57079404	POLR2B	0.0302308	0.0776776	0.00234826	0.00234826	0.843344	0.0598469	0.0504715	0.0504715	2.17522e-31	0.159459	0.386	0.241	7.96152e-27	1.21913e-19	2.58397	0.089	0.015	5.67098e-14
FOSL2	chr4-57050776-57051690	POLR2B	0.0527729	0.0889725	0.00469534	0.00469534	0.843344	0.0598469	0.0504715	0.0504715	2.17522e-31	0.159459	0.386	0.241	7.96152e-27	1.39781e-49	3.09705	0.152	0.02	6.50214e-44
FOSL2	chr4-57042537-57044678	POLR2B	0.0331375	0.0691297	0.00229078	0.00229078	0.843344	0.0598469	0.0504715	0.0504715	2.17522e-31	0.159459	0.386	0.241	7.96152e-27	6.02378e-36	2.24604	0.183	0.039	2.80205e-30
FOSL2	chr4-57019976-57021018	POLR2B	0.0277515	0.0842869	0.00233908	0.00233908	0.843344	0.0598469	0.0504715	0.0504715	2.17522e-31	0.159459	0.386	0.241	7.96152e-27	1.73933e-14	1.58631	0.16	0.056	8.09075e-09
FOSL2	chr4-57053335-57054090	POLR2B	0.034268	0.118669	0.00406653	0.00406653	0.843344	0.0598469	0.0504715	0.0504715	2.17522e-31	0.159459	0.386	0.241	7.96152e-27	3.32753e-73	3.75783	0.175	0.014	1.54785e-67
FOSL2	chr20-8155293-8157436	PLCB1	0.0162221	0.342179	0.00555086	0.00555086	0.707082	0.210669	0.148961	0.148961	1.70607e-140	0.67027	0.874	0.578	6.2444e-136	3.88536e-22	2.29674	0.113	0.023	1.80733e-16
FOSL2	chr20-8645333-8646505	PLCB1	0.144113	0.448332	0.0646106	0.0646106	0.707082	0.210669	0.148961	0.148961	1.70607e-140	0.67027	0.874	0.578	6.2444e-136	1.7341e-33	2.04514	0.195	0.053	8.06644e-28
FOSL2	chr20-8655798-8656732	PLCB1	0.0176737	0.370372	0.00654587	0.00654587	0.707082	0.210669	0.148961	0.148961	1.70607e-140	0.67027	0.874	0.578	6.2444e-136	6.03853e-20	1.9857	0.13	0.035	2.80891e-14
FOSL2	chr20-8589594-8590718	PLCB1	0.0587699	0.431639	0.0253674	0.0253674	0.707082	0.210669	0.148961	0.148961	1.70607e-140	0.67027	0.874	0.578	6.2444e-136	1.31165e-38	2.93283	0.128	0.016	6.10133e-33
FOSL2	chr20-8428670-8429379	PLCB1	0.0241903	0.307382	0.00743565	0.00743565	0.707082	0.210669	0.148961	0.148961	1.70607e-140	0.67027	0.874	0.578	6.2444e-136	0.519421	0.92428	0.01	0.005	1
FOSL2	chr20-8627012-8628120	PLCB1	0.0159643	0.36542	0.00583367	0.00583367	0.707082	0.210669	0.148961	0.148961	1.70607e-140	0.67027	0.874	0.578	6.2444e-136	8.28743e-08	1.43485	0.103	0.038	0.0385502
FOSL2	chr20-8667184-8667987	PLCB1	0.0373115	0.374388	0.013969	0.013969	0.707082	0.210669	0.148961	0.148961	1.70607e-140	0.67027	0.874	0.578	6.2444e-136	0.0187653	1.17622	0.042	0.016	1
FOSL2	chr1-161016362-161016858	DEDD	0.0848003	0.151567	0.0128529	0.0128529	0.73362	0.101382	0.074376	0.074376	4.66816e-15	0.0858197	0.186	0.114	1.70859e-10	1.31012e-09	1.84797	0.072	0.019	0.000609421
FOSL2	chr1-160997191-160997912	DEDD	0.087066	0.128816	0.0112155	0.0112155	0.73362	0.101382	0.074376	0.074376	4.66816e-15	0.0858197	0.186	0.114	1.70859e-10	3.59913e-08	-0.0488189	0.107	0.105	0.0167419
FOSL2	chr1-161012911-161014563	DEDD	0.0467229	0.0801409	0.00374442	0.00374442	0.73362	0.101382	0.074376	0.074376	4.66816e-15	0.0858197	0.186	0.114	1.70859e-10	1.23411e-16	0.0975857	0.338	0.32	5.74064e-11
FOSL2	chr1-160996161-160996547	DEDD	0.108552	0.156254	0.0169616	0.0169616	0.73362	0.101382	0.074376	0.074376	4.66816e-15	0.0858197	0.186	0.114	1.70859e-10	1.27907e-14	2.25687	0.076	0.016	5.94979e-09
FOSL2	chr1-161184964-161186344	DEDD	0.0820167	0.132201	0.0108427	0.0108427	0.73362	0.101382	0.074376	0.074376	4.66816e-15	0.0858197	0.186	0.114	1.70859e-10	0.0987657	0.678204	0.294	0.197	1
FOSL2	chr20-63857610-63859192	ZGPAT	0.0193422	0.105682	0.00204412	0.00204412	0.677057	0.134665	0.0911757	0.0911757	2.43667e-67	0.315481	0.285	0.104	8.91844e-63	0.0682088	0.365527	0.167	0.125	1
FOSL2	chr20-63872976-63874928	ZGPAT	0.0602786	0.157565	0.00949781	0.00949781	0.677057	0.134665	0.0911757	0.0911757	2.43667e-67	0.315481	0.285	0.104	8.91844e-63	5.46498e-28	1.61146	0.238	0.079	2.54212e-22
FOSL2	chr20-63682325-63682934	ZGPAT	0.0949726	0.227339	0.021591	0.021591	0.677057	0.134665	0.0911757	0.0911757	2.43667e-67	0.315481	0.285	0.104	8.91844e-63	5.46496e-89	1.90619	0.401	0.118	2.54211e-83
FOSL2	chr20-63691950-63692948	ZGPAT	0.0443422	0.165794	0.00735167	0.00735167	0.677057	0.134665	0.0911757	0.0911757	2.43667e-67	0.315481	0.285	0.104	8.91844e-63	1.06844e-08	-0.0202469	0.138	0.143	0.00497003
FOSL2	chr20-63638829-63639590	ZGPAT	0.0303035	0.10794	0.00327097	0.00327097	0.677057	0.134665	0.0911757	0.0911757	2.43667e-67	0.315481	0.285	0.104	8.91844e-63	2.51413e-08	-0.131332	0.096	0.104	0.0116949
FOSL2	chr19-11252691-11253837	LDLR	0.0217603	0.13256	0.00288455	0.00288455	0.954331	0.199451	0.190342	0.190342	8.99927e-87	0.489286	0.61	0.372	3.29382e-82	2.41695e-05	0.0241973	0.092	0.088	1
FOSL2	chr19-11265611-11266091	LDLR	0.0138956	0.183566	0.00255077	0.00255077	0.954331	0.199451	0.190342	0.190342	8.99927e-87	0.489286	0.61	0.372	3.29382e-82	0.400721	0.369481	0.045	0.035	1
FOSL2	chr19-10968274-10969236	LDLR	0.0141206	0.258715	0.0036532	0.0036532	0.954331	0.199451	0.190342	0.190342	8.99927e-87	0.489286	0.61	0.372	3.29382e-82	0.0111932	1.31527	0.03	0.011	1
FOSL2	chr19-11251904-11252199	LDLR	0.0407991	0.188833	0.00770421	0.00770421	0.954331	0.199451	0.190342	0.190342	8.99927e-87	0.489286	0.61	0.372	3.29382e-82	0.504184	0.653839	0.035	0.021	1
FOSL2	chr19-11094604-11095435	LDLR	0.0836359	0.297784	0.0249054	0.0249054	0.954331	0.199451	0.190342	0.190342	8.99927e-87	0.489286	0.61	0.372	3.29382e-82	0.000108495	0.868741	0.246	0.145	1
FOSL2	chr12-7137704-7138351	PEX5	0.0949778	0.151427	0.0143822	0.0143822	0.623529	0.0958725	0.0597793	0.0597793	3.46842e-35	0.167145	0.189	0.077	1.26947e-30	0.00183405	1.78538	0.018	0.006	1
FOSL2	chr12-7122198-7124782	PEX5	0.136457	0.161996	0.0221055	0.0221055	0.623529	0.0958725	0.0597793	0.0597793	3.46842e-35	0.167145	0.189	0.077	1.26947e-30	4.2098e-72	2.20149	0.315	0.081	1.95825e-66
FOSL2	chr2-202248924-202250116	NOP58	0.0501852	0.167754	0.00841877	0.00841877	1.21305	0.125451	0.152177	0.152177	5.80189e-68	0.332706	0.585	0.36	2.12355e-63	1.65436e-45	2.83638	0.155	0.023	7.69551e-40
FOSL2	chr2-202278011-202279284	NOP58	0.0621294	0.192113	0.0119359	0.0119359	1.21305	0.125451	0.152177	0.152177	5.80189e-68	0.332706	0.585	0.36	2.12355e-63	0.822831	0.732285	0.097	0.06	1
FOSL2	chr2-202408257-202409127	NOP58	0.0194516	0.103435	0.00201199	0.00201199	1.21305	0.125451	0.152177	0.152177	5.80189e-68	0.332706	0.585	0.36	2.12355e-63	1.10934e-08	-0.285401	0.048	0.056	0.00516026
FOSL2	chr2-202335431-202336524	NOP58	0.0549246	0.150879	0.00828697	0.00828697	1.21305	0.125451	0.152177	0.152177	5.80189e-68	0.332706	0.585	0.36	2.12355e-63	1.58932e-38	2.13858	0.194	0.045	7.39297e-33
FOSL2	chr2-202275916-202276584	NOP58	0.0132413	0.0653752	0.00086565	0.00086565	1.21305	0.125451	0.152177	0.152177	5.80189e-68	0.332706	0.585	0.36	2.12355e-63	0.827066	0.667372	0.011	0.008	1
FOSL2	chr6-125988981-125990009	NCOA7	0.102497	0.409635	0.0419862	0.0419862	0.623085	0.17196	0.107146	0.107146	2.85582e-185	0.806851	0.692	0.348	1.04526e-180	5.94011e-10	1.67397	0.089	0.029	0.000276313
FOSL2	chr6-125930899-125932508	NCOA7	0.148995	0.423438	0.0630901	0.0630901	0.623085	0.17196	0.107146	0.107146	2.85582e-185	0.806851	0.692	0.348	1.04526e-180	3.02668e-22	2.80353	0.082	0.013	1.4079e-16
FOSL2	chr6-125793241-125793645	NCOA7	0.0413303	0.410381	0.0169612	0.0169612	0.623085	0.17196	0.107146	0.107146	2.85582e-185	0.806851	0.692	0.348	1.04526e-180	2.25261e-07	1.94257	0.051	0.011	0.104784
FOSL2	chr6-125923163-125923612	NCOA7	0.0524235	0.371511	0.0194759	0.0194759	0.623085	0.17196	0.107146	0.107146	2.85582e-185	0.806851	0.692	0.348	1.04526e-180	4.59752e-05	1.5112	0.063	0.021	1
FOSL2	chr12-7137704-7138351	LPCAT3	0.0153829	0.0903944	0.00139052	0.00139052	1.25923	0.0842735	0.10612	0.10612	0.00205791	-0.0117124	0.303	0.257	1	0.00183405	1.78538	0.018	0.006	1
FOSL2	chr12-7036596-7037243	LPCAT3	0.0148432	0.0967291	0.00143577	0.00143577	1.25923	0.0842735	0.10612	0.10612	0.00205791	-0.0117124	0.303	0.257	1	0.000415738	1.85591	0.026	0.007	1
FOSL2	chr12-6958772-6959613	LPCAT3	0.0348409	0.0578086	0.0020141	0.0020141	1.25923	0.0842735	0.10612	0.10612	0.00205791	-0.0117124	0.303	0.257	1	5.05266e-07	-0.152808	0.056	0.061	0.235032
FOSL2	chr12-7122198-7124782	LPCAT3	0.0659697	0.121123	0.00799043	0.00799043	1.25923	0.0842735	0.10612	0.10612	0.00205791	-0.0117124	0.303	0.257	1	4.2098e-72	2.20149	0.315	0.081	1.95825e-66
FOSL2	chr1-28457734-28459217	TRNAU1AP	0.123116	0.140574	0.0173068	0.0173068	0.568567	0.0897588	0.0510339	0.0510339	1.81107e-60	0.339614	0.311	0.134	6.6287e-56	3.96643e-11	1.61114	0.118	0.039	1.84504e-05
FOSL2	chr1-28449729-28450366	TRNAU1AP	0.100486	0.0994608	0.00999438	0.00999438	0.568567	0.0897588	0.0510339	0.0510339	1.81107e-60	0.339614	0.311	0.134	6.6287e-56	2.48573e-19	2.05649	0.113	0.03	1.15627e-13
FOSL2	chr19-4972902-4973176	TICAM1	0.0570137	0.136994	0.00781057	0.00781057	0.590763	0.0770733	0.045532	0.045532	2.59628e-18	0.0832757	0.14	0.069	9.50264e-14	1.83012e-08	1.87726	0.058	0.017	0.00851306
FOSL2	chr19-4712854-4714196	TICAM1	0.0899868	0.116792	0.0105097	0.0105097	0.590763	0.0770733	0.045532	0.045532	2.59628e-18	0.0832757	0.14	0.069	9.50264e-14	1.70297e-103	2.25042	0.377	0.083	7.92162e-98
FOSL2	chr19-4051428-4053356	ZBTB7A	0.0717284	0.0565887	0.00405902	0.00405902	1.75222	0.0572776	0.100363	0.100363	1.9737e-41	0.219209	0.412	0.244	7.22395e-37	2.1964e-05	0.0889916	0.116	0.107	1
FOSL2	chr19-3983265-3983511	ZBTB7A	0.0580732	0.0895132	0.00519832	0.00519832	1.75222	0.0572776	0.100363	0.100363	1.9737e-41	0.219209	0.412	0.244	7.22395e-37	0.0259509	1.33926	0.023	0.009	1
FOSL2	chr19-4144590-4146212	ZBTB7A	0.107256	0.0836374	0.00897058	0.00897058	1.75222	0.0572776	0.100363	0.100363	1.9737e-41	0.219209	0.412	0.244	7.22395e-37	1.60054e-54	1.9006	0.297	0.085	7.44517e-49
FOSL2	chr19-4130735-4131949	ZBTB7A	0.00337953	0.0564136	0.000190652	0.000190652	1.75222	0.0572776	0.100363	0.100363	1.9737e-41	0.219209	0.412	0.244	7.22395e-37	0.815857	0.878123	0.005	0.003	1
FOSL2	chr7-138897852-138898970	ZC3HAV1	0.0448371	0.0640059	0.00286983	0.00286983	1.61808	0.140474	0.227297	0.227297	6.29068e-08	-0.0550695	0.607	0.504	0.00230245	0.00715037	1.37661	0.034	0.013	1
FOSL2	chr7-138958205-138959021	ZC3HAV1	0.14071	0.140993	0.0198391	0.0198391	1.61808	0.140474	0.227297	0.227297	6.29068e-08	-0.0550695	0.607	0.504	0.00230245	0.361554	0.759238	0.1	0.06	1
FOSL2	chr7-139117828-139119558	ZC3HAV1	0.0148859	0.0602436	0.000896779	0.000896779	1.61808	0.140474	0.227297	0.227297	6.29068e-08	-0.0550695	0.607	0.504	0.00230245	0.695487	0.80197	0.026	0.016	1
FOSL2	chr14-52835039-52835905	PSMC6	0.0198649	0.0867651	0.00172358	0.00172358	0.680834	0.0573698	0.0390593	0.0390593	1.08412e-27	0.152629	0.345	0.214	3.96798e-23	0.0124887	2.3976	0.007	0.001	1
FOSL2	chr14-52700582-52701557	PSMC6	0.189804	0.0616419	0.0116999	0.0116999	0.680834	0.0573698	0.0390593	0.0390593	1.08412e-27	0.152629	0.345	0.214	3.96798e-23	6.89605e-12	1.82859	0.098	0.029	3.2078e-06
FOSL2	chr14-52834503-52834870	PSMC6	0.00520322	0.0517707	0.000269374	0.000269374	0.680834	0.0573698	0.0390593	0.0390593	1.08412e-27	0.152629	0.345	0.214	3.96798e-23	0.0933535	3.7075	0.001	0	1
FOSL2	chr14-52780853-52781274	PSMC6	0.0308137	0.0772045	0.00237896	0.00237896	0.680834	0.0573698	0.0390593	0.0390593	1.08412e-27	0.152629	0.345	0.214	3.96798e-23	0.000534558	3.30616	0.01	0.001	1
FOSL2	chr4-103067821-103068628	SLC9B2	0.283599	0.164571	0.0466721	0.0466721	0.847889	0.0821099	0.06962	0.06962	5.36921e-34	0.206611	0.281	0.152	1.96519e-29	4.50486e-05	2.47678	0.021	0.004	1
FOSL2	chr4-103073354-103073586	SLC9B2	0.247323	0.110141	0.0272405	0.0272405	0.847889	0.0821099	0.06962	0.06962	5.36921e-34	0.206611	0.281	0.152	1.96519e-29	0.105718	0.130929	0.013	0.011	1
FOSL2	chr4-102889625-102890741	SLC9B2	0.191059	0.15081	0.0288136	0.0288136	0.847889	0.0821099	0.06962	0.06962	5.36921e-34	0.206611	0.281	0.152	1.96519e-29	7.42751e-11	2.46607	0.052	0.01	3.45502e-05
FOSL2	chr20-32497214-32498293	ASXL1	0.0251774	0.255687	0.00643752	0.00643752	1.01866	0.217571	0.221631	0.221631	5.2328e-140	0.549192	0.87	0.633	1.91526e-135	0.000623169	0.175724	0.092	0.081	1
FOSL2	chr20-32333161-32334789	ASXL1	0.0296533	0.308491	0.00914777	0.00914777	1.01866	0.217571	0.221631	0.221631	5.2328e-140	0.549192	0.87	0.633	1.91526e-135	0.261422	0.726225	0.161	0.103	1
FOSL2	chr20-32433227-32434041	ASXL1	0.115659	0.358014	0.0414077	0.0414077	1.01866	0.217571	0.221631	0.221631	5.2328e-140	0.549192	0.87	0.633	1.91526e-135	0.0464304	0.683887	0.204	0.123	1
FOSL2	chr20-32518131-32519372	ASXL1	0.0260071	0.26105	0.00678916	0.00678916	1.01866	0.217571	0.221631	0.221631	5.2328e-140	0.549192	0.87	0.633	1.91526e-135	0.00809265	0.961998	0.106	0.057	1
FOSL2	chr20-32464979-32466032	ASXL1	0.054719	0.320912	0.01756	0.01756	1.01866	0.217571	0.221631	0.221631	5.2328e-140	0.549192	0.87	0.633	1.91526e-135	1.58218e-07	1.06734	0.194	0.097	0.0735975
FOSL2	chr20-32216111-32216916	ASXL1	0.0709494	0.308494	0.0218875	0.0218875	1.01866	0.217571	0.221631	0.221631	5.2328e-140	0.549192	0.87	0.633	1.91526e-135	0.0406744	1.02118	0.033	0.016	1
FOSL2	chr20-32469738-32470573	ASXL1	0.0476708	0.290048	0.0138268	0.0138268	1.01866	0.217571	0.221631	0.221631	5.2328e-140	0.549192	0.87	0.633	1.91526e-135	0.0618916	0.61861	0.37	0.267	1
FOSL2	chr20-32480886-32481098	ASXL1	0.0732313	0.356381	0.0260983	0.0260983	1.01866	0.217571	0.221631	0.221631	5.2328e-140	0.549192	0.87	0.633	1.91526e-135	5.12199e-05	1.43354	0.054	0.02	1
FOSL2	chr17-42521073-42521356	STAT3	0.0581697	0.201473	0.0117196	0.0117196	2.6201	0.201711	0.528504	0.528504	1.32614e-107	0.436434	0.885	0.691	4.8538e-103	0.209375	1.18106	0.021	0.009	1
FOSL2	chr17-42252296-42252810	STAT3	0.049782	0.285466	0.014211	0.014211	2.6201	0.201711	0.528504	0.528504	1.32614e-107	0.436434	0.885	0.691	4.8538e-103	1.81931e-15	1.87648	0.117	0.031	8.46279e-10
FOSL2	chr17-42419666-42420356	STAT3	0.0688338	0.251001	0.0172773	0.0172773	2.6201	0.201711	0.528504	0.528504	1.32614e-107	0.436434	0.885	0.691	4.8538e-103	0.58133	0.656778	0.091	0.057	1
FOSL2	chr17-42435925-42437157	STAT3	0.0281693	0.19951	0.00562007	0.00562007	2.6201	0.201711	0.528504	0.528504	1.32614e-107	0.436434	0.885	0.691	4.8538e-103	3.60184e-54	2.16774	0.257	0.057	1.67545e-48
FOSL2	chr6-36682386-36683162	RAB44	0.0204714	0.157309	0.00322034	0.00322034	0.669706	0.145743	0.0976049	0.0976049	6.562e-51	0.265543	0.267	0.112	2.40176e-46	1.20441e-10	1.52501	0.121	0.045	5.60247e-05
FOSL2	chr6-36822670-36823596	RAB44	0.0399291	0.22615	0.00902998	0.00902998	0.669706	0.145743	0.0976049	0.0976049	6.562e-51	0.265543	0.267	0.112	2.40176e-46	4.37618e-20	1.27129	0.277	0.119	2.03564e-14
FOSL2	chr6-36827182-36828245	RAB44	0.104753	0.263679	0.0276212	0.0276212	0.669706	0.145743	0.0976049	0.0976049	6.562e-51	0.265543	0.267	0.112	2.40176e-46	3.57598e-34	1.4117	0.339	0.128	1.66342e-28
FOSL2	chr5-171336394-171337447	FGF18	0.0461259	0.11645	0.00537137	0.00537137	0.801045	0.0916499	0.0734157	0.0734157	2.50748e-66	0.293943	0.269	0.094	9.17763e-62	0.904792	0.825364	0.031	0.019	1
FOSL2	chr5-171579689-171581182	FGF18	0.0181764	0.0528241	0.000960151	0.000960151	0.801045	0.0916499	0.0734157	0.0734157	2.50748e-66	0.293943	0.269	0.094	9.17763e-62	0.599885	0.855436	0.02	0.011	1
FOSL2	chr5-171520131-171521848	FGF18	0.058004	0.058276	0.00338024	0.00338024	0.801045	0.0916499	0.0734157	0.0734157	2.50748e-66	0.293943	0.269	0.094	9.17763e-62	0.0352799	1.0201	0.075	0.037	1
FOSL2	chr5-171595466-171596971	FGF18	0.102833	0.0723178	0.00743664	0.00743664	0.801045	0.0916499	0.0734157	0.0734157	2.50748e-66	0.293943	0.269	0.094	9.17763e-62	0.000813132	0.235155	0.136	0.106	1
FOSL2	chr8-100719277-100719481	PABPC1	0.251293	0.222859	0.0560029	0.0560029	2.59515	0.157203	0.407965	0.407965	1.49314e-106	0.769408	0.882	0.712	5.46506e-102	0.0193716	1.26807	0.051	0.022	1
FOSL2	chr8-100542035-100543161	PABPC1	0.00291796	0.0532319	0.000155329	0.000155329	2.59515	0.157203	0.407965	0.407965	1.49314e-106	0.769408	0.882	0.712	5.46506e-102	0.986561	0.750537	0.023	0.015	1
FOSL2	chr8-100868361-100870129	PABPC1	0.0115845	0.0740102	0.000857368	0.000857368	2.59515	0.157203	0.407965	0.407965	1.49314e-106	0.769408	0.882	0.712	5.46506e-102	3.26168e-05	3.26522	0.013	0.001	1
FOSL2	chr19-48542941-48543786	KCNJ14	0.107047	0.249304	0.0266873	0.0266873	0.827274	0.107996	0.0893425	0.0893425	2.41096e-63	0.233038	0.186	0.039	8.82436e-59	2.13626e-24	2.70769	0.089	0.015	9.93712e-19
FOSL2	chr19-48424393-48425294	KCNJ14	0.146599	0.213429	0.0312885	0.0312885	0.827274	0.107996	0.0893425	0.0893425	2.41096e-63	0.233038	0.186	0.039	8.82436e-59	1.63454e-07	1.66294	0.071	0.024	0.0760332
FOSL2	chr19-48330081-48330765	KCNJ14	0.0322676	0.0943961	0.00304594	0.00304594	0.827274	0.107996	0.0893425	0.0893425	2.41096e-63	0.233038	0.186	0.039	8.82436e-59	0.0439806	0.39762	0.216	0.167	1
FOSL2	chr19-48556036-48556558	KCNJ14	0.0384126	0.160054	0.00614811	0.00614811	0.827274	0.107996	0.0893425	0.0893425	2.41096e-63	0.233038	0.186	0.039	8.82436e-59	0.013033	1.55945	0.021	0.007	1
FOSL2	chr19-48466592-48466858	KCNJ14	0.0553987	0.183174	0.0101476	0.0101476	0.827274	0.107996	0.0893425	0.0893425	2.41096e-63	0.233038	0.186	0.039	8.82436e-59	3.71803e-05	2.60673	0.019	0.003	1
FOSL2	chr19-48487674-48488314	KCNJ14	0.0422074	0.176673	0.00745692	0.00745692	0.827274	0.107996	0.0893425	0.0893425	2.41096e-63	0.233038	0.186	0.039	8.82436e-59	0.713721	0.763506	0.042	0.024	1
FOSL2	chr19-48413860-48416015	KCNJ14	0.115483	0.209095	0.0241469	0.0241469	0.827274	0.107996	0.0893425	0.0893425	2.41096e-63	0.233038	0.186	0.039	8.82436e-59	1.07662e-07	1.12742	0.193	0.094	0.0500804
FOSL2	chr11-83092612-83093178	PCF11	0.0231351	0.0662831	0.00153347	0.00153347	0.712618	0.0627713	0.044732	0.044732	0.00174364	-0.194495	0.571	0.53	1	0.0567914	1.17164	0.025	0.01	1
FOSL2	chr11-83007592-83008803	PCF11	0.0721345	0.0786766	0.00567529	0.00567529	0.712618	0.0627713	0.044732	0.044732	0.00174364	-0.194495	0.571	0.53	1	8.09382e-13	-0.477909	0.051	0.071	3.76496e-07
FOSL2	chr11-83175556-83176155	PCF11	0.03922	0.0647256	0.00253854	0.00253854	0.712618	0.0627713	0.044732	0.044732	0.00174364	-0.194495	0.571	0.53	1	0.000865108	1.71763	0.025	0.007	1
FOSL2	chr8-58723394-58723684	SDCBP	0.00483942	0.162973	0.000788695	0.000788695	0.909057	0.180343	0.163942	0.163942	5.64448e-54	0.24162	0.792	0.57	2.06594e-49	0.00268922	2.43668	0.01	0.001	1
FOSL2	chr8-58557483-58557975	SDCBP	0.109205	0.268621	0.0293348	0.0293348	0.909057	0.180343	0.163942	0.163942	5.64448e-54	0.24162	0.792	0.57	2.06594e-49	1.57217e-08	2.00753	0.054	0.014	0.00731318
FOSL2	chr8-58594364-58596413	SDCBP	0.0417348	0.0722012	0.0030133	0.0030133	0.909057	0.180343	0.163942	0.163942	5.64448e-54	0.24162	0.792	0.57	2.06594e-49	1.43627e-06	1.18317	0.162	0.066	0.668102
FOSL2	chr8-58504332-58505511	SDCBP	0.115334	0.270675	0.031218	0.031218	0.909057	0.180343	0.163942	0.163942	5.64448e-54	0.24162	0.792	0.57	2.06594e-49	9.16333e-14	1.86109	0.112	0.03	4.26246e-08
FOSL2	chr8-58723886-58724915	SDCBP	0.194478	0.359796	0.0699723	0.0699723	0.909057	0.180343	0.163942	0.163942	5.64448e-54	0.24162	0.792	0.57	2.06594e-49	1.0228e-08	1.71003	0.082	0.023	0.00475769
FOSL2	chr3-146517522-146518441	PLSCR1	0.00686705	0.0501434	0.000344338	0.000344338	1.00099	0.133417	0.13355	0.13355	8.96009e-13	-0.282002	0.535	0.547	3.27948e-08	0.90474	0.79851	0.009	0.005	1
FOSL2	chr3-146528674-146529521	PLSCR1	0.0135567	0.0661394	0.00089663	0.00089663	1.00099	0.133417	0.13355	0.13355	8.96009e-13	-0.282002	0.535	0.547	3.27948e-08	0.267181	1.10616	0.025	0.01	1
FOSL2	chr16-554554-555329	RAB11FIP3	0.0656187	0.0706583	0.00463651	0.00463651	0.784236	0.0506726	0.0397393	0.0397393	3.81738e-21	0.108453	0.315	0.203	1.3972e-16	2.39857e-12	2.21993	0.056	0.013	1.11573e-06
FOSL2	chr16-525619-525904	RAB11FIP3	0.0508695	0.0904955	0.00460346	0.00460346	0.784236	0.0506726	0.0397393	0.0397393	3.81738e-21	0.108453	0.315	0.203	1.3972e-16	0.0316516	1.28046	0.025	0.01	1
FOSL2	chr16-326584-328074	RAB11FIP3	0.0861114	0.0626154	0.0053919	0.0053919	0.784236	0.0506726	0.0397393	0.0397393	3.81738e-21	0.108453	0.315	0.203	1.3972e-16	1.31638e-15	1.18459	0.285	0.136	6.12333e-10
FOSL2	chr16-383000-384463	RAB11FIP3	0.0655175	0.0500342	0.00327811	0.00327811	0.784236	0.0506726	0.0397393	0.0397393	3.81738e-21	0.108453	0.315	0.203	1.3972e-16	1.91323e-21	1.40632	0.264	0.111	8.8997e-16
FOSL2	chr12-7842451-7843331	SLC2A3	0.00989554	0.200916	0.00198817	0.00198817	2.39983	0.263991	0.633534	0.633534	6.95732e-256	0.875195	0.897	0.544	2.54645e-251	0.0132833	1.82437	0.017	0.004	1
FOSL2	chr12-8077075-8077549	SLC2A3	0.043628	0.385896	0.0168358	0.0168358	2.39983	0.263991	0.633534	0.633534	6.95732e-256	0.875195	0.897	0.544	2.54645e-251	5.00926e-12	3.59319	0.031	0.003	2.33013e-06
FOSL2	chr12-8065910-8066753	SLC2A3	0.108736	0.413795	0.0449945	0.0449945	2.39983	0.263991	0.633534	0.633534	6.95732e-256	0.875195	0.897	0.544	2.54645e-251	9.39156e-09	2.19897	0.045	0.01	0.00436862
FOSL2	chr12-7958479-7959039	SLC2A3	0.0438745	0.382064	0.0167629	0.0167629	2.39983	0.263991	0.633534	0.633534	6.95732e-256	0.875195	0.897	0.544	2.54645e-251	8.0539e-08	2.16373	0.045	0.01	0.0374639
FOSL2	chr14-54745687-54746417	GCH1	0.0269569	0.15678	0.0042263	0.0042263	0.762348	0.136613	0.104147	0.104147	4.05294e-11	0.0132784	0.439	0.333	1.48342e-06	0.0998186	1.00745	0.033	0.016	1
FOSL2	chr14-54876931-54877934	GCH1	0.0398809	0.196677	0.00784365	0.00784365	0.762348	0.136613	0.104147	0.104147	4.05294e-11	0.0132784	0.439	0.333	1.48342e-06	0.638251	0.538545	0.037	0.025	1
FOSL2	chr14-54892737-54893553	GCH1	0.0282171	0.183039	0.00516484	0.00516484	0.762348	0.136613	0.104147	0.104147	4.05294e-11	0.0132784	0.439	0.333	1.48342e-06	0.892497	0.717162	0.062	0.04	1
FOSL2	chr14-54975892-54976750	GCH1	0.0370786	0.201755	0.00748078	0.00748078	0.762348	0.136613	0.104147	0.104147	4.05294e-11	0.0132784	0.439	0.333	1.48342e-06	3.7012e-11	2.46624	0.051	0.008	1.72167e-05
FOSL2	chr14-54895012-54895510	GCH1	0.0756282	0.213567	0.0161517	0.0161517	0.762348	0.136613	0.104147	0.104147	4.05294e-11	0.0132784	0.439	0.333	1.48342e-06	1.44261e-06	1.89619	0.048	0.013	0.67105
FOSL2	chr17-1460199-1460646	YWHAE	0.0272668	0.078293	0.0021348	0.0021348	0.652254	0.0771544	0.0503243	0.0503243	1.87539e-106	0.452548	0.652	0.385	6.86412e-102	0.734746	0.648581	0.103	0.061	1
FOSL2	chr17-1422473-1423850	YWHAE	0.0480565	0.133499	0.00641551	0.00641551	0.652254	0.0771544	0.0503243	0.0503243	1.87539e-106	0.452548	0.652	0.385	6.86412e-102	0.589691	0.776478	0.081	0.044	1
FOSL2	chr17-1446353-1447680	YWHAE	0.0170241	0.0749529	0.001276	0.001276	0.652254	0.0771544	0.0503243	0.0503243	1.87539e-106	0.452548	0.652	0.385	6.86412e-102	0.382341	0.471734	0.112	0.08	1
FOSL2	chr17-1511063-1512310	YWHAE	0.0166043	0.0539398	0.000895632	0.000895632	0.652254	0.0771544	0.0503243	0.0503243	1.87539e-106	0.452548	0.652	0.385	6.86412e-102	9.63159e-07	0.170618	0.215	0.189	0.448028
FOSL2	chr15-72491682-72492112	ARIH1	0.124547	0.085779	0.0106835	0.0106835	0.58924	0.147548	0.0869411	0.0869411	6.68435e-21	0.148196	0.836	0.711	2.44654e-16	0.00616822	2.40373	0.012	0.002	1
FOSL2	chr10-35040581-35041873	CREM	0.0453192	0.0702717	0.00318466	0.00318466	2.7751	0.0755698	0.209714	0.209714	3.2694e-18	0.113132	0.32	0.216	1.19663e-13	1.00827e-09	2.26781	0.05	0.01	0.000469014
FOSL2	chr15-64878457-64879068	ANKDD1A	0.0323722	0.177866	0.00575794	0.00575794	0.744027	0.146699	0.109148	0.109148	2.24684e-158	0.685177	0.481	0.165	8.22364e-154	0.962491	0.595014	0.083	0.053	1
FOSL2	chr15-64930220-64931487	ANKDD1A	0.0412219	0.233714	0.00963414	0.00963414	0.744027	0.146699	0.109148	0.109148	2.24684e-158	0.685177	0.481	0.165	8.22364e-154	3.88218e-06	2.10725	0.032	0.008	1
FOSL2	chr15-64872613-64873444	ANKDD1A	0.0850415	0.215965	0.018366	0.018366	0.744027	0.146699	0.109148	0.109148	2.24684e-158	0.685177	0.481	0.165	8.22364e-154	0.000122302	1.06214	0.145	0.073	1
FOSL2	chr15-64869978-64871167	ANKDD1A	0.0219575	0.17134	0.00376219	0.00376219	0.744027	0.146699	0.109148	0.109148	2.24684e-158	0.685177	0.481	0.165	8.22364e-154	0.00721458	1.13553	0.05	0.025	1
FOSL2	chr15-64859279-64859553	ANKDD1A	0.164919	0.269283	0.0444098	0.0444098	0.744027	0.146699	0.109148	0.109148	2.24684e-158	0.685177	0.481	0.165	8.22364e-154	9.93808e-09	2.34922	0.039	0.008	0.00462285
FOSL2	chr6-151037178-151037668	MTHFD1L	0.0604926	0.245173	0.0148312	0.0148312	0.671185	0.138435	0.0929153	0.0929153	1.71115e-232	1.03776	0.693	0.321	6.26297e-228	1.34496e-05	1.91874	0.035	0.009	1
FOSL2	chr6-150980703-150981686	MTHFD1L	0.0461006	0.171572	0.00790956	0.00790956	0.671185	0.138435	0.0929153	0.0929153	1.71115e-232	1.03776	0.693	0.321	6.26297e-228	1.23511e-11	1.63831	0.118	0.039	5.74529e-06
FOSL2	chr6-150835595-150835951	MTHFD1L	0.0806164	0.260097	0.0209681	0.0209681	0.671185	0.138435	0.0929153	0.0929153	1.71115e-232	1.03776	0.693	0.321	6.26297e-228	0.000169962	2.16026	0.023	0.005	1
FOSL2	chr6-150775328-150776205	MTHFD1L	0.006623	0.125205	0.000829235	0.000829235	0.671185	0.138435	0.0929153	0.0929153	1.71115e-232	1.03776	0.693	0.321	6.26297e-228	0.547157	0.711554	0.092	0.053	1
FOSL2	chr6-151003875-151005333	MTHFD1L	0.01624	0.18549	0.00301236	0.00301236	0.671185	0.138435	0.0929153	0.0929153	1.71115e-232	1.03776	0.693	0.321	6.26297e-228	0.660674	0.586312	0.219	0.146	1
FOSL2	chr6-151208093-151209855	MTHFD1L	0.032231	0.0846372	0.00272794	0.00272794	0.671185	0.138435	0.0929153	0.0929153	1.71115e-232	1.03776	0.693	0.321	6.26297e-228	0.71913	0.550891	0.013	0.008	1
FOSL2	chr6-150813174-150814317	MTHFD1L	0.0840297	0.291758	0.0245163	0.0245163	0.671185	0.138435	0.0929153	0.0929153	1.71115e-232	1.03776	0.693	0.321	6.26297e-228	3.03395e-25	1.90423	0.173	0.051	1.41129e-19
FOSL2	chr2-62340816-62341465	B3GNT2	0.0313746	0.0555301	0.00174224	0.00174224	0.820608	0.0533946	0.043816	0.043816	3.25414e-06	0.0276039	0.108	0.073	0.119105	0.0383002	2.47894	0.005	0.001	1
FOSL2	chr2-62266576-62267136	B3GNT2	0.0554636	0.0550536	0.00305347	0.00305347	0.820608	0.0533946	0.043816	0.043816	3.25414e-06	0.0276039	0.108	0.073	0.119105	0.429364	0.136533	0.004	0.003	1
FOSL2	chr1-154175950-154176885	NUP210L	0.10985	0.192916	0.0211918	0.0211918	0.739761	0.13264	0.0981219	0.0981219	2.18465e-41	0.26148	0.396	0.234	7.99602e-37	5.11835e-20	1.59867	0.183	0.067	2.38088e-14
FOSL2	chr1-154148734-154149288	NUP210L	0.0652468	0.147257	0.00960804	0.00960804	0.739761	0.13264	0.0981219	0.0981219	2.18465e-41	0.26148	0.396	0.234	7.99602e-37	4.46331e-09	2.30884	0.043	0.008	0.00207618
FOSL2	chr1-153928422-153929401	NUP210L	0.111404	0.155161	0.0172855	0.0172855	0.739761	0.13264	0.0981219	0.0981219	2.18465e-41	0.26148	0.396	0.234	7.99602e-37	3.30119e-10	1.34333	0.147	0.063	0.00015356
FOSL2	chr1-154186170-154187143	NUP210L	0.0599426	0.156082	0.00935599	0.00935599	0.739761	0.13264	0.0981219	0.0981219	2.18465e-41	0.26148	0.396	0.234	7.99602e-37	0.531935	0.778653	0.027	0.016	1
FOSL2	chr6-35296924-35298523	PPARD	0.0507797	0.131046	0.00665447	0.00665447	2.43681	0.13384	0.326144	0.326144	1.70218e-21	0.155051	0.336	0.222	6.23013e-17	0.931226	0.589794	0.107	0.071	1
FOSL2	chr6-35238192-35239327	PPARD	0.0505645	0.103603	0.00523864	0.00523864	2.43681	0.13384	0.326144	0.326144	1.70218e-21	0.155051	0.336	0.222	6.23013e-17	2.44963e-24	2.05517	0.129	0.03	1.13948e-18
FOSL2	chr6-35391243-35392761	PPARD	0.060564	0.121238	0.00734267	0.00734267	2.43681	0.13384	0.326144	0.326144	1.70218e-21	0.155051	0.336	0.222	6.23013e-17	0.604492	0.926156	0.024	0.011	1
FOSL2	chr6-35471161-35471373	PPARD	0.118217	0.147866	0.0174802	0.0174802	2.43681	0.13384	0.326144	0.326144	1.70218e-21	0.155051	0.336	0.222	6.23013e-17	0.0535131	1.33808	0.022	0.008	1
FOSL2	chr10-43343989-43344416	HNRNPF	0.0927587	0.14997	0.0139111	0.0139111	2.08566	0.0860737	0.17952	0.17952	1.4918e-43	0.212494	0.463	0.284	5.46013e-39	9.54436e-35	3.69226	0.088	0.007	4.4397e-29
FOSL2	chr10-43286846-43287920	HNRNPF	0.0614937	0.126206	0.00776089	0.00776089	2.08566	0.0860737	0.17952	0.17952	1.4918e-43	0.212494	0.463	0.284	5.46013e-39	2.21815e-12	2.33653	0.061	0.012	1.0318e-06
FOSL2	chr10-43557600-43558399	HNRNPF	0.0564003	0.12561	0.00708442	0.00708442	2.08566	0.0860737	0.17952	0.17952	1.4918e-43	0.212494	0.463	0.284	5.46013e-39	3.49154e-07	3.03997	0.021	0.002	0.162414
FOSL2	chr10-43265734-43267208	HNRNPF	0.0517589	0.0915751	0.00473983	0.00473983	2.08566	0.0860737	0.17952	0.17952	1.4918e-43	0.212494	0.463	0.284	5.46013e-39	3.24097e-10	1.8462	0.094	0.028	0.000150758
FOSL2	chrX-17590990-17592484	SCML1	0.046396	0.1023	0.00474631	0.00474631	1.141	0.0930412	0.10616	0.10616	6.7118e-40	0.206574	0.419	0.249	2.45659e-35	0.000443659	1.22985	0.094	0.043	1
FOSL2	chrX-17842737-17843777	SCML1	0.0184352	0.0728746	0.00134346	0.00134346	1.141	0.0930412	0.10616	0.10616	6.7118e-40	0.206574	0.419	0.249	2.45659e-35	0.881468	0.688411	0.055	0.036	1
FOSL2	chrX-17595204-17595956	SCML1	0.13989	0.159294	0.0222836	0.0222836	1.141	0.0930412	0.10616	0.10616	6.7118e-40	0.206574	0.419	0.249	2.45659e-35	2.24621e-07	1.49991	0.075	0.026	0.104486
FOSL2	chr20-46121925-46122352	ZNF335	0.102797	0.104025	0.0106935	0.0106935	2.00825	0.0744464	0.149507	0.149507	1.19951e-34	0.1332	0.257	0.126	4.39034e-30	6.47336e-07	1.3554	0.099	0.04	0.301118
FOSL2	chr20-46060219-46060886	ZNF335	0.0255596	0.0629863	0.00160991	0.00160991	2.00825	0.0744464	0.149507	0.149507	1.19951e-34	0.1332	0.257	0.126	4.39034e-30	0.615142	0.662905	0.039	0.027	1
FOSL2	chr20-45884828-45885271	ZNF335	0.0191076	0.0833832	0.00159325	0.00159325	2.00825	0.0744464	0.149507	0.149507	1.19951e-34	0.1332	0.257	0.126	4.39034e-30	0.0431741	1.41389	0.021	0.008	1
FOSL2	chr20-46007830-46008921	ZNF335	0.0656548	0.129047	0.00847255	0.00847255	2.00825	0.0744464	0.149507	0.149507	1.19951e-34	0.1332	0.257	0.126	4.39034e-30	8.99715e-23	2.89718	0.084	0.012	4.18516e-17
FOSL2	chr20-46021441-46023204	ZNF335	0.0503879	0.0852024	0.00429317	0.00429317	2.00825	0.0744464	0.149507	0.149507	1.19951e-34	0.1332	0.257	0.126	4.39034e-30	8.43365e-12	1.10214	0.301	0.159	3.92304e-06
FOSL2	chr1-205961200-205964008	SLC41A1	0.0663101	0.19801	0.0131301	0.0131301	0.653832	0.114115	0.0746118	0.0746118	7.48352e-53	0.218916	0.371	0.189	2.73904e-48	0.00076665	1.05901	0.16	0.071	1
FOSL2	chr1-205668421-205670160	SLC41A1	0.0783354	0.184471	0.0144506	0.0144506	0.653832	0.114115	0.0746118	0.0746118	7.48352e-53	0.218916	0.371	0.189	2.73904e-48	4.6384e-05	1.78975	0.04	0.011	1
FOSL2	chr1-205664122-205665066	SLC41A1	0.0761598	0.153134	0.0116627	0.0116627	0.653832	0.114115	0.0746118	0.0746118	7.48352e-53	0.218916	0.371	0.189	2.73904e-48	6.64945e-10	1.7415	0.087	0.028	0.000309309
FOSL2	chr1-205663295-205663865	SLC41A1	0.0126066	0.161819	0.00203999	0.00203999	0.653832	0.114115	0.0746118	0.0746118	7.48352e-53	0.218916	0.371	0.189	2.73904e-48	1.57746e-13	3.04362	0.042	0.005	7.33781e-08
FOSL2	chr1-205734318-205734736	SLC41A1	0.041963	0.12673	0.00531799	0.00531799	0.653832	0.114115	0.0746118	0.0746118	7.48352e-53	0.218916	0.371	0.189	2.73904e-48	0.107467	0.31745	0.029	0.022	1
FOSL2	chr1-205933281-205934441	SLC41A1	0.0579171	0.180878	0.0104759	0.0104759	0.653832	0.114115	0.0746118	0.0746118	7.48352e-53	0.218916	0.371	0.189	2.73904e-48	1.79512e-18	1.6483	0.174	0.056	8.35025e-13
FOSL2	chr20-46121925-46122352	CD40	0.139966	0.157053	0.0219821	0.0219821	0.731064	0.0993782	0.0726518	0.0726518	3.46121e-21	0.120023	0.235	0.14	1.26684e-16	6.47336e-07	1.3554	0.099	0.04	0.301118
FOSL2	chr20-46007830-46008921	CD40	0.0618649	0.165934	0.0102655	0.0102655	0.731064	0.0993782	0.0726518	0.0726518	3.46121e-21	0.120023	0.235	0.14	1.26684e-16	8.99715e-23	2.89718	0.084	0.012	4.18516e-17
FOSL2	chr20-46021441-46023204	CD40	0.0548279	0.119509	0.00655241	0.00655241	0.731064	0.0993782	0.0726518	0.0726518	3.46121e-21	0.120023	0.235	0.14	1.26684e-16	8.43365e-12	1.10214	0.301	0.159	3.92304e-06
FOSL2	chr20-46060219-46060886	CD40	0.0414447	0.119787	0.00496455	0.00496455	0.731064	0.0993782	0.0726518	0.0726518	3.46121e-21	0.120023	0.235	0.14	1.26684e-16	0.615142	0.662905	0.039	0.027	1
FOSL2	chr1-162054620-162056402	ATF6	0.00603459	0.313687	0.00189297	0.00189297	0.734489	0.203545	0.149502	0.149502	9.47857e-122	0.586445	0.768	0.517	3.46925e-117	1.30106e-13	1.69854	0.119	0.04	6.0521e-08
FOSL2	chr1-162080549-162081759	ATF6	0.0987937	0.373084	0.0368583	0.0368583	0.734489	0.203545	0.149502	0.149502	9.47857e-122	0.586445	0.768	0.517	3.46925e-117	4.69724e-07	1.28776	0.114	0.043	0.218499
FOSL2	chr1-161842819-161843591	ATF6	0.0334266	0.292707	0.00978419	0.00978419	0.734489	0.203545	0.149502	0.149502	9.47857e-122	0.586445	0.768	0.517	3.46925e-117	1.08157e-15	2.14874	0.087	0.019	5.03106e-10
FOSL2	chr1-161730044-161730539	ATF6	0.034625	0.32275	0.0111752	0.0111752	0.734489	0.203545	0.149502	0.149502	9.47857e-122	0.586445	0.768	0.517	3.46925e-117	6.61417e-18	4.14217	0.045	0.003	3.07668e-12
FOSL2	chr11-62499420-62500692	MTA2	0.119083	0.0902127	0.0107428	0.0107428	1.09925	0.0627455	0.068973	0.068973	3.97578e-19	0.0720286	0.122	0.055	1.45518e-14	5.95475e-27	1.59198	0.229	0.087	2.76994e-21
FOSL2	chr18-79846262-79846612	SLC66A2	0.0651242	0.0998558	0.00650303	0.00650303	1.30062	0.0861417	0.112037	0.112037	1.53609e-44	0.210134	0.354	0.189	5.62222e-40	0.521037	1.19896	0.001	0	1
FOSL2	chr18-79949614-79950219	SLC66A2	0.159794	0.109246	0.0174568	0.0174568	1.30062	0.0861417	0.112037	0.112037	1.53609e-44	0.210134	0.354	0.189	5.62222e-40	3.49148e-11	1.74925	0.085	0.024	1.62412e-05
FOSL2	chr5-150595406-150596054	MYOZ3	0.0549278	0.230183	0.0126435	0.0126435	0.566923	0.13854	0.0785415	0.0785415	5.86586e-78	0.355994	0.253	0.069	2.14696e-73	0.559558	0.482678	0.15	0.112	1
FOSL2	chr5-150602857-150603444	MYOZ3	0.0564568	0.259925	0.0146746	0.0146746	0.566923	0.13854	0.0785415	0.0785415	5.86586e-78	0.355994	0.253	0.069	2.14696e-73	0.000447828	1.00431	0.108	0.058	1
FOSL2	chr5-150626774-150627386	MYOZ3	0.0864686	0.229223	0.0198206	0.0198206	0.566923	0.13854	0.0785415	0.0785415	5.86586e-78	0.355994	0.253	0.069	2.14696e-73	0.0854537	0.672229	0.206	0.13	1
FOSL2	chr18-12317267-12318891	TUBB6	0.0550122	0.0586437	0.00322612	0.00322612	0.573445	0.117078	0.0671378	0.0671378	3.11108e-197	0.741919	0.689	0.348	1.13869e-192	1.02359e-06	1.99443	0.04	0.011	0.47614
FOSL2	chr18-12309619-12310230	TUBB6	0.123065	0.192122	0.0236436	0.0236436	0.573445	0.117078	0.0671378	0.0671378	3.11108e-197	0.741919	0.689	0.348	1.13869e-192	1.09383e-42	2.46714	0.179	0.034	5.08814e-37
FOSL2	chr2-74205390-74206738	MTHFD2	0.298945	0.247927	0.0741165	0.0741165	2.20754	0.10265	0.226604	0.226604	3.42747e-74	0.298563	0.268	0.084	1.25449e-69	1.73752e-09	1.54461	0.109	0.038	0.000808234
FOSL2	chr2-74253964-74254258	MTHFD2	0.0327395	0.0728622	0.00238547	0.00238547	2.20754	0.10265	0.226604	0.226604	3.42747e-74	0.298563	0.268	0.084	1.25449e-69	0.970672	0.737466	0.002	0.001	1
FOSL2	chr2-74201344-74202028	MTHFD2	0.124915	0.0923967	0.0115417	0.0115417	2.20754	0.10265	0.226604	0.226604	3.42747e-74	0.298563	0.268	0.084	1.25449e-69	8.00063e-08	2.19318	0.038	0.008	0.0372161
FOSL2	chr1-207239616-207241717	CD55	0.026696	0.186476	0.00497816	0.00497816	1.93813	0.0952588	0.184624	0.184624	0.0375905	-0.148508	0.651	0.563	1	2.02358e-09	2.32736	0.047	0.01	0.000941297
FOSL2	chr1-207232210-207233085	CD55	0.0656756	0.259932	0.0170712	0.0170712	1.93813	0.0952588	0.184624	0.184624	0.0375905	-0.148508	0.651	0.563	1	6.87337e-25	3.91597	0.063	0.005	3.19725e-19
FOSL2	chr1-207281818-207283388	CD55	0.0368475	0.107744	0.0039701	0.0039701	1.93813	0.0952588	0.184624	0.184624	0.0375905	-0.148508	0.651	0.563	1	3.70938e-30	2.15748	0.171	0.04	1.72547e-24
FOSL2	chr1-67389590-67390591	SERBP1	0.0216555	0.125256	0.00271248	0.00271248	0.775423	0.094584	0.0733426	0.0733426	4.72771e-105	0.437581	0.637	0.367	1.73039e-100	0.00203888	2.4877	0.012	0.002	1
FOSL2	chr1-67347626-67348849	SERBP1	0.0165607	0.089309	0.00147902	0.00147902	0.775423	0.094584	0.0733426	0.0733426	4.72771e-105	0.437581	0.637	0.367	1.73039e-100	0.182432	1.22483	0.021	0.009	1
FOSL2	chr1-67467833-67468730	SERBP1	0.0677653	0.163442	0.0110757	0.0110757	0.775423	0.094584	0.0733426	0.0733426	4.72771e-105	0.437581	0.637	0.367	1.73039e-100	1.17258e-42	3.32121	0.119	0.014	5.45445e-37
FOSL2	chr10-12835599-12836151	CCDC3	0.0220694	0.336252	0.00742087	0.00742087	0.804823	0.206126	0.165895	0.165895	2.19306e-273	1.24709	0.519	0.095	8.02682e-269	1.35862e-23	3.66654	0.065	0.006	6.31981e-18
FOSL2	chr10-12907590-12908064	CCDC3	0.07177	0.425189	0.0305158	0.0305158	0.804823	0.206126	0.165895	0.165895	2.19306e-273	1.24709	0.519	0.095	8.02682e-269	7.92227e-51	3.42783	0.137	0.014	3.68516e-45
FOSL2	chr10-12930119-12930598	CCDC3	0.0462081	0.278458	0.012867	0.012867	0.804823	0.206126	0.165895	0.165895	2.19306e-273	1.24709	0.519	0.095	8.02682e-269	0.00145855	2.3449	0.011	0.002	1
FOSL2	chr10-12969807-12970282	CCDC3	0.0863056	0.446871	0.0385675	0.0385675	0.804823	0.206126	0.165895	0.165895	2.19306e-273	1.24709	0.519	0.095	8.02682e-269	3.7896e-13	3.92544	0.034	0.002	1.76279e-07
FOSL2	chr10-12905627-12906607	CCDC3	0.0666737	0.39116	0.0260801	0.0260801	0.804823	0.206126	0.165895	0.165895	2.19306e-273	1.24709	0.519	0.095	8.02682e-269	3.33535e-56	1.62183	0.39	0.148	1.55149e-50
FOSL2	chr10-12760228-12760894	CCDC3	0.0184313	0.282061	0.00519874	0.00519874	0.804823	0.206126	0.165895	0.165895	2.19306e-273	1.24709	0.519	0.095	8.02682e-269	1.74221e-07	2.56046	0.03	0.006	0.0810415
FOSL2	chr10-12954744-12955554	CCDC3	0.122424	0.448796	0.0549436	0.0549436	0.804823	0.206126	0.165895	0.165895	2.19306e-273	1.24709	0.519	0.095	8.02682e-269	7.16335e-17	3.31838	0.048	0.005	3.33214e-11
FOSL2	chr10-12975993-12976258	CCDC3	0.0316879	0.396556	0.012566	0.012566	0.804823	0.206126	0.165895	0.165895	2.19306e-273	1.24709	0.519	0.095	8.02682e-269	1.52953e-06	3.27607	0.018	0.002	0.711486
FOSL2	chr10-12973205-12973643	CCDC3	0.0746969	0.411763	0.0307574	0.0307574	0.804823	0.206126	0.165895	0.165895	2.19306e-273	1.24709	0.519	0.095	8.02682e-269	6.90947e-10	3.32602	0.025	0.003	0.000321404
FOSL2	chr10-12937601-12938251	CCDC3	0.0304417	0.286111	0.00870969	0.00870969	0.804823	0.206126	0.165895	0.165895	2.19306e-273	1.24709	0.519	0.095	8.02682e-269	2.68838e-07	6.91619	0.011	0	0.125054
FOSL2	chr10-73256703-73257108	CFAP70	0.2532	0.0896661	0.0227035	0.0227035	0.694384	0.0525291	0.0364753	0.0364753	2.64925e-20	0.104362	0.144	0.068	9.69651e-16	6.42222e-09	3.05433	0.026	0.003	0.00298739
FOSL2	chr8-133302699-133303848	NDRG1	0.0781085	0.27238	0.0212752	0.0212752	1.35431	0.162907	0.220627	0.220627	1.77604e-142	0.655495	0.764	0.46	6.5005e-138	2.64019e-23	1.33222	0.293	0.128	1.22812e-17
FOSL2	chr8-133437252-133438403	NDRG1	0.0656326	0.294038	0.0192985	0.0192985	1.35431	0.162907	0.220627	0.220627	1.77604e-142	0.655495	0.764	0.46	6.5005e-138	2.56729e-31	1.48346	0.302	0.111	1.19422e-25
FOSL2	chr8-133374951-133377438	NDRG1	0.0393514	0.289249	0.0113823	0.0113823	1.35431	0.162907	0.220627	0.220627	1.77604e-142	0.655495	0.764	0.46	6.5005e-138	8.76987e-16	1.48681	0.159	0.057	4.07944e-10
FOSL2	chr8-133211175-133212634	NDRG1	0.0287563	0.266654	0.007668	0.007668	1.35431	0.162907	0.220627	0.220627	1.77604e-142	0.655495	0.764	0.46	6.5005e-138	5.81977e-30	3.3515	0.082	0.009	2.70715e-24
FOSL2	chr8-133294287-133294596	NDRG1	0.045849	0.207277	0.00950343	0.00950343	1.35431	0.162907	0.220627	0.220627	1.77604e-142	0.655495	0.764	0.46	6.5005e-138	7.60483e-18	2.09408	0.097	0.023	3.5375e-12
FOSL2	chr17-47946586-47947375	NFE2L1	0.0306185	0.0748676	0.00229233	0.00229233	1.80028	0.0541756	0.0975316	0.0975316	6.45596e-24	0.129948	0.325	0.205	2.36294e-19	0.0108155	0.997265	0.093	0.046	1
FOSL2	chr17-48127140-48128001	NFE2L1	0.0463392	0.0791085	0.00366582	0.00366582	1.80028	0.0541756	0.0975316	0.0975316	6.45596e-24	0.129948	0.325	0.205	2.36294e-19	1.22462e-07	1.99168	0.04	0.01	0.0569652
FOSL2	chr5-95081246-95082368	MCTP1	0.129429	0.809147	0.104727	0.104727	0.914009	0.36109	0.33004	0.33004	0	1.37406	0.958	0.567	0	1.80507e-13	1.56467	0.153	0.056	8.39657e-08
FOSL2	chr5-95076447-95077160	MCTP1	0.0898098	0.835627	0.0750475	0.0750475	0.914009	0.36109	0.33004	0.33004	0	1.37406	0.958	0.567	0	3.72376e-21	2.147	0.127	0.028	1.73216e-15
FOSL2	chr5-95026731-95027849	MCTP1	0.0373653	0.825452	0.0308432	0.0308432	0.914009	0.36109	0.33004	0.33004	0	1.37406	0.958	0.567	0	5.8853e-06	2.2176	0.03	0.007	1
FOSL2	chr5-95238437-95239248	MCTP1	0.0613967	0.813798	0.0499645	0.0499645	0.914009	0.36109	0.33004	0.33004	0	1.37406	0.958	0.567	0	9.03494e-13	2.64082	0.054	0.009	4.20274e-07
FOSL2	chr5-95068286-95070418	MCTP1	0.0243448	0.802261	0.0195309	0.0195309	0.914009	0.36109	0.33004	0.33004	0	1.37406	0.958	0.567	0	1.81405e-15	2.00964	0.103	0.027	8.43834e-10
FOSL2	chr5-95023089-95023640	MCTP1	0.041579	0.794023	0.0330147	0.0330147	0.914009	0.36109	0.33004	0.33004	0	1.37406	0.958	0.567	0	4.68353e-08	3.3836	0.023	0.002	0.0217862
FOSL2	chr5-95152289-95154377	MCTP1	0.0589755	0.825685	0.0486952	0.0486952	0.914009	0.36109	0.33004	0.33004	0	1.37406	0.958	0.567	0	1.50311e-06	1.71464	0.057	0.018	0.699194
FOSL2	chr5-95142061-95142702	MCTP1	0.0794533	0.836574	0.0664686	0.0664686	0.914009	0.36109	0.33004	0.33004	0	1.37406	0.958	0.567	0	1.92708e-05	1.29441	0.11	0.043	1
FOSL2	chr1-205832967-205833709	RAB29	0.0262825	0.0743149	0.00195318	0.00195318	0.839778	0.0862113	0.0723983	0.0723983	3.73766e-26	0.133978	0.186	0.091	1.36802e-21	0.000818597	2.24762	0.018	0.003	1
FOSL2	chr1-205664122-205665066	RAB29	0.0728386	0.110882	0.0080765	0.0080765	0.839778	0.0862113	0.0723983	0.0723983	3.73766e-26	0.133978	0.186	0.091	1.36802e-21	6.64945e-10	1.7415	0.087	0.028	0.000309309
FOSL2	chr1-205663295-205663865	RAB29	0.0541003	0.133421	0.00721809	0.00721809	0.839778	0.0862113	0.0723983	0.0723983	3.73766e-26	0.133978	0.186	0.091	1.36802e-21	1.57746e-13	3.04362	0.042	0.005	7.33781e-08
FOSL2	chr1-205668421-205670160	RAB29	0.0397316	0.113827	0.00452255	0.00452255	0.839778	0.0862113	0.0723983	0.0723983	3.73766e-26	0.133978	0.186	0.091	1.36802e-21	4.6384e-05	1.78975	0.04	0.011	1
FOSL2	chr1-205914820-205915882	RAB29	0.0120494	0.0631416	0.000760821	0.000760821	0.839778	0.0862113	0.0723983	0.0723983	3.73766e-26	0.133978	0.186	0.091	1.36802e-21	0.0124523	1.4179	0.027	0.011	1
FOSL2	chr1-1461746-1462995	ATAD3C	0.069834	0.188885	0.0131906	0.0131906	0.611464	0.139599	0.0853596	0.0853596	2.99959e-67	0.251513	0.185	0.034	1.09788e-62	0.000172055	1.41942	0.046	0.015	1
FOSL2	chr1-1554451-1555457	ATAD3C	0.0803725	0.286138	0.0229976	0.0229976	0.611464	0.139599	0.0853596	0.0853596	2.99959e-67	0.251513	0.185	0.034	1.09788e-62	0.000370789	0.999677	0.115	0.053	1
FOSL2	chr1-1402033-1402411	ATAD3C	0.0440735	0.245775	0.0108322	0.0108322	0.611464	0.139599	0.0853596	0.0853596	2.99959e-67	0.251513	0.185	0.034	1.09788e-62	0.00019228	1.41167	0.056	0.023	1
FOSL2	chr2-96884138-96885340	SEMA4C	0.0144158	0.0990942	0.00142852	0.00142852	0.975446	0.0837228	0.0816671	0.0816671	4.78598e-23	0.123796	0.158	0.075	1.75172e-18	0.00177279	1.35832	0.044	0.016	1
FOSL2	chr2-96916038-96917528	SEMA4C	0.0833545	0.115228	0.00960476	0.00960476	0.975446	0.0837228	0.0816671	0.0816671	4.78598e-23	0.123796	0.158	0.075	1.75172e-18	2.78443e-21	1.60666	0.215	0.079	1.29522e-15
FOSL2	chr2-96786459-96789460	SEMA4C	0.0189565	0.102867	0.00195001	0.00195001	0.975446	0.0837228	0.0816671	0.0816671	4.78598e-23	0.123796	0.158	0.075	1.75172e-18	1.66049e-26	1.94941	0.168	0.045	7.72402e-21
FOSL2	chr2-96913143-96914793	SEMA4C	0.0262177	0.0574097	0.00150515	0.00150515	0.975446	0.0837228	0.0816671	0.0816671	4.78598e-23	0.123796	0.158	0.075	1.75172e-18	9.60522e-09	1.58271	0.104	0.037	0.00446801
FOSL2	chr2-96873086-96874909	SEMA4C	0.100368	0.0906962	0.00910302	0.00910302	0.975446	0.0837228	0.0816671	0.0816671	4.78598e-23	0.123796	0.158	0.075	1.75172e-18	0.000351548	0.882114	0.248	0.152	1
FOSL2	chr11-61756359-61757119	FADS3	0.0239254	0.0662775	0.00158572	0.00158572	0.714559	0.0707173	0.0505317	0.0505317	3.87527e-48	0.247663	0.232	0.091	1.41839e-43	0.866547	0.525114	0.023	0.016	1
FOSL2	chr11-61820906-61821226	FADS3	0.0260473	0.0814342	0.00212114	0.00212114	0.714559	0.0707173	0.0505317	0.0505317	3.87527e-48	0.247663	0.232	0.091	1.41839e-43	2.10126e-05	2.29318	0.023	0.005	1
FOSL2	chr11-62012400-62013966	FADS3	0.00442961	0.0508391	0.000225198	0.000225198	0.714559	0.0707173	0.0505317	0.0505317	3.87527e-48	0.247663	0.232	0.091	1.41839e-43	0.0860734	0.170089	0.014	0.013	1
FOSL2	chr1-161184964-161186344	B4GALT3	0.0561496	0.0904547	0.005079	0.005079	1.08174	0.0936763	0.101333	0.101333	1.21536e-42	0.173981	0.147	0.038	4.44832e-38	0.0987657	0.678204	0.294	0.197	1
FOSL2	chr16-20910371-20911742	ERI2	0.147062	0.236321	0.0347537	0.0347537	0.740498	0.134061	0.0992723	0.0992723	2.85979e-100	0.492988	0.313	0.089	1.04671e-95	2.43192e-39	1.77093	0.277	0.089	1.13124e-33
FOSL2	chr16-20938212-20938950	ERI2	0.126014	0.236542	0.0298075	0.0298075	0.740498	0.134061	0.0992723	0.0992723	2.85979e-100	0.492988	0.313	0.089	1.04671e-95	6.20806e-10	3.01104	0.035	0.004	0.000288777
FOSL2	chr16-20865551-20866616	ERI2	0.103058	0.219188	0.0225892	0.0225892	0.740498	0.134061	0.0992723	0.0992723	2.85979e-100	0.492988	0.313	0.089	1.04671e-95	7.57988e-19	1.93414	0.129	0.035	3.52589e-13
FOSL2	chr16-20867664-20867954	ERI2	0.0474458	0.176137	0.00835693	0.00835693	0.740498	0.134061	0.0992723	0.0992723	2.85979e-100	0.492988	0.313	0.089	1.04671e-95	1.36161e-09	3.25183	0.026	0.002	0.000633373
FOSL2	chr16-20904183-20905232	ERI2	0.0378944	0.167272	0.00633867	0.00633867	0.740498	0.134061	0.0992723	0.0992723	2.85979e-100	0.492988	0.313	0.089	1.04671e-95	7.92236e-10	1.12351	0.241	0.118	0.00036852
FOSL2	chr11-33317295-33317968	HIPK3	0.0477954	0.315242	0.0150671	0.0150671	0.674108	0.21697	0.146261	0.146261	2.60344e-68	0.368702	0.852	0.685	9.52885e-64	2.35888e-06	2.94899	0.021	0.002	1
FOSL2	chr11-33206980-33208159	HIPK3	0.122725	0.44092	0.0541118	0.0541118	0.674108	0.21697	0.146261	0.146261	2.60344e-68	0.368702	0.852	0.685	9.52885e-64	1.50234e-55	1.78647	0.348	0.102	6.98838e-50
FOSL2	chr11-33227335-33228240	HIPK3	0.0747014	0.327477	0.024463	0.024463	0.674108	0.21697	0.146261	0.146261	2.60344e-68	0.368702	0.852	0.685	9.52885e-64	0.00475162	0.148643	0.05	0.043	1
FOSL2	chr19-35037833-35038570	GRAMD1A	0.0157479	0.303195	0.00477467	0.00477467	0.950246	0.197225	0.187412	0.187412	1.60806e-48	0.292055	0.486	0.304	5.88567e-44	0.425251	0.634304	0.136	0.087	1
FOSL2	chr3-21740989-21741666	ZNF385D	0.145578	0.756321	0.110104	0.110104	1.12611	0.305873	0.344448	0.344448	0	1.98462	0.924	0.267	0	9.72769e-17	3.11474	0.052	0.006	4.52498e-11
FOSL2	chr3-21858727-21859919	ZNF385D	0.0133009	0.649275	0.00863591	0.00863591	1.12611	0.305873	0.344448	0.344448	0	1.98462	0.924	0.267	0	0.00578576	1.459	0.034	0.011	1
FOSL2	chr3-21750322-21751645	ZNF385D	0.0315552	0.720096	0.0227227	0.0227227	1.12611	0.305873	0.344448	0.344448	0	1.98462	0.924	0.267	0	1.5847e-29	1.84929	0.196	0.054	7.37145e-24
FOSL2	chr3-21326454-21327397	ZNF385D	0.029727	0.672076	0.0199788	0.0199788	1.12611	0.305873	0.344448	0.344448	0	1.98462	0.924	0.267	0	9.07212e-44	2.78842	0.151	0.023	4.22003e-38
FOSL2	chr3-21624216-21625001	ZNF385D	0.100397	0.712046	0.0714871	0.0714871	1.12611	0.305873	0.344448	0.344448	0	1.98462	0.924	0.267	0	4.91909e-28	1.89082	0.189	0.048	2.28819e-22
FOSL2	chr3-21785470-21786618	ZNF385D	0.034389	0.683428	0.0235024	0.0235024	1.12611	0.305873	0.344448	0.344448	0	1.98462	0.924	0.267	0	1.05429e-14	1.69369	0.124	0.04	4.90417e-09
FOSL2	chr3-21620317-21622028	ZNF385D	0.108482	0.695457	0.0754449	0.0754449	1.12611	0.305873	0.344448	0.344448	0	1.98462	0.924	0.267	0	7.30561e-29	2.66473	0.118	0.02	3.39831e-23
FOSL2	chr3-21705485-21706248	ZNF385D	0.0160296	0.69074	0.0110723	0.0110723	1.12611	0.305873	0.344448	0.344448	0	1.98462	0.924	0.267	0	9.01217e-48	2.14363	0.235	0.053	4.19215e-42
FOSL2	chr19-1839984-1841249	REXO1	0.0548278	0.0774905	0.00424864	0.00424864	0.613179	0.0818458	0.0501861	0.0501861	2.03079e-22	0.0927754	0.194	0.102	7.43288e-18	2.44445e-05	0.120549	0.105	0.096	1
FOSL2	chr19-1881451-1882850	REXO1	0.0829532	0.0969066	0.00803871	0.00803871	0.613179	0.0818458	0.0501861	0.0501861	2.03079e-22	0.0927754	0.194	0.102	7.43288e-18	0.0897241	0.733537	0.153	0.095	1
FOSL2	chr19-1935066-1936321	REXO1	0.140534	0.123921	0.0174151	0.0174151	0.613179	0.0818458	0.0501861	0.0501861	2.03079e-22	0.0927754	0.194	0.102	7.43288e-18	1.93363e-33	1.9115	0.208	0.061	8.99456e-28
FOSL2	chr19-1945895-1946225	REXO1	0.0165237	0.0865766	0.00143057	0.00143057	0.613179	0.0818458	0.0501861	0.0501861	2.03079e-22	0.0927754	0.194	0.102	7.43288e-18	0.0387975	0.250363	0.045	0.038	1
FOSL2	chr19-1746392-1747853	REXO1	0.0766599	0.109648	0.00840558	0.00840558	0.613179	0.0818458	0.0501861	0.0501861	2.03079e-22	0.0927754	0.194	0.102	7.43288e-18	0.255632	0.992526	0.039	0.018	1
FOSL2	chr17-38656766-38657562	EPOP	0.0853748	0.172025	0.0146866	0.0146866	0.7764	0.103654	0.0804769	0.0804769	2.71516e-42	0.142448	0.11	0.015	9.93775e-38	0.00116044	1.50352	0.038	0.013	1
FOSL2	chr17-38789448-38790553	EPOP	0.0653418	0.163359	0.0106742	0.0106742	0.7764	0.103654	0.0804769	0.0804769	2.71516e-42	0.142448	0.11	0.015	9.93775e-38	0.226692	0.751016	0.126	0.075	1
FOSL2	chr4-138959073-138959747	ELF2	0.00465754	0.0937649	0.000436714	0.000436714	1.26197	0.183171	0.231156	0.231156	2.51646e-18	0.159533	0.842	0.74	9.2105e-14	0.130064	1.33675	0.016	0.006	1
FOSL2	chr4-139042509-139043441	ELF2	0.0907988	0.269242	0.0244468	0.0244468	1.26197	0.183171	0.231156	0.231156	2.51646e-18	0.159533	0.842	0.74	9.2105e-14	0.170737	0.754766	0.129	0.076	1
FOSL2	chr4-138958338-138958851	ELF2	0.0155948	0.212548	0.00331463	0.00331463	1.26197	0.183171	0.231156	0.231156	2.51646e-18	0.159533	0.842	0.74	9.2105e-14	0.172374	1.03506	0.026	0.014	1
FOSL2	chr2-171798124-171798976	HAT1	0.143618	0.0912437	0.0131042	0.0131042	0.753245	0.0640023	0.0482094	0.0482094	3.76614e-09	0.0314185	0.266	0.196	0.000137845	6.09159e-18	2.81171	0.066	0.01	2.8336e-12
FOSL2	chr2-172084271-172085606	HAT1	0.0684985	0.0910426	0.00623628	0.00623628	0.753245	0.0640023	0.0482094	0.0482094	3.76614e-09	0.0314185	0.266	0.196	0.000137845	0.213989	0.720492	0.119	0.07	1
FOSL2	chr2-172094670-172095774	HAT1	0.0323969	0.06432	0.00208377	0.00208377	0.753245	0.0640023	0.0482094	0.0482094	3.76614e-09	0.0314185	0.266	0.196	0.000137845	0.304728	0.81242	0.067	0.038	1
FOSL2	chr19-34282474-34283763	GPI	0.0384115	0.108754	0.00417739	0.00417739	0.703012	0.0684181	0.0480987	0.0480987	3.05893e-91	0.401274	0.403	0.171	1.1196e-86	0.00576698	1.45668	0.039	0.015	1
FOSL2	chr19-34274277-34275355	GPI	0.0205192	0.0769231	0.0015784	0.0015784	0.703012	0.0684181	0.0480987	0.0480987	3.05893e-91	0.401274	0.403	0.171	1.1196e-86	0.00179811	1.25892	0.054	0.023	1
FOSL2	chr19-34316640-34317932	GPI	0.0708255	0.103344	0.00731942	0.00731942	0.703012	0.0684181	0.0480987	0.0480987	3.05893e-91	0.401274	0.403	0.171	1.1196e-86	0.000982566	0.920084	0.16	0.088	1
FOSL2	chr19-34232391-34233444	GPI	0.0320103	0.0684889	0.00219235	0.00219235	0.703012	0.0684181	0.0480987	0.0480987	3.05893e-91	0.401274	0.403	0.171	1.1196e-86	0.0432254	0.984402	0.074	0.037	1
FOSL2	chr19-34331872-34332750	GPI	0.058282	0.0772633	0.00450306	0.00450306	0.703012	0.0684181	0.0480987	0.0480987	3.05893e-91	0.401274	0.403	0.171	1.1196e-86	1.15633e-18	1.65655	0.162	0.053	5.37882e-13
FOSL2	chr19-34318274-34320586	GPI	0.0342147	0.0579021	0.0019811	0.0019811	0.703012	0.0684181	0.0480987	0.0480987	3.05893e-91	0.401274	0.403	0.171	1.1196e-86	3.09928e-07	1.2696	0.148	0.062	0.144168
FOSL2	chr6-136113404-136114273	BCLAF1	0.0842935	0.0904671	0.00762579	0.00762579	0.985968	0.0795475	0.0784312	0.0784312	5.32668e-12	0.0702114	0.644	0.522	1.94962e-07	2.94572e-15	1.86964	0.12	0.031	1.37024e-09
FOSL2	chr6-136108182-136109249	BCLAF1	0.0991759	0.0871429	0.00864248	0.00864248	0.985968	0.0795475	0.0784312	0.0784312	5.32668e-12	0.0702114	0.644	0.522	1.94962e-07	2.63943e-34	2.20274	0.17	0.039	1.22777e-28
FOSL2	chr6-136158175-136159307	BCLAF1	0.109802	0.0677642	0.00744068	0.00744068	0.985968	0.0795475	0.0784312	0.0784312	5.32668e-12	0.0702114	0.644	0.522	1.94962e-07	0.0119767	1.00626	0.051	0.023	1
FOSL2	chr6-136123171-136124068	BCLAF1	0.0427219	0.0565591	0.00241631	0.00241631	0.985968	0.0795475	0.0784312	0.0784312	5.32668e-12	0.0702114	0.644	0.522	1.94962e-07	7.72481e-09	2.27106	0.047	0.009	0.00359331
FOSL2	chr1-159005087-159006078	IFI16	0.0949472	0.513036	0.0487113	0.0487113	1.79379	0.267224	0.479343	0.479343	4.0375e-122	0.525249	0.892	0.709	1.47777e-117	2.77805e-18	1.50889	0.189	0.07	1.29225e-12
FOSL2	chr1-159087733-159088968	IFI16	0.0253755	0.37046	0.00940061	0.00940061	1.79379	0.267224	0.479343	0.479343	4.0375e-122	0.525249	0.892	0.709	1.47777e-117	1.75914e-13	2.52725	0.055	0.009	8.18291e-08
FOSL2	chr1-159204138-159204976	IFI16	0.0825003	0.494125	0.0407655	0.0407655	1.79379	0.267224	0.479343	0.479343	4.0375e-122	0.525249	0.892	0.709	1.47777e-117	4.01425e-17	1.21096	0.285	0.118	1.86729e-11
FOSL2	chr1-159014948-159015990	IFI16	0.0972475	0.502942	0.0489099	0.0489099	1.79379	0.267224	0.479343	0.479343	4.0375e-122	0.525249	0.892	0.709	1.47777e-117	0.210356	0.691577	0.186	0.121	1
FOSL2	chr17-40518282-40519032	TNS4	0.0344589	0.0549761	0.00189441	0.00189441	0.737126	0.0588185	0.0433566	0.0433566	2.29606e-11	0.0587566	0.087	0.044	8.40381e-07	8.50989e-18	2.42716	0.081	0.015	3.9585e-12
FOSL2	chr17-40463220-40463532	TNS4	0.0575053	0.100853	0.00579957	0.00579957	0.737126	0.0588185	0.0433566	0.0433566	2.29606e-11	0.0587566	0.087	0.044	8.40381e-07	0.056721	1.18094	0.025	0.011	1
FOSL2	chr17-40452119-40452978	TNS4	0.0422145	0.0756492	0.00319349	0.00319349	0.737126	0.0588185	0.0433566	0.0433566	2.29606e-11	0.0587566	0.087	0.044	8.40381e-07	8.0736e-16	1.82592	0.113	0.035	3.75555e-10
FOSL2	chr10-18607436-18608341	NSUN6	0.0410237	0.235469	0.00965983	0.00965983	0.952776	0.26148	0.249132	0.249132	3.74877e-32	0.15837	0.693	0.503	1.37209e-27	4.11831e-11	2.12951	0.068	0.016	1.91569e-05
FOSL2	chr10-18785752-18787531	NSUN6	0.157884	0.414095	0.0653791	0.0653791	0.952776	0.26148	0.249132	0.249132	3.74877e-32	0.15837	0.693	0.503	1.37209e-27	1.58737e-50	2.91963	0.165	0.023	7.38387e-45
FOSL2	chr10-18681409-18682501	NSUN6	0.071764	0.330903	0.0237469	0.0237469	0.952776	0.26148	0.249132	0.249132	3.74877e-32	0.15837	0.693	0.503	1.37209e-27	9.87481e-05	1.82331	0.034	0.01	1
FOSL2	chr10-18610167-18611031	NSUN6	0.214268	0.433655	0.0929185	0.0929185	0.952776	0.26148	0.249132	0.249132	3.74877e-32	0.15837	0.693	0.503	1.37209e-27	1.99657e-25	1.93007	0.158	0.045	9.28732e-20
FOSL2	chr19-47156713-47159513	C5AR1	0.0482079	0.0793858	0.00382702	0.00382702	0.625188	0.0733395	0.045851	0.045851	8.87874e-33	0.149575	0.165	0.063	3.24971e-28	4.19861e-05	0.904379	0.234	0.118	1
FOSL2	chr19-47176069-47177329	C5AR1	0.167904	0.0964093	0.0161875	0.0161875	0.625188	0.0733395	0.045851	0.045851	8.87874e-33	0.149575	0.165	0.063	3.24971e-28	3.68867e-22	1.52372	0.222	0.079	1.71584e-16
FOSL2	chr6-43699347-43700100	GTPBP2	0.0835891	0.0756485	0.00632339	0.00632339	1.3059	0.0732806	0.0956971	0.0956971	1.9656e-19	0.091983	0.169	0.089	7.19428e-15	1.60462e-39	-0.650541	0.117	0.159	7.46413e-34
FOSL2	chr2-39158412-39158637	CDKL4	0.0522545	0.0598434	0.00312708	0.00312708	0.611292	0.0527533	0.0322477	0.0322477	1.44454e-19	0.0740269	0.097	0.036	5.28714e-15	0.0961628	-0.566573	0.002	0.002	1
FOSL2	chr2-39370119-39370361	CDKL4	0.0498867	0.0858046	0.00428051	0.00428051	0.611292	0.0527533	0.0322477	0.0322477	1.44454e-19	0.0740269	0.097	0.036	5.28714e-15	0.602317	1.06249	0.002	0.001	1
FOSL2	chr12-56684221-56684445	PTGES3	0.0866863	0.0625326	0.00542072	0.00542072	1.24514	0.0513258	0.0639078	0.0639078	8.38572e-53	0.269446	0.535	0.334	3.06926e-48	0.000497893	1.60033	0.041	0.014	1
FOSL2	chr12-56581181-56582236	PTGES3	0.137033	0.0711133	0.00974489	0.00974489	1.24514	0.0513258	0.0639078	0.0639078	8.38572e-53	0.269446	0.535	0.334	3.06926e-48	1.03573e-09	2.0739	0.057	0.012	0.000481785
FOSL2	chr5-91283883-91284229	ARRDC3	0.0362829	0.157208	0.00570395	0.00570395	0.878232	0.128092	0.112494	0.112494	7.11935e-54	0.380951	0.479	0.296	2.60575e-49	0.000198724	2.91658	0.014	0.002	1
FOSL2	chr5-91338730-91340259	ARRDC3	0.194847	0.273754	0.0533401	0.0533401	0.878232	0.128092	0.112494	0.112494	7.11935e-54	0.380951	0.479	0.296	2.60575e-49	1.35036e-13	1.98657	0.105	0.027	6.28141e-08
FOSL2	chr5-91266015-91266692	ARRDC3	0.0362684	0.176667	0.00640745	0.00640745	0.878232	0.128092	0.112494	0.112494	7.11935e-54	0.380951	0.479	0.296	2.60575e-49	2.73463e-07	2.08717	0.047	0.011	0.127205
FOSL2	chr5-91313928-91314733	ARRDC3	0.0357364	0.166017	0.00593286	0.00593286	0.878232	0.128092	0.112494	0.112494	7.11935e-54	0.380951	0.479	0.296	2.60575e-49	0.0001397	1.10954	0.145	0.068	1
FOSL2	chr17-40021199-40021998	CSF3	0.161822	0.258091	0.0417647	0.0417647	0.584522	0.1273	0.0744096	0.0744096	9.5977e-61	0.379994	0.166	0.03	3.51285e-56	1.96603e-08	0.983045	0.245	0.121	0.00914528
FOSL2	chr17-40018238-40019537	CSF3	0.0720924	0.101886	0.0073452	0.0073452	0.584522	0.1273	0.0744096	0.0744096	9.5977e-61	0.379994	0.166	0.03	3.51285e-56	9.39997e-24	1.91264	0.148	0.042	4.37254e-18
FOSL2	chr9-128081882-128082518	SLC25A25	0.0444007	0.209198	0.00928857	0.00928857	1.0934	0.146384	0.160056	0.160056	2.50134e-30	0.127907	0.414	0.264	9.15516e-26	3.42995e-21	3.14039	0.073	0.009	1.59549e-15
FOSL2	chr9-127954780-127956091	SLC25A25	0.00782277	0.132177	0.00103399	0.00103399	1.0934	0.146384	0.160056	0.160056	2.50134e-30	0.127907	0.414	0.264	9.15516e-26	6.25177e-16	2.25317	0.087	0.019	2.9081e-10
FOSL2	chr9-128077901-128079493	SLC25A25	0.0124862	0.104406	0.00130363	0.00130363	1.0934	0.146384	0.160056	0.160056	2.50134e-30	0.127907	0.414	0.264	9.15516e-26	2.29817e-08	1.84261	0.066	0.019	0.0106903
FOSL2	chr9-128005643-128008194	SLC25A25	0.0675326	0.197052	0.0133074	0.0133074	1.0934	0.146384	0.160056	0.160056	2.50134e-30	0.127907	0.414	0.264	9.15516e-26	6.17054e-30	1.50846	0.314	0.121	2.87032e-24
FOSL2	chr19-5563904-5564273	TINCR	0.121342	0.0830657	0.0100794	0.0100794	1.07154	0.0774722	0.0830144	0.0830144	9.6327e-31	0.12026	0.116	0.033	3.52567e-26	0.0112811	2.01992	0.011	0.003	1
FOSL2	chr19-5703108-5703419	TINCR	0.0175422	0.054876	0.000962648	0.000962648	1.07154	0.0774722	0.0830144	0.0830144	9.6327e-31	0.12026	0.116	0.033	3.52567e-26	0.0327268	1.95683	0.009	0.002	1
FOSL2	chr1-161184964-161186344	ADAMTS4	0.0310154	0.292283	0.00906528	0.00906528	2.0145	0.257114	0.517956	0.517956	1.96464e-229	1.08383	0.542	0.154	7.19079e-225	0.0987657	0.678204	0.294	0.197	1
FOSL2	chr4-37836882-37837949	PGM2	0.125711	0.172714	0.0217121	0.0217121	0.558095	0.0947395	0.0528736	0.0528736	5.95304e-16	0.0838115	0.204	0.125	2.17887e-11	3.12592e-11	1.26487	0.207	0.088	1.45407e-05
FOSL2	chr4-37715536-37716300	PGM2	0.125785	0.191903	0.0241386	0.0241386	0.558095	0.0947395	0.0528736	0.0528736	5.95304e-16	0.0838115	0.204	0.125	2.17887e-11	1.8734e-05	2.19463	0.028	0.006	1
FOSL2	chr8-33553538-33555261	RNF122	0.0878506	0.288199	0.0253184	0.0253184	1.23477	0.229003	0.282765	0.282765	1.05371e-65	0.286256	0.591	0.348	3.8567e-61	0.0204536	0.730135	0.186	0.114	1
FOSL2	chr12-77023278-77024177	CSRP2	0.0884908	0.149495	0.0132289	0.0132289	0.873472	0.0879129	0.0767894	0.0767894	8.23556e-11	-0.0154951	0.286	0.203	3.0143e-06	2.19449e-06	2.09386	0.039	0.01	1
FOSL2	chr10-102299644-102300917	NOLC1	0.189686	0.138806	0.0263296	0.0263296	1.39164	0.102563	0.14273	0.14273	8.80583e-50	0.214705	0.381	0.202	3.22302e-45	6.92193e-05	1.41126	0.067	0.023	1
FOSL2	chr10-102090437-102091193	NOLC1	0.0586523	0.0970878	0.00569443	0.00569443	1.39164	0.102563	0.14273	0.14273	8.80583e-50	0.214705	0.381	0.202	3.22302e-45	0.00727787	1.37634	0.026	0.01	1
FOSL2	chr3-39135049-39135869	CSRNP1	0.0606992	0.115705	0.00702319	0.00702319	2.03173	0.13656	0.277453	0.277453	1.72384e-27	0.168008	0.401	0.263	6.30941e-23	5.62962e-40	-0.750462	0.113	0.182	2.6187e-34
FOSL2	chr22-38696428-38697299	JOSD1	0.145099	0.0796532	0.0115576	0.0115576	1.86004	0.0636103	0.118318	0.118318	2.45399e-14	0.0806404	0.213	0.138	8.98186e-10	0.000214558	0.976169	0.158	0.08	1
FOSL2	chr15-90837105-90837531	UNC45A	0.149335	0.0771267	0.0115177	0.0115177	0.576441	0.0500077	0.0288265	0.0288265	2.963e-22	0.1114	0.178	0.091	1.08449e-17	5.13339e-12	2.41141	0.052	0.011	2.38787e-06
FOSL2	chr19-40666249-40666711	ITPKC	0.0182411	0.26185	0.00477644	0.00477644	0.703497	0.215523	0.15162	0.15162	4.79558e-98	0.413047	0.62	0.347	1.75523e-93	7.00712e-09	1.97813	0.058	0.016	0.00325946
FOSL2	chr19-40721892-40722696	ITPKC	0.111307	0.38117	0.0424271	0.0424271	0.703497	0.215523	0.15162	0.15162	4.79558e-98	0.413047	0.62	0.347	1.75523e-93	2.63214e-41	2.10762	0.202	0.053	1.22438e-35
FOSL2	chr2-218631348-218632380	USP37	0.0609157	0.0507041	0.00308868	0.00308868	0.769228	0.0527281	0.0405599	0.0405599	2.77315e-08	0.034776	0.237	0.174	0.001015	0.0142903	0.949488	0.092	0.05	1

## Sheet: Table S7
Table S7. Per-sample cell counts before and after filtering from mouse single-cell RNA sequencing data
Sample ID	Health status	Cell counts before filtering	Cell counts after filtering
CMO301	Wild-type	1395	872
CMO302	Wild-type	1150	631
CMO303	Wild-type	1231	769
CMO304	Fosl2-tg	1277	736
CMO305	Fosl2-tg	1153	876
CMO306	Fosl2-tg	994	576

## Sheet: Table S8
Table S8. Top 50 marker genes for each cell population from mouse single-cell RNA sequencing data.
gene	p_val	avg_log2FC	pct.1	pct.2	p_val_adj	cluster
Epas1	0	4.19393	0.96	0.172	0	Endothelial cells
Sema3c	0	4.09491	0.828	0.041	0	Endothelial cells
Calcrl	0	3.8551	0.885	0.085	0	Endothelial cells
Iigp1	0	3.85287	0.746	0.07	0	Endothelial cells
Ptprb	0	3.75	0.875	0.035	0	Endothelial cells
Cdh5	0	3.59432	0.898	0.041	0	Endothelial cells
Hpgd	0	3.56287	0.738	0.053	0	Endothelial cells
Tspan7	0	3.55078	0.83	0.031	0	Endothelial cells
Adgrf5	0	3.52043	0.891	0.069	0	Endothelial cells
Tm4sf1	0	3.50157	0.869	0.06	0	Endothelial cells
Cav1	0	3.45914	0.861	0.045	0	Endothelial cells
Slfn5	0	3.39308	0.784	0.058	0	Endothelial cells
Cyyr1	0	3.38754	0.845	0.029	0	Endothelial cells
Cavin2	0	3.32628	0.78	0.04	0	Endothelial cells
Bmpr2	0	3.20784	0.869	0.167	0	Endothelial cells
Cldn5	0	3.15418	0.835	0.031	0	Endothelial cells
Itga1	0	3.10999	0.787	0.047	0	Endothelial cells
Slco2a1	0	3.04526	0.817	0.042	0	Endothelial cells
Egfl7	0	3.04346	0.867	0.055	0	Endothelial cells
Tmem100	0	2.99383	0.679	0.018	0	Endothelial cells
Cd36	0	2.96326	0.886	0.241	0	Endothelial cells
Adamts1	0	2.95864	0.766	0.115	0	Endothelial cells
Scn7a	0	2.94695	0.695	0.045	0	Endothelial cells
Cavin1	0	2.91805	0.862	0.08	0	Endothelial cells
Ly6a	0	2.81674	0.832	0.131	0	Endothelial cells
Flt1	0	2.80649	0.809	0.078	0	Endothelial cells
Aqp1	0	2.80199	0.757	0.022	0	Endothelial cells
Pcdh17	0	2.79714	0.727	0.035	0	Endothelial cells
Cd93	0	2.79285	0.851	0.121	0	Endothelial cells
Sptbn1	0	2.78597	0.931	0.293	0	Endothelial cells
Clic5	0	2.74245	0.763	0.036	0	Endothelial cells
Thbd	0	2.72788	0.815	0.132	0	Endothelial cells
Ly6c1	0	2.69943	0.726	0.032	0	Endothelial cells
Pltp	0	2.69913	0.795	0.096	0	Endothelial cells
Pecam1	0	2.68223	0.887	0.151	0	Endothelial cells
Nfib	0	2.67916	0.803	0.06	0	Endothelial cells
Podxl	0	2.65287	0.725	0.017	0	Endothelial cells
Lyve1	0	2.65074	0.582	0.019	0	Endothelial cells
Ehd4	0	2.63116	0.821	0.195	0	Endothelial cells
Edn1	0	2.62815	0.542	0.04	0	Endothelial cells
Ace	0	2.59473	0.778	0.075	0	Endothelial cells
Clec14a	0	2.55102	0.576	0.013	0	Endothelial cells
Ctla2a	0	2.53393	0.858	0.161	0	Endothelial cells
Rasip1	0	2.52436	0.764	0.043	0	Endothelial cells
Pakap.1	0	2.52402	0.748	0.074	0	Endothelial cells
Tcf4	0	2.47509	0.861	0.215	0	Endothelial cells
Adgrl4	0	2.45793	0.688	0.013	0	Endothelial cells
Kitl	0	2.44907	0.676	0.061	0	Endothelial cells
Plvap	0	2.43132	0.569	0.013	0	Endothelial cells
Ifit1	1.72e-148	2.44007	0.281	0.026	4.08e-144	Endothelial cells
S100a8	0	6.39531	0.934	0.079	0	Monocytes
S100a9	0	6.31107	0.974	0.133	0	Monocytes
Retnlg	0	5.59883	0.83	0.033	0	Monocytes
Acod1	0	4.25205	0.696	0.028	0	Monocytes
Clec4d	0	4.1548	0.868	0.118	0	Monocytes
Hdc	0	4.12574	0.806	0.035	0	Monocytes
Slc7a11	0	4.05413	0.809	0.127	0	Monocytes
Ccr1	0	4.00594	0.879	0.137	0	Monocytes
Il1b	0	3.91592	0.67	0.064	0	Monocytes
Il1r2	0	3.90947	0.774	0.075	0	Monocytes
Lcn2	0	3.51021	0.587	0.043	0	Monocytes
Rnf149	0	3.49861	0.823	0.152	0	Monocytes
Hcar2	0	3.45037	0.73	0.079	0	Monocytes
Csf3r	0	3.23246	0.636	0.044	0	Monocytes
Mmp9	0	2.75238	0.551	0.01	0	Monocytes
Lilr4b	2.28e-307	3.33708	0.896	0.22	5.42e-303	Monocytes
Lmnb1	2.68e-303	3.47705	0.885	0.219	6.36e-299	Monocytes
Sgms2	1.12e-302	3.04797	0.768	0.125	2.65e-298	Monocytes
Trem1	8.62e-297	2.70077	0.604	0.057	2.04e-292	Monocytes
Arg2	1.36e-284	2.76188	0.602	0.061	3.23e-280	Monocytes
Cd14	2.17e-284	3.90664	0.817	0.174	5.16e-280	Monocytes
Grina	8.05e-280	3.14782	0.785	0.161	1.91e-275	Monocytes
Ifitm1	1.34e-265	3.44064	0.594	0.067	3.19e-261	Monocytes
Lilrb4a	4e-247	2.8838	0.868	0.261	9.5e-243	Monocytes
Srgn	1.6e-245	2.98118	0.983	0.78	3.8e-241	Monocytes
Cxcl2	6.89e-243	3.90572	0.972	0.492	1.63e-238	Monocytes
Mxd1	8.41e-241	3.04721	0.874	0.3	2e-236	Monocytes
Tpd52	4.53e-239	3.02828	0.849	0.268	1.08e-234	Monocytes
Sorl1	2.78e-237	2.70645	0.774	0.182	6.59e-233	Monocytes
Alox5ap	2.07e-233	2.89428	0.77	0.182	4.91e-229	Monocytes
Adam8	1.3e-231	2.72719	0.736	0.162	3.09e-227	Monocytes
Clec4e	6.6e-230	2.85593	0.619	0.091	1.57e-225	Monocytes
Slpi	5.52e-228	3.54445	0.689	0.134	1.31e-223	Monocytes
Wfdc21	8.52e-224	2.61047	0.513	0.055	2.02e-219	Monocytes
Fth1	4.6e-218	2.69114	0.991	0.975	1.09e-213	Monocytes
Ets2	1.3e-216	3.12373	0.877	0.371	3.08e-212	Monocytes
G0s2	4.61e-213	2.8349	0.406	0.029	1.09e-208	Monocytes
Cebpb	1.7e-212	2.62834	0.972	0.546	4.04e-208	Monocytes
Gsr	1.65e-211	2.57369	0.774	0.212	3.91e-207	Monocytes
Wfdc17	9.87e-211	3.39394	0.672	0.136	2.34e-206	Monocytes
Stfa2l1	1.99e-204	2.5949	0.277	0.006	4.73e-200	Monocytes
Msrb1	4.85e-190	2.59641	0.768	0.238	1.15e-185	Monocytes
Nlrp3	3.05e-168	2.87215	0.581	0.121	7.23e-164	Monocytes
S100a6	1.84e-163	2.71421	0.87	0.426	4.36e-159	Monocytes
Ngp	3.84e-145	3.28667	0.262	0.016	9.11e-141	Monocytes
Igf1r	4.9e-138	2.86536	0.613	0.18	1.16e-133	Monocytes
Gadd45a	3.07e-128	2.69162	0.668	0.249	7.28e-124	Monocytes
Lsmem1	6.21e-122	2.69027	0.564	0.163	1.48e-117	Monocytes
Ccl3	4.06e-103	2.60143	0.455	0.112	9.63e-99	Monocytes
Spp1	2.59e-32	3.3797	0.391	0.205	6.14e-28	Monocytes
Ighm	0	3.9013	0.957	0.23	0	B cells
Igkc	0	3.70142	0.907	0.257	0	B cells
Ebf1	0	3.48616	0.909	0.057	0	B cells
Cd79a	0	3.0162	0.822	0.045	0	B cells
Ms4a1	0	2.79361	0.671	0.017	0	B cells
Cd79b	0	2.77731	0.709	0.045	0	B cells
Scd1	0	2.42201	0.821	0.112	0	B cells
Ccr7	0	2.34983	0.834	0.146	0	B cells
Ighd	0	2.29716	0.615	0.032	0	B cells
Tnfrsf13c	0	1.99808	0.49	0.014	0	B cells
Dtx1	0	1.97299	0.492	0.018	0	B cells
Pax5	0	1.81119	0.458	0.007	0	B cells
H2-Ob	0	1.76093	0.53	0.03	0	B cells
Iglc2	9.57e-302	1.90138	0.419	0.012	2.27e-297	B cells
Cd74	5.6e-295	2.59051	0.998	0.589	1.33e-290	B cells
Bank1	1.14e-287	1.53456	0.384	0.009	2.71e-283	B cells
H2-Aa	3.61e-283	2.40398	0.973	0.402	8.58e-279	B cells
H2-Eb1	3.05e-272	2.12678	0.93	0.317	7.24e-268	B cells
Cd19	4.09e-268	1.53625	0.439	0.025	9.71e-264	B cells
H2-Ab1	2.05e-252	2.12427	0.939	0.378	4.86e-248	B cells
Nfatc3	1.78e-242	2.14415	0.847	0.258	4.23e-238	B cells
Ly6d	9.39e-237	1.7672	0.321	0.008	2.23e-232	B cells
Pou2af1	5.3e-232	1.4281	0.324	0.009	1.26e-227	B cells
Blnk	6.9e-227	1.70163	0.502	0.058	1.64e-222	B cells
Txndc16	4.01e-224	2.14111	0.537	0.075	9.52e-220	B cells
Cd55	1.01e-214	1.56073	0.385	0.027	2.39e-210	B cells
Gm8369	4e-188	1.90284	0.498	0.077	9.5e-184	B cells
Satb1	9.13e-165	1.52359	0.801	0.25	2.17e-160	B cells
Zfp318	2.09e-164	1.50058	0.392	0.049	4.95e-160	B cells
Cd83	5.71e-155	1.72843	0.571	0.134	1.36e-150	B cells
Bach2	9.73e-153	1.63705	0.538	0.119	2.31e-148	B cells
Sdc4	2.35e-147	1.57695	0.683	0.212	5.58e-143	B cells
B3gnt5	9.05e-145	1.4601	0.467	0.087	2.15e-140	B cells
Irf4	3.82e-141	1.54508	0.556	0.135	9.07e-137	B cells
Pkig	1.14e-140	1.51862	0.507	0.118	2.7e-136	B cells
Eif2ak3	4.53e-139	1.4811	0.497	0.112	1.08e-134	B cells
Tcf12	2.31e-136	1.58796	0.689	0.26	5.48e-132	B cells
Mef2c	1.8e-135	1.8669	0.54	0.14	4.27e-131	B cells
Ago2	7.1e-125	1.40046	0.837	0.453	1.69e-120	B cells
Cd86	3.69e-120	1.37752	0.402	0.079	8.75e-116	B cells
Rel	8.71e-120	1.70318	0.796	0.412	2.07e-115	B cells
Serp1	4.6e-113	1.3848	0.801	0.447	1.09e-108	B cells
Snx5	3.46e-108	1.37701	0.59	0.214	8.21e-104	B cells
Foxp1	7.7e-105	1.45086	0.854	0.525	1.83e-100	B cells
Rhoh	1.15e-102	1.32152	0.453	0.118	2.72e-98	B cells
Swap70	1.31e-101	1.68445	0.575	0.216	3.1e-97	B cells
Dmxl1	2.95e-99	1.752	0.553	0.202	7e-95	B cells
Slc12a6	1.01e-97	1.25811	0.473	0.14	2.4e-93	B cells
Irf2bp2	1.08e-97	1.50102	0.782	0.473	2.57e-93	B cells
Lztfl1	7.65e-53	1.35119	0.382	0.146	1.82e-48	B cells
Cd28	0	3.10576	0.637	0.052	0	T cells
Il2rb	0	2.53875	0.6	0.097	0	T cells
Itk	0	2.00158	0.519	0.039	0	T cells
Bcl11b	1.38e-304	1.98296	0.465	0.026	3.28e-300	T cells
Ptpn22	1.38e-264	1.89194	0.568	0.1	3.29e-260	T cells
Gata3	5.48e-256	2.80037	0.517	0.079	1.3e-251	T cells
Trac	1.25e-237	1.62636	0.435	0.045	2.97e-233	T cells
Icos	2.51e-215	2.20299	0.372	0.03	5.97e-211	T cells
Trbc2	2.38e-213	1.6962	0.423	0.052	5.66e-209	T cells
Tnfaip3	9.27e-192	1.76188	0.786	0.437	2.2e-187	T cells
Cd3e	1.96e-191	1.2915	0.311	0.018	4.66e-187	T cells
Thy1	1.61e-186	1.45423	0.307	0.019	3.83e-182	T cells
Tnfsf8	4.01e-182	2.59844	0.333	0.031	9.51e-178	T cells
Kdm2b	7.06e-178	1.73343	0.577	0.186	1.67e-173	T cells
Trbc1	1.26e-172	1.75596	0.343	0.04	3e-168	T cells
Mbnl1	1.8e-170	1.33911	0.843	0.638	4.26e-166	T cells
Aebp2	1.88e-170	1.70854	0.641	0.275	4.45e-166	T cells
D16Ertd472e	1.66e-166	1.84254	0.56	0.19	3.94e-162	T cells
Rgs1	2.07e-166	2.17993	0.578	0.202	4.92e-162	T cells
Ms4a4b	2.1e-166	1.59891	0.315	0.032	4.97e-162	T cells
Vgll4	2.09e-157	1.53824	0.574	0.206	4.95e-153	T cells
Sh2d2a	3.8e-155	1.37912	0.353	0.054	9.03e-151	T cells
Rora	1.63e-152	2.65094	0.52	0.186	3.88e-148	T cells
Zc3hav1	1.25e-150	1.50778	0.733	0.454	2.97e-146	T cells
Ar	2.51e-141	1.54519	0.281	0.031	5.97e-137	T cells
Il2ra	3.29e-139	1.83485	0.278	0.031	7.82e-135	T cells
Il7r	7.08e-135	1.42991	0.309	0.047	1.68e-130	T cells
Nfkb1	2.99e-134	1.44892	0.796	0.582	7.09e-130	T cells
Inpp4b	4.56e-129	1.25555	0.302	0.046	1.08e-124	T cells
P2ry10	7.55e-127	1.44571	0.384	0.091	1.79e-122	T cells
Atp2b4	5.63e-120	1.34779	0.31	0.058	1.34e-115	T cells
Maf	1.67e-119	1.77526	0.454	0.148	3.97e-115	T cells
Tcf7	1.22e-117	1.2998	0.296	0.052	2.91e-113	T cells
Ifngr1	1.23e-116	1.65286	0.554	0.26	2.93e-112	T cells
Uhrf2	1.5e-115	1.87695	0.587	0.297	3.55e-111	T cells
Saraf	2.12e-109	1.29538	0.546	0.254	5.04e-105	T cells
Itpkb	4.69e-108	1.30519	0.632	0.346	1.11e-103	T cells
Satb1	7.44e-108	1.5275	0.553	0.237	1.77e-103	T cells
Cd69	7.67e-107	1.50915	0.473	0.165	1.82e-102	T cells
AW112010	1.25e-106	1.71363	0.354	0.098	2.97e-102	T cells
Ccl5	2.96e-106	2.84658	0.288	0.059	7.02e-102	T cells
Id2	4.07e-106	1.43567	0.745	0.495	9.65e-102	T cells
Emb	1.76e-103	1.53243	0.58	0.288	4.17e-99	T cells
Ythdc1	5.53e-99	1.2991	0.695	0.459	1.31e-94	T cells
Nrip1	3.46e-98	1.66398	0.522	0.246	8.22e-94	T cells
Dusp10	1.03e-88	1.42017	0.32	0.092	2.45e-84	T cells
Crem	1.17e-82	1.37227	0.581	0.341	2.78e-78	T cells
Gramd3	4.98e-78	1.26013	0.279	0.076	1.18e-73	T cells
Rbpj	7.05e-77	1.34244	0.536	0.305	1.67e-72	T cells
Odc1	4.32e-72	1.64015	0.633	0.433	1.03e-67	T cells
Lyz2	0	3.17744	0.922	0.302	0	Macrophages
Ctss	0	2.92886	0.887	0.168	0	Macrophages
Cybb	0	2.48343	0.666	0.089	0	Macrophages
Mpeg1	0	2.20322	0.715	0.077	0	Macrophages
Ifi207	0	1.87715	0.55	0.04	0	Macrophages
Tbc1d9	0	1.50648	0.467	0.023	0	Macrophages
Fcer1g	3.68e-301	1.66469	0.79	0.162	8.72e-297	Macrophages
Psap	8.33e-289	2.52862	0.939	0.572	1.98e-284	Macrophages
Csf1r	4.84e-264	1.36827	0.396	0.018	1.15e-259	Macrophages
Lgals3	4.25e-263	1.99283	0.901	0.407	1.01e-258	Macrophages
Ctsb	1.98e-257	2.3424	0.924	0.518	4.69e-253	Macrophages
Mrc1	9.1e-257	2.05813	0.466	0.046	2.16e-252	Macrophages
Ctsz	6.46e-255	1.67076	0.747	0.205	1.53e-250	Macrophages
Sirpa	3.8e-254	1.44082	0.57	0.082	9.03e-250	Macrophages
Ccl9	1.43e-242	1.87785	0.418	0.032	3.39e-238	Macrophages
Tgfbi	2.79e-238	1.6173	0.549	0.081	6.63e-234	Macrophages
Ear2	2.96e-231	2.0056	0.408	0.035	7.03e-227	Macrophages
Sowahc	3.07e-227	1.5125	0.538	0.086	7.28e-223	Macrophages
Ctsa	1.01e-220	1.36052	0.632	0.139	2.41e-216	Macrophages
Ccl6	2.04e-220	1.90683	0.653	0.15	4.85e-216	Macrophages
Eps8	1.63e-216	1.88101	0.477	0.069	3.88e-212	Macrophages
Cyba	5.47e-216	1.52453	0.725	0.219	1.3e-211	Macrophages
Plin2	6.44e-211	1.80929	0.796	0.302	1.53e-206	Macrophages
Csf2rb	1.62e-210	1.68669	0.575	0.118	3.84e-206	Macrophages
Ifi30	3.78e-199	1.33999	0.585	0.127	8.96e-195	Macrophages
Nceh1	1.91e-196	1.45982	0.543	0.111	4.54e-192	Macrophages
Grn	1.89e-195	1.45635	0.732	0.243	4.48e-191	Macrophages
Cebpa	4.04e-188	1.34909	0.412	0.053	9.59e-184	Macrophages
Zeb2	2.75e-184	1.67943	0.844	0.431	6.52e-180	Macrophages
Ctsd	1.34e-172	1.43147	0.903	0.527	3.17e-168	Macrophages
Gpx1	5.48e-172	1.45121	0.829	0.406	1.3e-167	Macrophages
Mafb	5.49e-172	2.2914	0.51	0.124	1.3e-167	Macrophages
Cst3	1.88e-170	2.11736	0.768	0.362	4.47e-166	Macrophages
Fn1	2.7e-161	1.74459	0.404	0.067	6.42e-157	Macrophages
Gdf15	5.45e-161	1.87496	0.529	0.138	1.29e-156	Macrophages
Mmp19	1.18e-155	1.42163	0.404	0.069	2.79e-151	Macrophages
Tcf7l2	5.43e-151	1.51679	0.467	0.11	1.29e-146	Macrophages
Abcg1	4.35e-150	1.53708	0.63	0.217	1.03e-145	Macrophages
Chil3	1.98e-147	3.26411	0.795	0.467	4.71e-143	Macrophages
Lgmn	2.52e-130	1.63769	0.599	0.225	5.97e-126	Macrophages
Plet1	8.97e-126	1.4427	0.306	0.046	2.13e-121	Macrophages
Gm42418	2.07e-120	1.38317	1	0.998	4.92e-116	Macrophages
Hmox1	6.06e-120	1.42342	0.82	0.469	1.44e-115	Macrophages
Basp1	3.14e-116	1.38916	0.363	0.075	7.45e-112	Macrophages
S100a4	1e-113	1.65073	0.514	0.177	2.38e-109	Macrophages
Apoe	1.16e-104	2.47026	0.442	0.14	2.74e-100	Macrophages
Lpl	3.47e-91	1.84512	0.449	0.164	8.25e-87	Macrophages
Polr2l	6.36e-72	1.51568	0.268	0.067	1.51e-67	Macrophages
Crip1	2.45e-67	1.46666	0.674	0.451	5.81e-63	Macrophages
Gm26917	1.72e-27	2.28459	0.768	0.652	4.08e-23	Macrophages
Bgn	0	4.00413	0.842	0.032	0	Fibroblasts
Col1a2	0	3.8195	0.733	0.015	0	Fibroblasts
Dpt	0	3.64787	0.671	0.011	0	Fibroblasts
Ogn	0	3.57754	0.685	0.01	0	Fibroblasts
Serping1	0	3.39223	0.747	0.01	0	Fibroblasts
Col1a1	0	2.96564	0.644	0.014	0	Fibroblasts
Col3a1	0	2.77127	0.562	0.008	0	Fibroblasts
Pcolce2	0	2.73626	0.568	0.007	0	Fibroblasts
Clec3b	0	2.66585	0.514	0.004	0	Fibroblasts
Gpc3	0	2.61999	0.589	0.007	0	Fibroblasts
Sod3	0	2.5475	0.651	0.01	0	Fibroblasts
C1s1	0	2.52319	0.671	0.012	0	Fibroblasts
Pdgfra	0	2.44641	0.548	0.006	0	Fibroblasts
Meg3	6.37e-305	2.99053	0.404	0.003	1.51e-300	Fibroblasts
Fbln1	3.08e-281	2.26549	0.438	0.007	7.32e-277	Fibroblasts
Dcn	1.6e-278	5.35949	0.596	0.021	3.79e-274	Fibroblasts
Mfap4	3.58e-276	3.1575	0.582	0.019	8.49e-272	Fibroblasts
Gpx3	7.14e-270	3.33556	0.589	0.021	1.69e-265	Fibroblasts
Inmt	1.67e-251	4.53969	0.712	0.042	3.97e-247	Fibroblasts
Nbl1	4.66e-248	2.68768	0.562	0.021	1.11e-243	Fibroblasts
Ltbp4	1.02e-247	2.63735	0.623	0.028	2.42e-243	Fibroblasts
Igfbp6	8.46e-235	2.5576	0.582	0.025	2.01e-230	Fibroblasts
Fgfr1	3.39e-210	2.23594	0.534	0.024	8.04e-206	Fibroblasts
Plxdc2	6.66e-172	2.52707	0.61	0.046	1.58e-167	Fibroblasts
Cfh	1.81e-169	2.91121	0.637	0.053	4.29e-165	Fibroblasts
Ccn2	1.28e-163	2.47159	0.466	0.025	3.03e-159	Fibroblasts
Igfbp5	1.5e-159	2.30557	0.288	0.006	3.55e-155	Fibroblasts
Mgp	4.6e-155	6.01138	0.911	0.17	1.09e-150	Fibroblasts
Npnt	2.48e-149	3.00818	0.452	0.027	5.88e-145	Fibroblasts
Fhl1	1.07e-145	2.64996	0.589	0.053	2.54e-141	Fibroblasts
Fmo2	2.56e-144	3.31153	0.719	0.087	6.09e-140	Fibroblasts
Has1	3.22e-140	3.51313	0.349	0.015	7.64e-136	Fibroblasts
Sparcl1	1.34e-134	3.0673	0.767	0.112	3.17e-130	Fibroblasts
Mmp3	3.26e-131	2.77086	0.253	0.007	7.73e-127	Fibroblasts
Gsn	7.11e-128	5.94664	0.979	0.285	1.69e-123	Fibroblasts
Igfbp7	1.21e-124	2.40819	0.623	0.073	2.87e-120	Fibroblasts
Plpp3	1.25e-124	2.69801	0.747	0.111	2.96e-120	Fibroblasts
Aldh1a1	1.15e-121	2.41989	0.411	0.028	2.74e-117	Fibroblasts
Il6	2.78e-119	3.40287	0.5	0.046	6.61e-115	Fibroblasts
Limch1	3.96e-105	2.29423	0.425	0.037	9.4e-101	Fibroblasts
Timp3	8.12e-101	3.23572	0.842	0.194	1.93e-96	Fibroblasts
Timp2	1.78e-97	2.53646	0.801	0.173	4.22e-93	Fibroblasts
Tnfaip6	1.37e-85	2.36298	0.459	0.054	3.25e-81	Fibroblasts
Sparc	2.34e-84	2.4004	0.808	0.193	5.57e-80	Fibroblasts
C3	1.27e-71	2.56958	0.514	0.087	3.01e-67	Fibroblasts
Ccn1	1.14e-69	2.41381	0.664	0.145	2.71e-65	Fibroblasts
Cxcl1	1.11e-53	3.01052	0.466	0.089	2.63e-49	Fibroblasts
Mt2	3.18e-47	2.88671	0.753	0.325	7.54e-43	Fibroblasts
Igfbp4	1.11e-42	2.64065	0.521	0.144	2.63e-38	Fibroblasts
Thbs1	6.86e-34	2.34732	0.637	0.253	1.63e-29	Fibroblasts
Sftpd	0	4.30574	0.83	0.029	0	Alveolar epithelial cells
Wfdc2	0	4.10349	0.92	0.046	0	Alveolar epithelial cells
Slc34a2	0	3.91445	0.679	0.019	0	Alveolar epithelial cells
Nkx2-1	0	2.25114	0.661	0.006	0	Alveolar epithelial cells
Ank3	0	2.24595	0.616	0.003	0	Alveolar epithelial cells
Krt18	0	2.21883	0.598	0.012	0	Alveolar epithelial cells
Sfta2	0	2.03426	0.562	0.004	0	Alveolar epithelial cells
Aqp5	0	2.03135	0.589	0.009	0	Alveolar epithelial cells
Irx2	0	1.87939	0.598	0.005	0	Alveolar epithelial cells
Lamp3	1.01e-306	3.00166	0.625	0.015	2.41e-302	Alveolar epithelial cells
S100g	2.13e-293	2.30957	0.473	0.006	5.05e-289	Alveolar epithelial cells
Hc	4.03e-282	1.82718	0.455	0.006	9.55e-278	Alveolar epithelial cells
Cldn18	2.52e-272	2.82562	0.58	0.015	5.98e-268	Alveolar epithelial cells
Krt8	1.04e-269	2.65685	0.67	0.023	2.46e-265	Alveolar epithelial cells
Muc1	3.79e-248	1.81004	0.545	0.015	9e-244	Alveolar epithelial cells
Ager	5.08e-228	2.81591	0.598	0.023	1.21e-223	Alveolar epithelial cells
Lmo7	2.68e-221	2.80026	0.723	0.038	6.37e-217	Alveolar epithelial cells
Cdh1	1.85e-220	1.96437	0.607	0.024	4.39e-216	Alveolar epithelial cells
Cxcl15	4.74e-214	4.27082	0.714	0.041	1.12e-209	Alveolar epithelial cells
Sftpb	2.67e-199	5.06011	0.83	0.068	6.33e-195	Alveolar epithelial cells
Dram1	5.7e-188	2.13029	0.607	0.031	1.35e-183	Alveolar epithelial cells
Matn4	3.11e-186	1.96385	0.518	0.021	7.38e-182	Alveolar epithelial cells
Atp1b1	8.17e-184	2.57048	0.795	0.062	1.94e-179	Alveolar epithelial cells
Ndnf	1.34e-172	1.85179	0.455	0.017	3.17e-168	Alveolar epithelial cells
Klf5	2.83e-165	2.22759	0.643	0.042	6.72e-161	Alveolar epithelial cells
Sftpa1	3.12e-159	5.38382	0.795	0.082	7.41e-155	Alveolar epithelial cells
Chil1	4.06e-156	2.57406	0.545	0.031	9.65e-152	Alveolar epithelial cells
Cbr2	1.5e-128	4.65599	0.857	0.13	3.55e-124	Alveolar epithelial cells
Gprc5a	1.66e-104	2.06314	0.616	0.067	3.93e-100	Alveolar epithelial cells
Pi4k2b	3.85e-102	1.80406	0.571	0.058	9.13e-98	Alveolar epithelial cells
Rnase4	2.24e-91	2.29127	0.634	0.082	5.32e-87	Alveolar epithelial cells
Lpcat1	1.86e-87	1.87552	0.589	0.073	4.41e-83	Alveolar epithelial cells
Gja1	1.57e-76	1.74308	0.411	0.038	3.73e-72	Alveolar epithelial cells
Cpm	2.4e-72	1.99254	0.643	0.105	5.7e-68	Alveolar epithelial cells
Napsa	4.49e-63	1.95871	0.58	0.102	1.07e-58	Alveolar epithelial cells
Alcam	1.83e-61	1.96804	0.777	0.193	4.34e-57	Alveolar epithelial cells
Sftpc	1.7e-59	7.02444	0.839	0.31	4.04e-55	Alveolar epithelial cells
Sdc4	5.61e-51	1.74567	0.839	0.261	1.33e-46	Alveolar epithelial cells
Slc12a2	6.92e-51	1.78762	0.652	0.151	1.64e-46	Alveolar epithelial cells
Scd1	1.4e-46	2.88639	0.688	0.196	3.33e-42	Alveolar epithelial cells
Errfi1	3.55e-44	2.03051	0.759	0.25	8.42e-40	Alveolar epithelial cells
Npc2	2.24e-42	2.42149	0.884	0.473	5.31e-38	Alveolar epithelial cells
mt-Nd5	5.41e-41	2.18888	0.973	0.816	1.28e-36	Alveolar epithelial cells
Hbegf	3.16e-40	1.75059	0.714	0.2	7.49e-36	Alveolar epithelial cells
mt-Nd2	3.23e-40	1.76982	1	0.924	7.67e-36	Alveolar epithelial cells
mt-Nd4l	3.19e-34	1.73435	0.946	0.638	7.56e-30	Alveolar epithelial cells
Ctsc	4.63e-31	1.76129	0.741	0.311	1.1e-26	Alveolar epithelial cells
Gclc	5.28e-29	2.63026	0.759	0.333	1.25e-24	Alveolar epithelial cells
Sfn	6.61e-27	2.07039	0.455	0.126	1.57e-22	Alveolar epithelial cells
Lyz2	4.28e-24	2.10645	0.777	0.424	1.02e-19	Alveolar epithelial cells

## Sheet: Table S9
Table S9. Differential analysis of gene expression between Fosl2-tg and wild-type mice
gene	p_val	avg_log2FC	pct.1	pct.2	p_val_adj
Selenop	2.42173e-63	-1.58447	0.438	0.86	5.74821e-59
S100a6	1.78831e-61	1.94875	0.665	0.162	4.24473e-57
Cavin2	1.06571e-59	-1.48318	0.594	0.925	2.52957e-55
Fmo1	1.40582e-51	-1.4139	0.401	0.815	3.33685e-47
Ehd4	1.97782e-51	-1.15922	0.695	0.932	4.69454e-47
Bmpr2	1.37961e-50	-1.21738	0.766	0.957	3.27465e-46
Tspan7	6.22335e-50	-1.13369	0.739	0.923	1.47717e-45
Cd36	6.49472e-50	-1.11997	0.823	0.958	1.54159e-45
Cd34	1.37606e-49	1.6334	0.734	0.328	3.26622e-45
Ptprb	4.83904e-48	-1.17023	0.8	0.945	1.14859e-43
Clec14a	1.72282e-46	-1.53389	0.352	0.764	4.08929e-42
Tspan13	6.26098e-46	-1.15577	0.581	0.902	1.48611e-41
Ch25h	1.03779e-44	1.81537	0.431	0.053	2.46329e-40
Flnc	1.90442e-44	1.52427	0.416	0.043	4.52034e-40
Sparc	2.14447e-44	1.38124	0.842	0.611	5.0901e-40
Clec1a	2.86395e-44	-1.54532	0.254	0.681	6.79787e-40
Sptbn1	4.12899e-44	-0.924194	0.874	0.979	9.80057e-40
Adgrf5	1.30206e-43	-0.955062	0.833	0.957	3.09056e-39
Hpgd	6.55365e-40	-1.26448	0.584	0.877	1.55558e-35
Ildr2	5.19298e-38	1.17628	0.293	0.006	1.23261e-33
Cyp4b1	5.91965e-38	-1.31647	0.163	0.564	1.40509e-33
Epas1	1.02003e-36	-0.754233	0.941	0.989	2.42115e-32				2^
Slc16a9	1.10455e-36	-1.3115	0.084	0.464	2.62176e-32
Scn7a	2.19766e-36	-1.37644	0.549	0.825	5.21637e-32
Gstm1	2.53024e-36	-1.15794	0.241	0.653	6.00578e-32
Dpysl2	2.37632e-34	-1.16532	0.31	0.67	5.64043e-30
Peg3	1.783e-32	1.17745	0.33	0.04	4.23213e-28
Plvap	2.96827e-32	-1.14591	0.369	0.721	7.04548e-28
Pitpnc1	4.50888e-32	-0.971925	0.495	0.809	1.07023e-27
Myc	6.32649e-31	1.29922	0.33	0.045	1.50165e-26
Cst3	3.15773e-30	-1.09064	0.369	0.685	7.49519e-26
Btg1	2.44721e-29	1.02477	0.909	0.802	5.8087e-25
Cav2	1.35247e-28	-0.984609	0.424	0.742	3.21023e-24
Lmna	1.68897e-28	1.10827	0.798	0.613	4.00894e-24
Ephx1	2.85958e-28	-1.12706	0.081	0.394	6.78749e-24
Nckap5	3.05426e-28	-1.13085	0.204	0.538	7.24959e-24
Hmcn1	3.58063e-27	-1.11679	0.177	0.508	8.49898e-23
Acvrl1	4.73909e-27	-0.809267	0.599	0.832	1.12487e-22
Itm2b	8.26426e-27	-0.623083	0.874	0.97	1.9616e-22
Glp1r	4.83601e-26	-1.17878	0.303	0.609	1.14787e-21
Hsph1	8.20556e-26	1.10505	0.759	0.515	1.94767e-21
Fmo2	2.21825e-25	-1.05403	0.15	0.475	5.26524e-21
Calcrl	2.42843e-25	-0.738227	0.805	0.955	5.76413e-21
Arhgef12	2.74958e-25	-0.826337	0.596	0.819	6.5264e-21
Ifitm3	9.50274e-25	-0.773358	0.791	0.908	2.25557e-20
Dusp6	1.16026e-24	1.2591	0.635	0.381	2.75399e-20
Slc38a2	1.78909e-24	0.721036	0.946	0.842	4.24659e-20
Bmp6	3.20425e-24	-1.06298	0.244	0.551	7.60561e-20
Cd24a	6.26494e-24	-1.117	0.197	0.509	1.48705e-19
Sertad1	7.35415e-24	1.21899	0.67	0.43	1.74558e-19
Emp2	7.63001e-24	-1.04439	0.074	0.362	1.81106e-19
Cav1	1.08621e-22	-0.706989	0.796	0.923	2.57822e-18
Col4a1	6.08254e-22	1.11071	0.734	0.594	1.44375e-17
Adgrg1	1.26803e-21	0.794767	0.244	0.036	3.0098e-17
Cdkn1a	1.42397e-21	1.06751	0.828	0.657	3.37993e-17
Msi2	3.13054e-21	-0.987025	0.281	0.564	7.43064e-17
Fosb	4.54076e-21	0.996617	0.855	0.719	1.0778e-16
Cdh5	1.48354e-20	-0.590776	0.84	0.951	3.52134e-16
Upp1	1.58484e-20	0.914117	0.431	0.172	3.76177e-16
Rdx	2.18456e-20	-0.936964	0.461	0.689	5.18527e-16
Itga1	3.0091e-20	-0.766851	0.707	0.868	7.1424e-16
Cpd	4.21418e-20	-0.796335	0.384	0.664	1.00028e-15
Lmo2	4.99507e-20	-0.989888	0.219	0.489	1.18563e-15
Cd74	5.82777e-20	0.696785	0.865	0.67	1.38328e-15
AA467197	7.61168e-20	1.1021	0.264	0.055	1.80671e-15
Tgfa	7.79781e-20	0.683461	0.167	0.008	1.85089e-15
App	8.09754e-20	-0.687034	0.616	0.819	1.92203e-15
Rasgef1a	1.25771e-19	-0.860452	0.286	0.558	2.9853e-15
Sox11	1.35434e-19	-0.998533	0.318	0.598	3.21466e-15
Ptgs1	1.88105e-19	-0.828667	0.052	0.279	4.46486e-15
BC028528	2.02649e-19	-0.863249	0.325	0.598	4.81009e-15
Pltp	2.59774e-19	-0.592889	0.695	0.892	6.16599e-15
Tbc1d8	3.66635e-19	0.885473	0.232	0.04	8.70246e-15
mt-Co1	7.6223e-19	0.562045	1	1	1.80923e-14
S100a10	8.13661e-19	0.794142	0.719	0.525	1.93131e-14
Nrp1	1.15289e-18	-0.736961	0.369	0.643	2.73649e-14
Ramp2	2.48549e-18	-0.85906	0.485	0.721	5.89956e-14
Myl12b	2.55917e-18	-0.835208	0.424	0.687	6.07444e-14
Lgals9	2.68434e-18	-0.732337	0.244	0.513	6.37155e-14
Prxl2c	2.91617e-18	-0.840706	0.182	0.438	6.92182e-14
Akr1b8	3.60363e-18	0.587526	0.187	0.021	8.55357e-14
Hsp90ab1	3.857e-18	0.568478	0.98	0.947	9.15497e-14
Myl12a	4.75294e-18	-0.704765	0.517	0.725	1.12816e-13
Aplp2	5.42412e-18	-0.601717	0.695	0.857	1.28747e-13
Gda	8.27957e-18	0.990762	0.261	0.062	1.96524e-13
Junb	1.25595e-17	0.888713	0.948	0.877	2.98111e-13
Hspa1b	2.91145e-17	0.666861	0.978	0.925	6.91061e-13
Ptprg	3.6375e-17	-0.842681	0.32	0.562	8.63396e-13
Ctnna1	5.25661e-17	-0.654351	0.562	0.762	1.24771e-12
Ier5	5.99122e-17	0.802783	0.828	0.691	1.42208e-12
Ncald	7.08018e-17	-0.850118	0.113	0.34	1.68055e-12
Itpr2	7.22568e-17	-0.76245	0.108	0.342	1.71509e-12
Cdh13	8.07392e-17	0.607181	0.155	0.011	1.91643e-12
Fkbp5	8.41591e-17	0.668789	0.18	0.023	1.9976e-12
Slfn5	8.64053e-17	-0.900425	0.704	0.864	2.05092e-12
Tmem252	9.82256e-17	0.947879	0.286	0.087	2.33148e-12
Mylk	9.86749e-17	-0.732752	0.106	0.342	2.34215e-12
Plat	1.09002e-16	1.3416	0.567	0.334	2.58727e-12
Rasal2	1.15071e-16	-0.838065	0.207	0.443	2.73134e-12
Dpp4	1.22836e-16	-0.685902	0.079	0.3	2.91563e-12
Rnf144a	1.30698e-16	-0.625592	0.401	0.698	3.10225e-12
Crim1	1.3119e-16	-0.715204	0.584	0.751	3.11394e-12
Aldh2	1.53989e-16	-0.737504	0.443	0.649	3.65508e-12
Cdk14	1.64743e-16	-0.736402	0.308	0.579	3.91035e-12
Map2k3	1.81089e-16	0.887052	0.667	0.462	4.29833e-12
Hspa1a	2.29335e-16	0.609053	0.963	0.892	5.4435e-12
Dusp3	2.43882e-16	-0.834268	0.313	0.562	5.78879e-12
Raph1	3.73335e-16	-0.801136	0.177	0.425	8.86147e-12
Col4a2	3.87049e-16	0.901761	0.547	0.311	9.187e-12
Eng	4.34455e-16	-0.655514	0.475	0.702	1.03122e-11
Col15a1	5.32556e-16	0.692352	0.17	0.021	1.26407e-11
Ccnd1	7.81842e-16	-0.787494	0.202	0.449	1.85578e-11
Nfib	8.82835e-16	-0.579614	0.727	0.866	2.0955e-11
Slc1a5	1.10792e-15	0.807227	0.276	0.083	2.62976e-11
Stmn1	1.28536e-15	-0.689018	0.342	0.577	3.05094e-11
Ifi208	1.58009e-15	-0.948665	0.069	0.264	3.7505e-11
Cyyr1	1.78516e-15	-0.539149	0.773	0.919	4.23726e-11
Tek	2.07552e-15	-0.650043	0.559	0.777	4.92645e-11
Trib1	2.08678e-15	0.890165	0.495	0.264	4.95319e-11
Ramp3	2.50772e-15	0.761064	0.254	0.07	5.95231e-11
Tgfb1i1	2.85429e-15	-0.679132	0.052	0.243	6.77493e-11
Tcim	3.16221e-15	1.01539	0.468	0.238	7.50582e-11
Furin	3.8353e-15	0.773766	0.584	0.355	9.10346e-11
Casc4	4.10229e-15	-0.753041	0.296	0.542	9.73719e-11
Ifitm2	4.34265e-15	-0.732325	0.431	0.653	1.03077e-10
Utrn	5.29871e-15	-0.704996	0.318	0.557	1.2577e-10
Bst1	6.13698e-15	0.590534	0.214	0.045	1.45667e-10
Creb5	6.54484e-15	-0.832635	0.074	0.27	1.55348e-10
Gnas	8.28521e-15	-0.497006	0.697	0.857	1.96658e-10
Adam15	9.37333e-15	0.747996	0.635	0.421	2.22485e-10
Gpihbp1	1.02342e-14	-0.736264	0.478	0.674	2.42918e-10
Sgk1	1.51565e-14	0.910738	0.773	0.664	3.59754e-10
Sqstm1	1.64667e-14	0.74557	0.823	0.725	3.90853e-10
Abi3bp	1.67128e-14	-0.678338	0.044	0.225	3.96694e-10
Icam2	2.12983e-14	-0.673507	0.227	0.466	5.05536e-10
Elk3	2.2735e-14	-0.613265	0.337	0.579	5.39638e-10
Tnfsf10	3.11651e-14	-0.801592	0.175	0.398	7.39735e-10
Jund	5.21601e-14	0.724914	0.966	0.932	1.23807e-09
Klf2	6.21682e-14	0.674683	0.872	0.825	1.47562e-09
Sema6a	6.35641e-14	-0.755859	0.268	0.494	1.50876e-09
Samd12	7.01453e-14	-0.728553	0.113	0.319	1.66497e-09
Antxr2	7.76372e-14	-0.673152	0.084	0.274	1.8428e-09
Trim56	8.84485e-14	-0.75962	0.111	0.306	2.09941e-09
Arap2	9.14563e-14	-0.653674	0.382	0.608	2.17081e-09
Fst	1.05276e-13	0.851032	0.111	0.004	2.49883e-09
Smad6	1.10186e-13	-0.806404	0.268	0.485	2.61536e-09
Lrrc58	1.16427e-13	-0.627257	0.399	0.645	2.76351e-09
Timp2	1.16522e-13	-0.664083	0.293	0.526	2.76577e-09
Myadm	1.30899e-13	-0.750944	0.204	0.43	3.10702e-09
Lamp1	1.3194e-13	-0.546865	0.638	0.791	3.13172e-09
Abl2	1.3264e-13	0.690267	0.458	0.245	3.14834e-09
Brd2	1.35416e-13	0.698307	0.84	0.728	3.21422e-09
Hmox1	1.42003e-13	1.1405	0.596	0.413	3.37058e-09
Irf8	2.057e-13	0.748271	0.3	0.111	4.88249e-09
Ier2	2.16002e-13	0.774546	0.768	0.626	5.12703e-09
Serpinh1	2.18461e-13	0.812669	0.645	0.485	5.18539e-09
Emp1	2.95936e-13	0.560292	0.86	0.687	7.02434e-09
Anxa2	3.01041e-13	0.644743	0.675	0.534	7.14551e-09
Anp32a	3.20031e-13	-0.575709	0.392	0.625	7.59625e-09
Phactr2	4.99641e-13	-0.728485	0.19	0.4	1.18595e-08
Igfbp4	5.60928e-13	-0.695173	0.347	0.574	1.33142e-08
Tmem204	6.10289e-13	-0.798595	0.15	0.343	1.44858e-08
Tuba1c	7.9343e-13	0.742149	0.303	0.119	1.88328e-08
Rgcc	8.00405e-13	0.732738	0.401	0.198	1.89984e-08
2024-09-04	8.70887e-13	-0.694909	0.076	0.255	2.06714e-08
Fxyd5	8.71248e-13	0.764162	0.461	0.26	2.06799e-08
Rcsd1	8.98862e-13	-0.644915	0.121	0.317	2.13354e-08
Sult1a1	1.00235e-12	-0.521166	0.007	0.136	2.37917e-08
Sntb1	1.01425e-12	-0.483986	0.02	0.16	2.40743e-08
Fendrr	1.03656e-12	-0.782406	0.281	0.489	2.46037e-08
Ghr	1.10008e-12	-0.664079	0.138	0.336	2.61116e-08
Zbtb20	1.13407e-12	-0.645849	0.574	0.77	2.69184e-08
Tspan12	1.32244e-12	-0.630371	0.16	0.364	3.13894e-08
Klf7	1.7107e-12	-0.612225	0.665	0.798	4.06051e-08
Sema7a	1.73834e-12	0.795672	0.431	0.232	4.12613e-08
Wls	2.26047e-12	-0.637642	0.128	0.323	5.36545e-08
Atp2a3	2.78976e-12	-0.661943	0.296	0.513	6.62177e-08
Slc43a3	2.94529e-12	-0.589828	0.441	0.647	6.99093e-08
Zfp36	3.22764e-12	0.730602	0.892	0.836	7.66114e-08
Stard8	3.26158e-12	-0.621349	0.118	0.315	7.74169e-08
Ubc	3.61467e-12	0.456216	0.99	0.96	8.57978e-08
C130074G19Rik	4.11671e-12	-0.60664	0.271	0.491	9.77142e-08
Prex2	4.15775e-12	-0.664437	0.414	0.628	9.86884e-08
Sec62	4.33065e-12	-0.561905	0.456	0.651	1.02792e-07
Nhlrc2	4.61171e-12	-0.629217	0.135	0.33	1.09464e-07
mt-Nd1	4.78634e-12	0.441081	1	1	1.13609e-07
Zbtb4	5.4323e-12	-0.650727	0.185	0.389	1.28941e-07
Lifr	5.58148e-12	-0.637243	0.365	0.574	1.32482e-07
Trim30a	6.21864e-12	-0.824047	0.217	0.406	1.47606e-07
Clstn1	6.47055e-12	-0.550806	0.236	0.451	1.53585e-07
Antxr1	8.19631e-12	-0.599796	0.163	0.36	1.94548e-07
Pabpc1	8.37294e-12	0.49049	0.899	0.843	1.9874e-07
Ifit1	8.69432e-12	-1.58721	0.175	0.37	2.06368e-07
Sppl2a	8.92712e-12	-0.597651	0.19	0.396	2.11894e-07
Ushbp1	9.09247e-12	-0.621208	0.17	0.374	2.15819e-07
Plcb4	9.61306e-12	-0.625155	0.172	0.375	2.28176e-07
Mapk6	9.70661e-12	0.75904	0.448	0.255	2.30396e-07
Disp2	1.04072e-11	0.610954	0.239	0.079	2.47025e-07
Atf4	1.08046e-11	0.569931	0.872	0.802	2.56458e-07
Plscr4	1.33814e-11	-0.718691	0.128	0.306	3.17621e-07
Jcad	1.39243e-11	-0.583379	0.424	0.617	3.30507e-07
Cdr2	1.73529e-11	-0.718988	0.099	0.268	4.11888e-07
Plxna2	1.88699e-11	0.697789	0.453	0.257	4.47896e-07
Dlc1	2.10137e-11	-0.604192	0.559	0.713	4.98781e-07
Adrb2	2.3573e-11	0.780879	0.613	0.438	5.59528e-07
Myzap	2.3969e-11	-0.623364	0.488	0.664	5.68928e-07
Stxbp6	2.58948e-11	-0.611091	0.047	0.194	6.1464e-07
Sema3g	2.68954e-11	-0.684694	0.399	0.594	6.3839e-07
Mcl1	2.69834e-11	0.459928	0.897	0.842	6.40477e-07
Syne1	2.83806e-11	-0.694068	0.239	0.432	6.73642e-07
Ifrd1	3.28028e-11	0.658806	0.793	0.668	7.78608e-07
Map4k2	3.39928e-11	-0.627704	0.204	0.404	8.06853e-07
Syne2	3.65842e-11	-0.613012	0.217	0.413	8.68364e-07
Edn1	3.66884e-11	1.01627	0.631	0.487	8.70837e-07
Qsox1	4.14256e-11	0.783448	0.527	0.349	9.83278e-07
Mt1	4.39489e-11	1.08254	0.562	0.408	1.04317e-06
Dnajb1	4.42526e-11	0.716113	0.618	0.457	1.05038e-06
Psd3	5.24875e-11	-0.57767	0.101	0.272	1.24584e-06
Tmeff1	5.6269e-11	-0.590029	0.076	0.238	1.3356e-06
Gng2	6.09134e-11	-0.54201	0.022	0.147	1.44584e-06
Spata13	6.45502e-11	0.473969	0.187	0.051	1.53216e-06
Ppia	7.01965e-11	-0.396606	0.764	0.881	1.66618e-06
Oip5os1	9.4984e-11	-0.618492	0.212	0.408	2.25454e-06
Adgre5	9.65203e-11	-0.620306	0.342	0.538	2.29101e-06
Clic5	9.69594e-11	-0.546353	0.704	0.817	2.30143e-06
Arhgef15	1.10464e-10	-0.543349	0.296	0.504	2.62198e-06
Ptprm	1.12901e-10	-0.555478	0.236	0.428	2.67982e-06
Ntn4	1.25608e-10	-0.395568	0.02	0.14	2.98142e-06
Myo6	1.55518e-10	-0.53943	0.224	0.413	3.69137e-06
Ankrd44	1.719e-10	-0.655056	0.187	0.372	4.08021e-06
Sox4	1.80059e-10	0.795781	0.576	0.4	4.27388e-06
Dusp1	1.95199e-10	0.689226	0.874	0.826	4.63324e-06
Limch1	1.99094e-10	-0.426764	0.025	0.149	4.72569e-06
Neat1	2.04108e-10	0.824416	0.768	0.655	4.84471e-06
Mtss2	2.11149e-10	-0.440266	0.017	0.132	5.01184e-06
Sypl	2.49487e-10	-0.520466	0.51	0.687	5.92183e-06
Tmod3	2.62732e-10	-0.545409	0.419	0.613	6.2362e-06
Dram2	3.25084e-10	-0.549407	0.158	0.343	7.71619e-06
Slc30a4	3.3125e-10	0.623811	0.261	0.108	7.86255e-06
Sptan1	3.59487e-10	-0.560118	0.498	0.662	8.53279e-06
Hopx	3.71226e-10	-0.590582	0.268	0.468	8.81143e-06
Tmco1	3.74151e-10	-0.546448	0.195	0.385	8.88085e-06
Apold1	4.15183e-10	-0.837656	0.079	0.228	9.85479e-06
Egr1	5.0892e-10	0.658777	0.879	0.832	1.20797e-05
Dapk1	5.33802e-10	0.478242	0.135	0.028	1.26703e-05
Nedd4	6.16472e-10	-0.513545	0.441	0.634	1.46326e-05
Csde1	6.21668e-10	-0.464473	0.677	0.777	1.47559e-05
Car14	6.41944e-10	-0.483833	0.042	0.174	1.52372e-05
Sbno2	6.44479e-10	0.453154	0.759	0.577	1.52974e-05
Impdh1	7.05553e-10	-0.607237	0.222	0.396	1.6747e-05
Itgb1	7.48179e-10	-0.471066	0.653	0.777	1.77588e-05
Cadps2	7.93083e-10	-0.521375	0.039	0.166	1.88246e-05
Jun	9.67847e-10	0.582531	0.931	0.919	2.29728e-05
Ino80c	9.83038e-10	0.495157	0.207	0.072	2.33334e-05
St3gal6	1.05864e-09	-0.477564	0.249	0.449	2.51279e-05
S100a11	1.07808e-09	0.616449	0.446	0.266	2.55893e-05
Gimap4	1.0884e-09	-0.501047	0.212	0.4	2.58343e-05
Gstm2	1.11912e-09	-0.531616	0.059	0.198	2.65635e-05
Uqcr11	1.16691e-09	-0.616457	0.192	0.36	2.76979e-05
Sp100	1.16962e-09	-0.601826	0.251	0.44	2.77622e-05
Gm49774	1.20646e-09	0.603905	0.227	0.087	2.86365e-05
Ece1	1.24314e-09	-0.522297	0.542	0.713	2.95071e-05
Mt2	1.29349e-09	1.08141	0.367	0.208	3.07023e-05
Id1	1.76683e-09	0.846146	0.603	0.462	4.19374e-05
Inhbb	1.84737e-09	0.696184	0.126	0.026	4.38492e-05
Mir22hg	1.92442e-09	0.504502	0.259	0.108	4.56779e-05
Gbp7	1.96611e-09	-0.653902	0.298	0.47	4.66675e-05
Nfia	2.03423e-09	-0.608931	0.271	0.451	4.82845e-05
Gm47283	2.26579e-09	0.561507	0.702	0.572	5.37807e-05
AU020206	2.32927e-09	-0.609297	0.372	0.545	5.52876e-05
Npr1	2.5051e-09	-0.597617	0.116	0.272	5.94611e-05
Tmem176a	2.84953e-09	-0.582456	0.278	0.449	6.76364e-05
Smpdl3a	2.97272e-09	-0.514743	0.133	0.292	7.05605e-05
Hif1a	3.00865e-09	0.676774	0.431	0.264	7.14133e-05
H2-Ab1	3.13312e-09	0.60096	0.613	0.464	7.43677e-05
Nkd2	3.34545e-09	-0.381819	0.007	0.1	7.94077e-05
Aak1	3.43459e-09	-0.472082	0.111	0.264	8.15234e-05
AY036118	3.44657e-09	-0.669599	0.264	0.432	8.18079e-05
Cyp2d22	3.62145e-09	-0.552408	0.103	0.253	8.59587e-05
Nes	3.83418e-09	-0.61321	0.165	0.325	9.1008e-05
Tmtc1	3.83902e-09	-0.445434	0.081	0.225	9.1123e-05
Ro60	3.89791e-09	-0.632453	0.177	0.332	9.25209e-05
Tjp1	4.40197e-09	-0.458076	0.532	0.694	0.000104485
Srsf2	4.61042e-09	0.558792	0.86	0.808	0.000109433
Hsd17b11	4.98456e-09	-0.591495	0.131	0.285	0.000118314
Socs3	5.03197e-09	0.626134	0.707	0.583	0.000119439
Bcar3	5.15535e-09	0.558128	0.165	0.051	0.000122367
Tmem30a	5.68673e-09	-0.560153	0.453	0.611	0.00013498
Anxa6	5.69926e-09	-0.458207	0.108	0.258	0.000135278
Pkn1	5.72461e-09	-0.445564	0.116	0.27	0.000135879
Bst2	5.81766e-09	-0.566002	0.384	0.557	0.000138088
Fos	5.92711e-09	0.5545	0.813	0.696	0.000140686
Man1a	6.03096e-09	0.645263	0.283	0.138	0.000143151
Hoxb5	6.60395e-09	-0.418606	0.03	0.14	0.000156751
Hsp90aa1	6.68606e-09	0.335361	0.961	0.896	0.0001587
Pink1	6.96679e-09	-0.467817	0.076	0.213	0.000165364
Rai14	7.01196e-09	0.567972	0.429	0.262	0.000166436
H2-Aa	7.26057e-09	0.498231	0.663	0.517	0.000172337
Cbfa2t3	7.35382e-09	-0.59421	0.365	0.528	0.00017455
Tmem109	8.1129e-09	-0.442882	0.229	0.413	0.000192568
Ier5l	8.29223e-09	0.7594	0.527	0.366	0.000196824
Gja1	8.49611e-09	0.615893	0.128	0.03	0.000201664
Tmod2	9.62004e-09	-0.618873	0.081	0.217	0.000228341
Rgs9	9.65781e-09	-0.385177	0.012	0.106	0.000229238
Laptm4a	1.06501e-08	-0.41173	0.584	0.732	0.000252791
Ctnnb1	1.18935e-08	-0.369781	0.626	0.774	0.000282303
Lsmem1	1.24501e-08	0.616618	0.232	0.1	0.000295516
4931406P16Rik	1.3663e-08	-0.418249	0.493	0.66	0.000324304
Lhfp	1.3838e-08	-0.567018	0.155	0.315	0.00032846
Zfand2a	1.4513e-08	0.596643	0.291	0.145	0.00034448
Plau	1.59453e-08	0.429134	0.14	0.038	0.000378478
Arl4a	1.83083e-08	0.747117	0.328	0.183	0.000434566
Got1	1.88831e-08	0.578715	0.264	0.121	0.00044821
Irf2bp2	2.03892e-08	-0.459224	0.357	0.525	0.000483957
Akap12	2.04363e-08	-0.633399	0.32	0.485	0.000485077
Sik1	2.09597e-08	0.615301	0.397	0.238	0.000497499
Ddit4	2.19654e-08	0.559432	0.273	0.13	0.00052137
Klhl24	2.20839e-08	-0.558239	0.19	0.345	0.000524184
mt-Nd4	2.30128e-08	0.355903	1	0.998	0.000546232
Ccdc85b	2.45036e-08	-0.561881	0.389	0.551	0.000581618
Herc6	2.64844e-08	-0.536888	0.111	0.249	0.000628633
Pkm	2.72457e-08	0.560627	0.507	0.36	0.000646703
Atp2b1	2.92963e-08	0.451856	0.786	0.694	0.000695376
Cebpb	2.93018e-08	0.730736	0.451	0.302	0.000695508
Nr4a1	3.00969e-08	0.596844	0.485	0.33	0.00071438
Nos3	3.35642e-08	0.465218	0.249	0.109	0.00079668
Unc45b	3.45637e-08	-0.490772	0.249	0.411	0.000820405
Mllt3	3.78872e-08	-0.424683	0.044	0.157	0.00089929
mt-Cytb	3.96487e-08	0.324599	0.998	1	0.000941101
Myo10	3.98419e-08	-0.548413	0.419	0.56	0.000945688
Afap1l1	4.1943e-08	-0.446863	0.406	0.568	0.000995558
Msrb3	4.27946e-08	-0.481686	0.214	0.375	0.00101577
Itpkb	4.51948e-08	-0.503944	0.296	0.481	0.00107274
Oasl2	4.62798e-08	-0.658552	0.251	0.408	0.0010985
Smurf2	4.64542e-08	-0.496523	0.342	0.509	0.00110264
Hilpda	4.76019e-08	-0.456424	0.273	0.443	0.00112988
Ifit3	4.79457e-08	-0.655544	0.039	0.147	0.00113804
Map1lc3a	4.95931e-08	-0.455944	0.219	0.398	0.00117714
Ptk2	5.70496e-08	-0.387575	0.236	0.396	0.00135413
Klhl5	5.8088e-08	-0.419927	0.579	0.726	0.00137878
Timp3	5.84219e-08	-0.578147	0.512	0.668	0.0013867
Apbb2	5.84721e-08	0.598894	0.416	0.272	0.00138789
Macf1	6.36327e-08	-0.49224	0.621	0.743	0.00151039
Cd2ap	6.57319e-08	-0.487432	0.352	0.519	0.00156021
Spop	6.91467e-08	0.463711	0.608	0.489	0.00164127
Mospd2	7.03912e-08	-0.474486	0.143	0.294	0.00167081
Sptssa	7.39681e-08	-0.474725	0.158	0.304	0.00175571
Zeb1	7.54565e-08	-0.431378	0.308	0.475	0.00179103
Nol4l	7.61005e-08	0.606475	0.182	0.068	0.00180632
Nfkbia	8.08172e-08	0.352419	0.882	0.794	0.00191828
Rassf3	8.16156e-08	-0.424238	0.406	0.575	0.00193723
Ppp1r15a	8.95611e-08	0.492902	0.874	0.781	0.00212582
Gadd45g	9.3755e-08	0.501497	0.485	0.319	0.00222537
Tmcc3	9.53341e-08	-0.419267	0.443	0.623	0.00226285
Ptpre	9.57378e-08	0.521248	0.182	0.07	0.00227243
Epn2	1.02315e-07	-0.5307	0.293	0.438	0.00242856
Slfn2	1.032e-07	-0.547184	0.126	0.262	0.00244955
Bnip3l	1.08388e-07	-0.412802	0.374	0.543	0.00257271
Slc50a1	1.09137e-07	-0.48495	0.138	0.279	0.00259049
Gsto1	1.11323e-07	0.40579	0.158	0.053	0.00264235
Hnrnpa3	1.15923e-07	-0.442743	0.594	0.717	0.00275155
Arpc1a	1.16023e-07	-0.487647	0.18	0.33	0.00275392
Ifi213	1.17625e-07	-0.342975	0.03	0.128	0.00279195
Fcho2	1.21065e-07	-0.424965	0.278	0.443	0.00287361
Thra	1.26107e-07	-0.490641	0.16	0.302	0.00299328
Ccpg1	1.28416e-07	-0.433524	0.15	0.292	0.00304809
Rps9	1.29378e-07	0.30054	0.963	0.943	0.00307091
Raver2	1.40509e-07	-0.398381	0.03	0.125	0.00333512
Thbd	1.41045e-07	-0.383668	0.761	0.87	0.00334784
Fam171a1	1.4411e-07	-0.505633	0.185	0.336	0.00342058
Ppm1f	1.51658e-07	-0.468188	0.148	0.291	0.00359975
Mapk3	1.56716e-07	-0.382168	0.559	0.725	0.00371981
Kdr	1.59625e-07	-0.408843	0.525	0.683	0.00378887
Clec2d	1.59887e-07	-0.461184	0.611	0.747	0.00379508
Tspan2	1.60006e-07	-0.449938	0.148	0.292	0.00379791
Wipi2	1.61326e-07	0.604	0.406	0.264	0.00382923
Actg1	1.69224e-07	0.491493	0.97	0.979	0.00401669
Armcx4	1.69543e-07	-0.438225	0.074	0.194	0.00402428
0610010F05Rik	1.69943e-07	-0.303042	0.017	0.104	0.00403377
Skap2	1.71539e-07	-0.464798	0.241	0.4	0.00407166
Dtx3l	1.73411e-07	-0.59836	0.222	0.368	0.00411607
Hfe	1.74025e-07	-0.415591	0.057	0.166	0.00413066
Pde3a	1.78109e-07	-0.473829	0.414	0.572	0.00422761
Rnf141	1.7976e-07	-0.421755	0.217	0.381	0.00426678
Igf1r	1.88276e-07	-0.439273	0.239	0.4	0.00446892
St3gal2	1.93714e-07	-0.437406	0.079	0.198	0.00459799
Vmp1	1.95564e-07	0.520437	0.357	0.215	0.00464191
Ly6e	2.00499e-07	-0.378353	0.842	0.928	0.00475904
Mid2	2.21094e-07	-0.552807	0.2	0.342	0.00524789
Zmynd11	2.25497e-07	-0.446372	0.281	0.438	0.00535239
Hmbox1	2.27949e-07	-0.491424	0.286	0.43	0.0054106
Pard6g	2.48717e-07	-0.48776	0.101	0.225	0.00590355
Pcp4l1	2.49483e-07	-0.479432	0.131	0.27	0.00592174
Jup	2.67615e-07	-0.437116	0.473	0.63	0.00635212
Map3k20	2.80081e-07	-0.320048	0.052	0.16	0.00664799
Ccnd2	2.92886e-07	-0.502296	0.35	0.5	0.00695195
Mylip	3.13597e-07	0.546294	0.507	0.36	0.00744353
Klf4	3.2479e-07	0.502007	0.882	0.86	0.00770921
Maoa	3.26829e-07	-0.475841	0.234	0.389	0.0077576
Cd63	3.30047e-07	0.412945	0.197	0.083	0.00783401
Rps27	3.37128e-07	-0.360092	0.727	0.83	0.00800208
Ppp1r10	3.65268e-07	0.427994	0.653	0.496	0.00866999
Ace	3.65546e-07	-0.385218	0.714	0.849	0.00867661
Tmtc2	3.7018e-07	-0.445412	0.241	0.404	0.0087866
Ccm2l	3.70232e-07	-0.432698	0.158	0.302	0.00878784
Slc35e4	3.82185e-07	0.392669	0.18	0.072	0.00907153
Sorbs1	3.91729e-07	-0.488912	0.217	0.358	0.00929807
Plxnc1	4.08769e-07	-0.371046	0.022	0.108	0.00970254
Snhg8	4.11378e-07	0.671183	0.584	0.468	0.00976448
Cyth3	4.21945e-07	-0.399909	0.562	0.692	0.0100153
Lpl	4.31374e-07	-0.315939	0.318	0.489	0.0102391
Ifit3b	4.62966e-07	-0.526074	0.03	0.119	0.010989
Adgrl3	4.83016e-07	-0.468408	0.355	0.515	0.0114649
Rnd1	5.09603e-07	0.432885	0.15	0.053	0.0120959
Dennd5b	5.14383e-07	-0.372889	0.244	0.402	0.0122094
Il17rd	5.2138e-07	-0.469898	0.074	0.187	0.0123755
Aard	5.24573e-07	-0.415404	0.034	0.126	0.0124513
Crip1	5.27426e-07	-0.410541	0.411	0.577	0.012519
Casp3	5.42771e-07	0.441094	0.276	0.145	0.0128832
Trim12a	5.62802e-07	-0.477374	0.069	0.181	0.0133587
Hbegf	5.75268e-07	0.537159	0.663	0.532	0.0136546
Il6st	5.82721e-07	-0.481295	0.424	0.564	0.0138315
Rps29	5.96484e-07	-0.298249	0.887	0.96	0.0141581
Hipk2	6.1142e-07	-0.437504	0.138	0.272	0.0145127
Usp18	6.18326e-07	-0.545695	0.081	0.194	0.0146766
Dennd5a	6.24759e-07	-0.389129	0.325	0.479	0.0148293
Fermt2	6.26417e-07	-0.4236	0.404	0.542	0.0148686
Tie1	6.95826e-07	-0.384667	0.443	0.596	0.0165161
Car2	7.14804e-07	-0.437072	0.165	0.302	0.0169666
Dock6	7.18082e-07	-0.447896	0.17	0.311	0.0170444
Ankrd50	7.28395e-07	-0.434691	0.17	0.308	0.0172892
Zfp704	7.37181e-07	-0.483607	0.076	0.185	0.0174977
Mast4	7.73081e-07	0.607538	0.557	0.413	0.0183498
AW112010	7.79579e-07	-0.378018	0.054	0.157	0.0185041
Rps28	8.03905e-07	0.328476	0.874	0.857	0.0190815
Ids	8.14511e-07	-0.469456	0.101	0.221	0.0193332
Stk4	8.26717e-07	-0.4522	0.214	0.362	0.019623
Rplp2	8.31725e-07	0.257092	0.936	0.955	0.0197418
Slc25a3	8.40522e-07	0.362711	0.773	0.691	0.0199506
Adk	8.81387e-07	-0.385847	0.096	0.215	0.0209206
Parp14	9.06693e-07	-0.701784	0.325	0.442	0.0215213
Itpr1	9.10476e-07	-0.347487	0.089	0.209	0.0216111
Lamc1	9.15006e-07	0.340437	0.148	0.053	0.0217186
Zfp641	9.21803e-07	-0.329215	0.025	0.108	0.0218799
Bag3	9.26277e-07	0.591644	0.69	0.591	0.0219861
Stc1	9.37525e-07	-0.528517	0.027	0.113	0.0222531
Ypel3	9.49072e-07	-0.495351	0.135	0.257	0.0225272
Card19	1.00554e-06	0.435554	0.266	0.142	0.0238675
Oaz2	1.01224e-06	-0.44332	0.232	0.379	0.0240266
Ptch1	1.0333e-06	-0.378318	0.064	0.168	0.0245263
Gfod1	1.04697e-06	-0.441782	0.165	0.306	0.0248509
Gng11	1.04805e-06	-0.404404	0.259	0.411	0.0248764
L3mbtl3	1.09643e-06	0.424661	0.167	0.068	0.0260248
Tmem59	1.12013e-06	-0.409551	0.342	0.496	0.0265874
Sri	1.17547e-06	-0.396711	0.121	0.245	0.0279009
Hspe1	1.20174e-06	0.412669	0.512	0.368	0.0285246
Isg15	1.22723e-06	-0.662595	0.209	0.338	0.0291294
Snrpb	1.32115e-06	-0.428662	0.443	0.585	0.0313588
Fnbp1l	1.32247e-06	-0.437964	0.416	0.551	0.0313901
Dennd6a	1.3666e-06	-0.437121	0.091	0.206	0.0324376
Tpp1	1.41088e-06	-0.399407	0.167	0.3	0.0334886
Rab5b	1.4596e-06	-0.323247	0.071	0.181	0.0346451
Abca1	1.49856e-06	0.486407	0.209	0.098	0.0355697
Phldb2	1.58887e-06	-0.400745	0.379	0.542	0.0377134
Samd5	1.59219e-06	-0.682073	0.113	0.225	0.0377922
Hes1	1.62927e-06	0.390604	0.712	0.594	0.0386725
Calm3	1.63144e-06	-0.47862	0.17	0.298	0.0387238
Abcg2	1.66436e-06	-0.486748	0.143	0.266	0.0395053
Insr	1.71864e-06	-0.38632	0.079	0.187	0.0407936
Gimap6	1.82735e-06	-0.420807	0.416	0.572	0.043374
Trim12c	1.82736e-06	-0.347583	0.081	0.192	0.0433741
Mecp2	1.83319e-06	-0.354062	0.116	0.238	0.0435127
Add1	1.89471e-06	-0.34514	0.207	0.349	0.0449728
Gpr182	1.90248e-06	-0.440789	0.131	0.255	0.0451572
Cyb5r3	1.99834e-06	-0.430466	0.34	0.479	0.0474325
Esd	2.09003e-06	0.457894	0.303	0.174	0.0496089
Herpud1	2.10868e-06	0.572462	0.448	0.315	0.0500516
Zc3h12a	2.10902e-06	0.473301	0.227	0.113	0.0500597
Ndufa4	2.14683e-06	-0.378147	0.347	0.5	0.0509571
AC160336.1	2.15484e-06	0.422581	0.121	0.04	0.0511473
St5	2.2556e-06	-0.412467	0.094	0.209	0.053539
Akr1a1	2.26529e-06	-0.395604	0.438	0.583	0.0537689
Ddx6	2.28438e-06	-0.479738	0.544	0.64	0.054222
Cald1	2.37852e-06	-0.435684	0.14	0.26	0.0564565
Synm	2.40036e-06	-0.317965	0.034	0.121	0.0569749
Wrn	2.46235e-06	-0.290988	0.032	0.117	0.0584463
Trim44	2.51231e-06	-0.449611	0.081	0.185	0.0596321
Ccdc47	2.54855e-06	-0.452694	0.143	0.27	0.0604925
Sema3c	2.68631e-06	-0.511602	0.825	0.855	0.0637622
Gkap1	2.80778e-06	-0.459775	0.118	0.232	0.0666456
Procr	2.8422e-06	0.390816	0.15	0.058	0.0674624
Pdzd2	2.8472e-06	-0.441613	0.153	0.283	0.0675812
Tmbim6	2.89138e-06	-0.362382	0.608	0.73	0.0686299
Rsrp1	2.99823e-06	0.41761	0.766	0.708	0.071166
Tcn2	3.04268e-06	-0.359797	0.36	0.506	0.0722211
Cyp26b1	3.27223e-06	-0.38993	0.034	0.119	0.0776695
2510009E07Rik	3.37502e-06	-0.461741	0.079	0.181	0.0801095
Gltp	3.40412e-06	-0.377423	0.399	0.536	0.0808001
Adamts1	3.47522e-06	0.331321	0.813	0.738	0.0824877
Sema4a	3.60838e-06	0.456164	0.158	0.066	0.0856484
mt-Co3	3.74145e-06	0.296597	1	1	0.088807
Cnn3	3.75032e-06	-0.398368	0.483	0.581	0.0890175
Ccser2	3.81107e-06	-0.360632	0.266	0.404	0.0904597
Inpp5k	3.95365e-06	-0.361281	0.148	0.274	0.0938439
Tmem47	3.97573e-06	-0.368101	0.091	0.2	0.0943678
Ifi203	4.01553e-06	-0.614428	0.251	0.379	0.0953126
Tle5	4.0552e-06	-0.433592	0.278	0.415	0.0962541
Nrxn2	4.18561e-06	0.292286	0.103	0.03	0.0993495
Vps35	4.27536e-06	-0.450433	0.167	0.289	0.10148
Eif2ak2	4.28801e-06	-0.495783	0.111	0.223	0.10178
Cmtm8	4.29805e-06	-0.470376	0.121	0.23	0.102018
Znfx1	4.32699e-06	-0.381646	0.106	0.219	0.102705
Eid1	4.36601e-06	-0.39337	0.241	0.385	0.103632
Pde4a	4.40648e-06	-0.289117	0.032	0.115	0.104592
Rpl13a	4.44208e-06	0.320769	0.924	0.919	0.105437
Ddx58	4.44244e-06	-0.349861	0.148	0.274	0.105446
Ackr3	4.47546e-06	0.470687	0.337	0.209	0.10623
Rtl8a	4.64185e-06	0.555972	0.441	0.325	0.110179
Plec	4.64258e-06	0.405023	0.547	0.417	0.110196
Rnpepl1	4.81286e-06	-0.391754	0.135	0.255	0.114238
Arhgap5	4.8154e-06	-0.46031	0.298	0.438	0.114298
Cbx1	4.9458e-06	-0.442567	0.143	0.26	0.117394
Rasgrp3	4.964e-06	-0.45767	0.426	0.558	0.117826
Hecw2	5.17851e-06	-0.48251	0.288	0.417	0.122917
Stard9	5.25446e-06	-0.370512	0.246	0.383	0.12472
mt-Co2	5.26012e-06	0.290061	1	1	0.124854
Adgrl4	5.38174e-06	-0.297572	0.64	0.747	0.127741
Erbin	5.51207e-06	-0.37133	0.51	0.63	0.130834
Fbxo33	5.57255e-06	0.462377	0.273	0.153	0.13227
Hexim1	5.59807e-06	0.543359	0.65	0.53	0.132876
Kank3	5.68741e-06	-0.485122	0.19	0.309	0.134996
Wsb1	5.72694e-06	0.401111	0.805	0.721	0.135935
Dcbld2	6.18901e-06	0.320304	0.121	0.042	0.146902
Evi5	6.69257e-06	-0.364069	0.099	0.206	0.158855
Khdrbs1	6.75615e-06	-0.42301	0.365	0.498	0.160364
Ntrk2	6.82616e-06	0.509911	0.209	0.108	0.162026
Tm6sf1	7.05149e-06	-0.370111	0.064	0.16	0.167374
Slc20a1	7.10842e-06	0.459813	0.507	0.368	0.168725
Tppp3	7.12879e-06	-0.417631	0.089	0.191	0.169209
Foxf1	7.21301e-06	-0.343453	0.549	0.683	0.171208
B230219D22Rik	7.28895e-06	-0.373066	0.212	0.34	0.17301
Sqor	7.29077e-06	-0.340922	0.032	0.109	0.173054
Meis1	7.38935e-06	-0.474881	0.131	0.245	0.175394
Mink1	7.40426e-06	-0.322042	0.062	0.155	0.175748
Pigp	7.44414e-06	-0.341619	0.039	0.121	0.176694
Ephb4	7.47005e-06	-0.378261	0.185	0.308	0.177309
Igtp	7.49375e-06	-0.515059	0.33	0.453	0.177872
Gatad1	7.52747e-06	-0.4176	0.079	0.179	0.178672
Colgalt2	7.65804e-06	-0.286011	0.03	0.106	0.181771
Tsc22d3	7.70552e-06	0.636452	0.453	0.343	0.182898
Dync1li2	7.84706e-06	-0.375931	0.14	0.262	0.186258
Tspan18	7.93557e-06	-0.443342	0.244	0.375	0.188359
Rrm2b	7.97126e-06	-0.334989	0.113	0.225	0.189206
Dgkz	8.27979e-06	-0.375924	0.089	0.192	0.196529
Hnrnpdl	8.33383e-06	0.387143	0.68	0.577	0.197812
Plekho2	8.36362e-06	0.435413	0.241	0.132	0.198519
Tubb2b	8.43301e-06	0.379276	0.17	0.075	0.200166
Rpsa	8.58936e-06	0.298567	0.926	0.943	0.203877
Dach1	8.78724e-06	-0.41598	0.163	0.281	0.208574
Atrx	9.01097e-06	-0.434045	0.426	0.57	0.213884
Ltbp1	9.4574e-06	-0.411255	0.049	0.134	0.224481
Phactr1	9.66363e-06	-0.55321	0.175	0.291	0.229376
Mcc	9.70147e-06	-0.389031	0.382	0.519	0.230274
Atp1a1	9.72633e-06	0.430462	0.761	0.709	0.230864
Cab39l	9.81449e-06	-0.289293	0.027	0.1	0.232957
Nol7	9.83008e-06	-0.433161	0.259	0.387	0.233327
Efcab14	9.89493e-06	-0.426106	0.15	0.27	0.234866
Sav1	9.8952e-06	-0.456409	0.278	0.413	0.234872
Slc9a3r2	9.90707e-06	-0.339666	0.544	0.67	0.235154
Chka	9.9377e-06	0.420675	0.557	0.413	0.235881
Ly6c1	1.00394e-05	0.458056	0.751	0.725	0.238295
Ifih1	1.00892e-05	-0.473279	0.14	0.249	0.239476
Frmd6	1.03137e-05	-0.438249	0.204	0.323	0.244805
Slc25a4	1.05451e-05	-0.387858	0.145	0.257	0.250299
Cemip2	1.05938e-05	-0.341966	0.596	0.73	0.251455
Ywhab	1.0603e-05	-0.307445	0.505	0.651	0.251674
Gm12840	1.08717e-05	0.494307	0.212	0.109	0.258051
Nipal3	1.08834e-05	-0.343481	0.047	0.13	0.258328
Mxra7	1.11303e-05	-0.379855	0.158	0.279	0.264189
Ifi44	1.11451e-05	-0.429583	0.121	0.23	0.264539
Pam	1.15878e-05	-0.38778	0.372	0.504	0.275049
Lats2	1.16527e-05	-0.341993	0.254	0.387	0.276589
Samd9l	1.16699e-05	-0.510528	0.133	0.243	0.276996
Olfr56	1.17769e-05	-0.420439	0.086	0.185	0.279538
Ptpru	1.21788e-05	-0.330177	0.059	0.149	0.289076
Tmem50a	1.23877e-05	-0.360999	0.365	0.504	0.294036
Ctnnd1	1.26481e-05	-0.428571	0.554	0.655	0.300216
Klhl2	1.26912e-05	0.507307	0.207	0.109	0.301238
Tmx3	1.27594e-05	-0.34479	0.177	0.304	0.302856
Arntl	1.29436e-05	0.272757	0.108	0.036	0.307228
Gpx1	1.30071e-05	0.395897	0.552	0.415	0.308737
Gng5	1.31224e-05	-0.291096	0.264	0.4	0.311473
Pdlim5	1.33034e-05	-0.406539	0.379	0.506	0.31577
Jmjd6	1.33639e-05	0.4763	0.335	0.211	0.317205
Arhgap29	1.35076e-05	-0.389938	0.517	0.655	0.320617
Rab6b	1.35962e-05	-0.255525	0.054	0.143	0.322718
Ier3	1.37446e-05	0.385465	0.892	0.815	0.326241
Rnf187	1.42612e-05	-0.383392	0.16	0.279	0.338503
Prickle1	1.44191e-05	-0.380418	0.153	0.268	0.342252
Lrrc8b	1.44337e-05	-0.37583	0.18	0.304	0.342598
Hdac7	1.49383e-05	-0.325262	0.409	0.545	0.354576
Tle3	1.50324e-05	0.367014	0.241	0.132	0.356809
Taok1	1.50349e-05	-0.385998	0.438	0.557	0.35687
Sod1	1.53157e-05	-0.315277	0.571	0.696	0.363533
Arhgef3	1.55018e-05	-0.359604	0.3	0.43	0.367951
Pcnx	1.57066e-05	-0.432289	0.254	0.372	0.372813
Ifi47	1.57374e-05	-0.448682	0.342	0.481	0.373544
Suclg2	1.59809e-05	-0.287614	0.044	0.126	0.379323
Prkce	1.6108e-05	-0.365525	0.278	0.415	0.382339
Ak3	1.61777e-05	-0.358358	0.096	0.194	0.383995
Maml2	1.63144e-05	-0.460117	0.094	0.191	0.38724
S100a13	1.63176e-05	-0.368111	0.49	0.626	0.387313
N4bp3	1.63476e-05	0.393815	0.325	0.202	0.388026
Tox3	1.64264e-05	-0.391181	0.101	0.204	0.389897
Luc7l2	1.64511e-05	-0.337461	0.606	0.708	0.390484
Myct1	1.67071e-05	-0.379325	0.507	0.634	0.39656
Sfpq	1.67451e-05	0.379053	0.746	0.679	0.397461
Mknk1	1.67454e-05	-0.255505	0.037	0.115	0.39747
Cracr2b	1.75698e-05	-0.420061	0.254	0.37	0.417037
Csgalnact1	1.79863e-05	-0.450568	0.135	0.242	0.426922
Kmt5b	1.81672e-05	-0.382743	0.18	0.304	0.431216
Atp2c1	1.83106e-05	-0.333358	0.091	0.194	0.434621
Acer3	1.84642e-05	-0.319878	0.138	0.251	0.438265
Ulk2	1.90041e-05	-0.280855	0.059	0.147	0.45108
Tmem100	1.96961e-05	-0.47735	0.608	0.751	0.467507
Cdc37l1	2.04889e-05	-0.356452	0.155	0.272	0.486323
Sh3bgrl	2.05038e-05	-0.436352	0.335	0.445	0.486679
Pkn3	2.08372e-05	0.368289	0.209	0.108	0.494592
Gna13	2.09845e-05	-0.416454	0.599	0.692	0.498089
Prrc2b	2.09872e-05	-0.368493	0.202	0.326	0.498152
Arl15	2.11779e-05	-0.372245	0.18	0.296	0.502679
Entpd1	2.1412e-05	0.530485	0.387	0.279	0.508235
Oxr1	2.14829e-05	-0.354804	0.126	0.232	0.509919
Hmgb1	2.15533e-05	-0.384007	0.606	0.681	0.511589
Ddx24	2.25883e-05	-0.462924	0.298	0.409	0.536156
Camk2n1	2.26878e-05	-0.310132	0.064	0.153	0.538517
Cyb5a	2.30303e-05	-0.35636	0.224	0.349	0.546647
Bvht	2.31081e-05	-0.320451	0.121	0.226	0.548495
Mbnl2	2.35125e-05	-0.304879	0.52	0.649	0.558093
Tubb6	2.35999e-05	0.376075	0.172	0.081	0.560167
Zfand5	2.36048e-05	0.435634	0.734	0.672	0.560284
Gmfg	2.39339e-05	-0.373029	0.126	0.232	0.568095
Pbx1	2.49174e-05	-0.404774	0.264	0.389	0.59144
Lims1	2.53443e-05	-0.426062	0.222	0.34	0.601572
Mustn1	2.59735e-05	-0.298559	0.037	0.111	0.616507
Bicd2	2.61737e-05	-0.355514	0.148	0.258	0.62126
Slc12a2	2.63618e-05	0.442664	0.261	0.153	0.625724
Ccrl2	2.64271e-05	-0.3032	0.096	0.198	0.627273
Uqcrb	2.65173e-05	-0.323211	0.264	0.394	0.629415
Esam	2.6568e-05	-0.319297	0.608	0.715	0.630618
Notch1	2.68796e-05	0.395003	0.704	0.645	0.638013
Errfi1	2.73792e-05	0.542586	0.406	0.294	0.649872
Ocln	2.78537e-05	-0.294689	0.034	0.108	0.661136
Sdha	2.87073e-05	-0.38264	0.177	0.291	0.681395
Smarca2	2.95281e-05	-0.322169	0.473	0.608	0.70088
Ppp1r13b	2.96213e-05	-0.387947	0.182	0.3	0.703091
Cxcl2	3.01084e-05	0.386549	0.49	0.366	0.714654
Cdc42	3.01564e-05	-0.319121	0.67	0.762	0.715791
Enpp2	3.04343e-05	0.480885	0.204	0.109	0.722387
Cers4	3.04555e-05	-0.311189	0.14	0.251	0.722892
Plxna1	3.0938e-05	-0.383273	0.086	0.179	0.734343
Arrb1	3.16867e-05	-0.376705	0.165	0.277	0.752117
Rhbdf2	3.19024e-05	0.36539	0.281	0.168	0.757235
Parvb	3.21744e-05	0.43455	0.537	0.436	0.763692
Anxa7	3.27904e-05	0.397539	0.475	0.353	0.778313
Rpl30	3.37539e-05	-0.267525	0.803	0.909	0.801183
Tagln2	3.39727e-05	-0.372741	0.488	0.613	0.806375
Ttc28	3.4013e-05	-0.362004	0.207	0.332	0.807332
Ahnak	3.46308e-05	0.305126	0.818	0.791	0.821997
1810037I17Rik	3.47223e-05	-0.308249	0.357	0.481	0.824169
Ndufb11	3.5329e-05	-0.374468	0.163	0.274	0.838569
Arl4d	3.55076e-05	0.48793	0.574	0.475	0.842808
Rps18	3.63112e-05	-0.325511	0.567	0.702	0.861882
Ankrd40	3.6321e-05	-0.388087	0.187	0.3	0.862114
Ccdc85a	3.64947e-05	-0.349878	0.222	0.349	0.866239
Ralbp1	3.64994e-05	-0.346873	0.234	0.362	0.866349
Nuak2	3.68451e-05	0.319399	0.234	0.128	0.874554
Ralb	3.70806e-05	0.412748	0.463	0.345	0.880145
Ndufc1	3.72594e-05	-0.36475	0.116	0.217	0.884389
Eif4a1	3.72726e-05	0.340422	0.741	0.674	0.884703
Pxk	3.76028e-05	-0.35063	0.121	0.221	0.89254
Atp8a1	3.77416e-05	-0.283847	0.337	0.47	0.895833
Fas	3.81082e-05	0.504866	0.49	0.387	0.904537
Cdc42bpa	3.90926e-05	-0.386589	0.222	0.338	0.927902
Tcaf1	3.91959e-05	-0.342094	0.054	0.134	0.930354
Huwe1	3.92801e-05	-0.347419	0.35	0.479	0.932353
Klf10	4.06095e-05	0.357708	0.251	0.145	0.963906
Ezh1	4.08576e-05	-0.342497	0.084	0.175	0.969796
Arap3	4.24399e-05	-0.348328	0.473	0.611	1
Sh3rf1	4.30944e-05	-0.282705	0.032	0.1	1
Pcmtd1	4.31404e-05	-0.377122	0.305	0.432	1
Acadsb	4.35827e-05	-0.313363	0.052	0.13	1
Fundc2	4.39173e-05	-0.366854	0.158	0.262	1
Dlg1	4.39374e-05	-0.344007	0.126	0.228	1
Kitl	4.43367e-05	-0.363218	0.626	0.732	1
Stxbp1	4.47965e-05	-0.275756	0.153	0.26	1
Cbx6	4.52563e-05	-0.416051	0.067	0.149	1
Rpl21	4.52581e-05	-0.253226	0.677	0.792	1
Atp5e	4.57533e-05	-0.346427	0.256	0.375	1
Gm15728	4.5951e-05	0.3743	0.187	0.096	1
Son	4.66121e-05	-0.295427	0.567	0.687	1
Zfp652	4.77474e-05	-0.38648	0.138	0.242	1
Man2a1	4.8483e-05	-0.447422	0.347	0.462	1
Serinc5	4.87465e-05	-0.310284	0.044	0.119	1
Hip1	4.87897e-05	-0.328792	0.153	0.258	1
Sh3pxd2a	4.92655e-05	-0.334254	0.315	0.443	1
Arl5a	4.9402e-05	-0.429886	0.19	0.298	1
Man2a2	4.98829e-05	0.403722	0.192	0.1	1
Foxn3	5.02118e-05	-0.40634	0.239	0.355	1
Klhl21	5.08039e-05	0.465479	0.197	0.104	1
Pura	5.10583e-05	-0.41655	0.268	0.381	1
Dusp5	5.14692e-05	0.663466	0.411	0.302	1
Pea15a	5.16477e-05	-0.294291	0.296	0.432	1
Nampt	5.38363e-05	-0.419484	0.355	0.464	1
Cpt1a	5.49263e-05	-0.346379	0.121	0.221	1
Hook3	5.55452e-05	-0.35196	0.251	0.366	1
S100a16	5.57015e-05	-0.303348	0.554	0.668	1
Dhrs7	5.68388e-05	-0.424329	0.118	0.209	1
9930111J21Rik2	5.81103e-05	-0.478059	0.318	0.438	1
Zbtb18	5.82783e-05	-0.352132	0.126	0.226	1
Rab43	5.87733e-05	0.386247	0.219	0.125	1
Ankrd37	6.00665e-05	0.280994	0.103	0.038	1
Camk2g	6.03683e-05	0.311418	0.17	0.083	1
Eml1	6.08684e-05	-0.31332	0.074	0.16	1
Dctn4	6.11931e-05	-0.289886	0.16	0.272	1
Prrg1	6.16483e-05	-0.292999	0.059	0.14	1
Gimap8	6.29045e-05	-0.355236	0.143	0.249	1
Ash1l	6.38271e-05	-0.36979	0.421	0.549	1
Rnf13	6.47212e-05	-0.317076	0.089	0.179	1
Tmem71	6.56352e-05	-0.352142	0.059	0.138	1
Car4	6.63956e-05	-0.425918	0.224	0.334	1
Rell1	6.66485e-05	0.466563	0.468	0.345	1
Rflnb	6.71782e-05	0.325717	0.108	0.042	1
Socs2	6.7823e-05	-0.42621	0.116	0.211	1
Nfkbiz	6.80231e-05	0.402776	0.527	0.402	1
2024-03-02	6.90214e-05	-0.318423	0.074	0.158	1
Eogt	6.97895e-05	-0.324331	0.123	0.221	1
Serf2	7.09725e-05	-0.339712	0.429	0.558	1
Atxn10	7.12768e-05	-0.355186	0.091	0.183	1
Fosl2	7.23452e-05	0.354808	0.584	0.453	1
Nus1	7.30642e-05	0.570061	0.409	0.308	1
Ppp1r18	7.42306e-05	0.397333	0.562	0.445	1
Ndufb10	7.44144e-05	-0.328871	0.103	0.196	1
Tut7	7.54878e-05	-0.336014	0.594	0.674	1
Clk1	7.74691e-05	0.377703	0.719	0.621	1
Lgmn	8.02553e-05	0.441163	0.377	0.26	1
Lcorl	8.07762e-05	0.30182	0.18	0.092	1
Wars	8.09461e-05	0.505251	0.367	0.257	1
Klf3	8.14159e-05	0.398525	0.559	0.464	1
Ahcyl1	8.22966e-05	-0.306122	0.086	0.174	1
Galnt1	8.26113e-05	0.422582	0.429	0.315	1
Sox18	8.74571e-05	-0.405881	0.283	0.398	1
Dbp	8.75603e-05	-0.364211	0.091	0.179	1
Tbl1x	8.78883e-05	-0.316447	0.138	0.234	1
Rnf144b	8.91689e-05	0.418406	0.239	0.142	1
Pbrm1	8.93722e-05	-0.407758	0.342	0.458	1
Gask1b	8.98794e-05	-0.358203	0.145	0.247	1
Ggps1	9.05817e-05	-0.356299	0.118	0.217	1
Cd9	9.2005e-05	0.301843	0.788	0.743	1
Ndel1	9.24775e-05	-0.347524	0.335	0.466	1
Slc12a6	9.26509e-05	-0.320389	0.101	0.194	1
Tmem243	9.62894e-05	-0.413915	0.192	0.298	1
Notch4	9.74094e-05	-0.392795	0.16	0.258	1
Sh3bp5	9.7705e-05	0.353355	0.498	0.379	1
Mill2	9.84001e-05	-0.315298	0.034	0.1	1
Chmp5	0.000100312	-0.297417	0.318	0.434	1
Cpne3	0.000100941	-0.321921	0.111	0.204	1
Cep85l	0.000101868	-0.348568	0.209	0.317	1
Sesn1	0.000102277	0.572181	0.18	0.098	1
Trim35	0.000102999	-0.435156	0.204	0.306	1
Pard3b	0.000103584	-0.270893	0.059	0.138	1
Myo1c	0.000104927	-0.319456	0.145	0.247	1
Prkacb	0.000106023	-0.32716	0.182	0.287	1
Gata3	0.000106868	-0.317881	0.128	0.23	1
Lysmd2	0.000107206	-0.395902	0.18	0.285	1
Cerk	0.000110596	0.372881	0.187	0.104	1
Add3	0.000111226	-0.432292	0.355	0.466	1
Slc7a5	0.000111326	0.337302	0.108	0.043	1
H2-Eb1	0.000112849	0.402118	0.478	0.362	1
Tubb4b	0.000113521	0.405438	0.47	0.355	1
Ppp1ca	0.000113729	-0.340554	0.286	0.398	1
Tmpo	0.000113877	-0.334341	0.259	0.372	1
Tnfaip3	0.000117043	0.465749	0.53	0.419	1
Tmed4	0.000117597	-0.319663	0.086	0.17	1
Ccdc82	0.000123883	-0.294335	0.121	0.217	1
Elovl5	0.000124722	-0.315636	0.374	0.479	1
Ubr2	0.00012572	0.352463	0.3	0.198	1
Unc5b	0.000126595	0.319717	0.14	0.066	1
Kmt2a	0.000127678	-0.354368	0.291	0.396	1
Ptprj	0.000127915	0.341146	0.17	0.089	1
Midn	0.000128156	0.39872	0.579	0.491	1
Phf20l1	0.000129919	-0.323091	0.367	0.489	1
Nr3c1	0.000131664	-0.348924	0.318	0.428	1
Egfl7	0.000132462	-0.297238	0.83	0.898	1
Atp7a	0.000136212	-0.384362	0.165	0.262	1
Btg3	0.000140288	-0.390941	0.352	0.457	1
Grtp1	0.000144459	-0.306359	0.039	0.106	1
Arf5	0.00014639	0.397886	0.564	0.477	1
Dnaja1	0.000147365	0.31039	0.825	0.775	1
Sec61a1	0.000148485	0.467657	0.591	0.485	1
Bcl2l11	0.000148751	0.388983	0.384	0.279	1
Efhd2	0.000149468	0.385439	0.17	0.091	1
Ssbp4	0.000154502	-0.256265	0.044	0.113	1
Ddx17	0.000154644	-0.30913	0.441	0.562	1
Ints6l	0.000154843	-0.253346	0.101	0.191	1
Zfp62	0.000155233	-0.287924	0.052	0.125	1
Sh3d19	0.000156675	-0.304798	0.091	0.174	1
Cmpk2	0.000160556	-0.39406	0.14	0.236	1
Slk	0.000162494	0.452835	0.586	0.502	1
Cat	0.000164273	-0.319118	0.089	0.175	1
Pmaip1	0.000164681	0.499435	0.278	0.189	1
Cavin3	0.000167505	0.355648	0.143	0.07	1
Agap1	0.000170249	-0.32722	0.232	0.338	1
Lmbrd2	0.000170543	-0.356128	0.091	0.174	1
Gimap1	0.000171245	-0.38335	0.17	0.266	1
Enpp4	0.000173353	-0.302771	0.126	0.221	1
Polr2m	0.00017575	-0.32719	0.244	0.358	1
Zscan26	0.000179006	-0.340922	0.094	0.177	1
Trappc2l	0.000179824	-0.298901	0.057	0.128	1
Ripply3	0.000180079	-0.329365	0.251	0.36	1
Piezo2	0.000180912	-0.360776	0.116	0.202	1
Stk24	0.000184309	0.334307	0.214	0.125	1
Degs1	0.000186412	-0.332272	0.342	0.455	1
Mical2	0.000187624	-0.291809	0.096	0.183	1
Zbtb16	0.000189575	-0.299893	0.197	0.309	1
Pxdn	0.000193173	-0.418235	0.185	0.277	1
Chchd2	0.000194191	0.389936	0.926	0.947	1
Nr1d2	0.000194719	-0.36667	0.32	0.415	1
Zfp52	0.000200733	0.291356	0.106	0.043	1
Tecpr1	0.000205933	-0.264619	0.126	0.219	1
Sh3glb1	0.000206517	-0.294498	0.621	0.704	1
Kif2a	0.000209138	-0.336436	0.185	0.281	1
Magt1	0.000211981	-0.375671	0.123	0.213	1
Crip2	0.000213511	-0.369901	0.525	0.632	1
Shroom4	0.000220921	-0.311439	0.14	0.236	1
Crtc3	0.000225999	0.272108	0.167	0.087	1
Meis2	0.000235452	-0.409137	0.328	0.421	1
Hmgn2	0.000235508	-0.308624	0.089	0.17	1
Rpl26	0.000238927	-0.285042	0.712	0.8	1
Csf1	0.000242879	-0.304224	0.116	0.204	1
Sp4	0.000243382	-0.380961	0.148	0.242	1
Arrdc3	0.000243617	0.468309	0.298	0.198	1
Tcf3	0.0002461	-0.272119	0.086	0.168	1
Pus1	0.000247247	0.377348	0.103	0.043	1
1700017B05Rik	0.000250111	0.437371	0.219	0.132	1
Tcf25	0.000250944	-0.26442	0.236	0.349	1
Spry4	0.000251028	0.331152	0.352	0.247	1
Srrm2	0.000252377	-0.350369	0.52	0.615	1
Atp11c	0.000257845	-0.303592	0.111	0.2	1
Myo9a	0.000259725	-0.34237	0.165	0.26	1
Mga	0.000262346	-0.298387	0.249	0.357	1
She	0.000262948	-0.29968	0.31	0.411	1
Tgoln1	0.000264751	-0.337417	0.507	0.613	1
Mindy1	0.00026929	0.343882	0.369	0.26	1
Cox17	0.000270105	-0.308648	0.244	0.347	1
mt-Nd2	0.00027275	0.268817	0.99	0.996	1
5430416N02Rik	0.000272981	0.301637	0.15	0.077	1
Lama5	0.000274464	0.376451	0.273	0.181	1
Reep3	0.000277593	-0.326846	0.345	0.453	1
Gm4951	0.000281519	-0.556	0.236	0.328	1
Cdkn1b	0.000287223	-0.293374	0.187	0.285	1
Lbr	0.000288923	-0.369202	0.256	0.36	1
Ghitm	0.000292624	-0.333273	0.254	0.357	1
Irgm1	0.000293022	-0.519617	0.557	0.615	1
Tox2	0.000296988	0.542198	0.273	0.187	1
Scn3b	0.000302841	-0.391275	0.18	0.277	1
Tnfsf13	0.000306752	-0.308385	0.086	0.164	1
Slc39a7	0.000309723	0.328605	0.236	0.145	1
Mxd1	0.000310698	0.330172	0.234	0.143	1
Prss12	0.000311381	0.272735	0.123	0.057	1
Ctnnbip1	0.000311709	0.255484	0.111	0.047	1
Gtf2i	0.000312223	-0.284335	0.089	0.17	1
Ppdpf	0.000312241	-0.275456	0.069	0.143	1
Polr3gl	0.000316203	-0.251133	0.062	0.134	1
Golim4	0.000317912	-0.277594	0.108	0.194	1
Npdc1	0.000322554	-0.31211	0.096	0.177	1
Sgta	0.000324504	-0.325379	0.113	0.198	1
Ptgfrn	0.00032635	-0.314796	0.47	0.579	1
Acox1	0.000326746	-0.279233	0.135	0.226	1
Sipa1l1	0.000327327	-0.367112	0.19	0.283	1
Ppp4r3b	0.000328903	-0.339673	0.227	0.325	1
Psme2b	0.000332459	-0.316457	0.116	0.202	1
Swi5	0.000332711	-0.329688	0.19	0.289	1
Dars	0.000334989	-0.296796	0.076	0.153	1
Bcl2l1	0.000338835	0.370685	0.291	0.192	1
Gnai2	0.000343654	-0.309591	0.68	0.751	1
Efnb2	0.000350108	-0.426089	0.611	0.666	1
Csrp2	0.000353917	-0.294935	0.14	0.232	1
Ldb2	0.000356484	-0.291494	0.406	0.523	1
Atl3	0.000358892	-0.321007	0.118	0.204	1
Plekha2	0.000364595	-0.290933	0.254	0.366	1
Smcr8	0.000365691	-0.281877	0.057	0.125	1
Amotl1	0.000366673	-0.361739	0.3	0.4	1
Rnf213	0.000367727	-0.549988	0.392	0.483	1
Git1	0.000377814	0.289421	0.296	0.198	1
Gm20559	0.000379727	-0.38765	0.113	0.194	1
Pakap.1	0.000387786	-0.261921	0.704	0.794	1
Pttg1	0.000393418	-0.372032	0.126	0.213	1
Smim14	0.000395251	-0.295909	0.108	0.194	1
Depp1	0.000396717	0.385688	0.111	0.049	1
Zmpste24	0.000397995	-0.268821	0.101	0.181	1
Ntn1	0.000401917	-0.327097	0.394	0.511	1
Avpi1	0.000404248	0.328581	0.268	0.177	1
Glcci1	0.000407281	-0.272333	0.116	0.202	1
Dctn6	0.000408468	-0.292214	0.094	0.172	1
Rnasek	0.000409237	-0.302277	0.232	0.336	1
Atp6v1a	0.000410544	-0.319399	0.236	0.34	1
Lpar6	0.000418882	0.394518	0.217	0.134	1
Sdcbp2	0.000438442	0.331723	0.153	0.081	1
Osbpl9	0.000441296	0.374405	0.357	0.26	1
Itch	0.000444979	-0.287873	0.135	0.225	1
Elk4	0.000452822	-0.310603	0.271	0.379	1
Fgfr1op2	0.000456705	-0.315432	0.145	0.23	1
Nkapd1	0.000466232	-0.280258	0.086	0.164	1
Ddah2	0.000468889	-0.345401	0.283	0.391	1
Hectd1	0.00046955	0.357124	0.493	0.389	1
Nr4a2	0.000480618	0.415959	0.271	0.183	1
Parp4	0.000482917	-0.282463	0.084	0.158	1
Acsl5	0.000484279	-0.272868	0.099	0.177	1
Ralgapa2	0.000488557	-0.322288	0.116	0.202	1
Pds5a	0.000495907	-0.354374	0.209	0.302	1
Use1	0.000496278	-0.293836	0.197	0.292	1
Rnf14	0.000505538	-0.283407	0.081	0.153	1
Pml	0.000506448	-0.294454	0.133	0.221	1
Tnfsf12	0.00052634	-0.272948	0.071	0.142	1
Tgfbr3	0.000534621	-0.291736	0.167	0.262	1
Exoc4	0.000542777	-0.300647	0.064	0.132	1
Vezf1	0.000543609	-0.328471	0.335	0.426	1
Slc39a14	0.00054361	0.272222	0.131	0.064	1
Fam43a	0.000545172	0.295537	0.298	0.2	1
Stt3b	0.000565958	0.575102	0.401	0.334	1
Ighm	0.00058565	0.456668	0.276	0.187	1
AW549877	0.000596433	-0.256584	0.052	0.115	1
Fam71a	0.000597998	-0.313692	0.084	0.158	1
Epb41	0.000607362	-0.329824	0.31	0.404	1
H2-Q6	0.000616164	-0.250815	0.589	0.687	1
Ugp2	0.00061667	-0.262994	0.089	0.162	1
Rpl36a	0.000618116	-0.294767	0.522	0.628	1
Nufip2	0.000620566	0.372839	0.66	0.587	1
Rin2	0.000633808	0.396092	0.416	0.33	1
Pdcl3	0.000634529	-0.251403	0.148	0.232	1
Pkn2	0.000648368	-0.301302	0.286	0.379	1
Ccdc50	0.000658005	-0.36161	0.268	0.36	1
Dyrk2	0.000660955	-0.328112	0.19	0.283	1
Rbm34	0.000664024	0.305661	0.17	0.096	1
Susd6	0.000665854	-0.298692	0.244	0.343	1
Jmjd1c	0.00066964	0.559206	0.507	0.442	1
Cdc42ep4	0.00067288	0.426833	0.387	0.296	1
Marf1	0.00067486	-0.302992	0.128	0.208	1
Lrp6	0.000677561	-0.29904	0.2	0.296	1
Fndc3a	0.000681792	-0.256765	0.244	0.342	1
Egr2	0.000686636	0.355005	0.138	0.072	1
Parp9	0.000686722	-0.255844	0.17	0.268	1
Lratd2	0.00068783	-0.318103	0.123	0.206	1
Adamts4	0.000688818	0.48543	0.19	0.113	1
Numb	0.000691786	-0.294921	0.32	0.426	1
Aph1a	0.000697271	-0.28338	0.303	0.406	1
Chmp2a	0.000697987	-0.359056	0.192	0.279	1
Fam49b	0.000711619	0.310639	0.192	0.111	1
Mrpl24	0.000720958	-0.276036	0.138	0.225	1
Dll1	0.000725849	0.333776	0.352	0.257	1
Pgrmc1	0.000726957	-0.342134	0.256	0.349	1
2900026A02Rik	0.000731861	-0.292103	0.236	0.33	1
Pcdh17	0.000733061	0.266737	0.768	0.706	1
Zfp638	0.000738388	-0.303693	0.202	0.287	1
Eef1b2	0.000745646	0.293885	0.643	0.574	1
Tob1	0.000751963	0.383786	0.49	0.396	1
Cuedc1	0.000752222	-0.285394	0.126	0.209	1
Utp14a	0.000755607	0.296955	0.113	0.055	1
Ndufa13	0.000756814	-0.280543	0.086	0.158	1
S100a9	0.000762603	0.752472	0.185	0.109	1
Slain2	0.000766447	-0.332721	0.165	0.253	1
Ezr	0.000767111	0.377092	0.313	0.219	1
Lrch1	0.000769913	-0.287406	0.121	0.198	1
Stag2	0.00077968	-0.323491	0.281	0.377	1
Srsf7	0.000782804	0.318114	0.635	0.54	1
Cuta	0.000790399	-0.322541	0.116	0.191	1
Chmp3	0.000796438	-0.369263	0.14	0.221	1
Peak1	0.000811805	0.311884	0.293	0.2	1
Rras	0.000822955	-0.342104	0.202	0.291	1
Pde4b	0.000826558	0.3554	0.672	0.6	1
Camk1	0.000828264	-0.300583	0.047	0.106	1
Rsu1	0.000830685	-0.286521	0.192	0.287	1
Heg1	0.000836827	-0.262183	0.502	0.619	1
Chd7	0.000838851	0.333222	0.286	0.191	1
Bcl7c	0.000846789	0.305257	0.167	0.098	1
Serpinb6b	0.000851629	-0.258103	0.071	0.14	1
Glul	0.000854187	0.398294	0.663	0.628	1
Rbbp6	0.000861013	0.318789	0.574	0.489	1
Snhg9	0.000887217	0.375498	0.172	0.102	1
Itpripl2	0.000900316	-0.284644	0.475	0.575	1
Tmbim1	0.000903568	0.310083	0.443	0.343	1
Zfp608	0.000909184	-0.262652	0.175	0.27	1
Ubtf	0.000915088	-0.31626	0.195	0.279	1
Gbp3	0.000916059	-0.28519	0.202	0.294	1
Atp6v1c1	0.000950473	-0.256434	0.091	0.164	1
Dnajc3	0.000950937	-0.31187	0.281	0.379	1
Scaf11	0.00096113	-0.265173	0.261	0.36	1
Tbca	0.000962413	-0.284006	0.212	0.298	1
Psme2	0.000963446	-0.288433	0.195	0.283	1
Csnk2a1	0.000971922	-0.305955	0.278	0.37	1
Itga6	0.000984523	0.301661	0.702	0.649	1
Abi3	0.000993654	-0.289697	0.081	0.149	1
Nin	0.000997088	-0.364653	0.172	0.257	1
Pom121	0.00100346	0.334562	0.2	0.125	1
Aqp1	0.00101334	0.398692	0.771	0.753	1
Tnip1	0.00102897	0.370296	0.128	0.066	1
Smad1	0.00103792	0.251522	0.244	0.158	1
Kctd10	0.00104229	-0.259352	0.273	0.379	1
Creb3l2	0.00104744	0.350022	0.335	0.245	1
Mtus1	0.00104842	-0.287241	0.291	0.385	1
Cxcl16	0.00104924	-0.289595	0.049	0.108	1
Zcchc24	0.00105288	-0.252396	0.131	0.211	1
Dnajc10	0.00106309	-0.279631	0.079	0.147	1
Slc25a28	0.00106689	0.270397	0.18	0.104	1
Taok2	0.00107909	-0.352133	0.347	0.432	1
Mdm4	0.00109688	-0.300635	0.155	0.242	1
Txnrd1	0.00111642	0.308951	0.36	0.26	1
Vamp7	0.00111938	-0.254205	0.084	0.155	1
Inpp1	0.00114176	-0.282407	0.047	0.104	1
Plekhg1	0.00115852	-0.282591	0.103	0.177	1
Rftn1	0.00116839	-0.273103	0.067	0.132	1
Gbp6	0.0011824	-0.295525	0.236	0.338	1
Eif2b2	0.00120294	0.272195	0.111	0.055	1
Xrn1	0.00120688	-0.256956	0.103	0.179	1
Tmem176b	0.00122147	-0.312537	0.256	0.353	1
Zcchc2	0.0012235	-0.272173	0.101	0.172	1
Tmem123	0.00122389	-0.301851	0.17	0.257	1
Cd38	0.0012312	-0.280865	0.249	0.338	1
Pphln1	0.00123572	-0.266889	0.062	0.123	1
Ppp1r16b	0.00124581	-0.351118	0.365	0.449	1
Ppp3ca	0.00124918	0.268127	0.658	0.596	1
Ncor1	0.00125726	-0.317927	0.36	0.443	1
Nt5dc3	0.00127215	0.257431	0.217	0.136	1
Igkc	0.00128246	0.355757	0.323	0.236	1
Fzd4	0.00129115	-0.30172	0.414	0.513	1
Rtn4	0.00129719	0.253098	0.675	0.585	1
Baiap2	0.00132927	0.35038	0.406	0.319	1
Lrrc32	0.00133728	-0.359084	0.118	0.194	1
Tle1	0.00133739	-0.300611	0.239	0.328	1
Rb1	0.00134842	-0.280764	0.153	0.234	1
Parva	0.00135693	-0.287856	0.069	0.132	1
Rtl8b	0.00135969	0.429717	0.244	0.166	1
Edf1	0.00137329	-0.275457	0.091	0.162	1
Sf3b5	0.00137387	-0.250397	0.101	0.172	1
Zfp36l2	0.00137563	0.332402	0.677	0.619	1
Sbds	0.00137623	-0.276577	0.33	0.423	1
Phlda1	0.00142196	0.375349	0.429	0.338	1
Zranb2	0.00142663	-0.312957	0.121	0.194	1
Plk3	0.0014278	0.378491	0.325	0.24	1
Cops9	0.00145458	-0.32038	0.197	0.285	1
Usp9x	0.0014816	-0.294399	0.369	0.458	1
Zmynd8	0.0014858	-0.285167	0.116	0.187	1
Smagp	0.00149775	-0.273096	0.131	0.209	1
Pnrc1	0.00150014	0.400794	0.547	0.475	1
Gcnt2	0.00151054	0.326136	0.293	0.204	1
Cox8a	0.0015785	-0.265064	0.369	0.464	1
Apc	0.00160374	-0.273736	0.197	0.287	1
Rps6ka3	0.00163009	-0.380089	0.229	0.319	1
Map4	0.00167869	-0.277203	0.236	0.323	1
C330007P06Rik	0.00171429	-0.3369	0.123	0.196	1
Zfp703	0.00173305	0.3538	0.36	0.268	1
Arglu1	0.00174658	-0.267207	0.313	0.406	1
Jak2	0.00174779	-0.264715	0.18	0.264	1
Stx11	0.00177813	0.324861	0.197	0.123	1
Npr3	0.0017841	-0.303469	0.305	0.402	1
Mier1	0.00179978	-0.272204	0.325	0.408	1
Adgrl1	0.00185111	-0.301909	0.163	0.24	1
Tmem44	0.00185391	-0.283767	0.158	0.234	1
Leng8	0.00186326	-0.250884	0.086	0.157	1
Fam193b	0.00187483	-0.259469	0.118	0.192	1
Atp8b2	0.00189772	0.326399	0.15	0.087	1
Swt1	0.00192633	0.306555	0.377	0.287	1
Wfdc1	0.00194632	-0.263008	0.071	0.134	1
Zeb2	0.00203929	-0.286478	0.429	0.526	1
Rin3	0.00205734	0.33317	0.209	0.138	1
Lurap1l	0.00208933	-0.271309	0.074	0.138	1
Kidins220	0.00210412	-0.281146	0.118	0.189	1
Ltbp4	0.00211687	-0.303662	0.047	0.1	1
Nfat5	0.00213089	0.33106	0.7	0.647	1
Tspo	0.00214937	0.375127	0.441	0.36	1
Arid5b	0.00216962	0.406856	0.552	0.481	1
Nek7	0.00217573	0.29605	0.369	0.285	1
Cdr2l	0.00218679	-0.278776	0.091	0.157	1
Plac8	0.00219559	0.431013	0.16	0.094	1
Jag2	0.00225564	0.251319	0.145	0.083	1
Ifnar2	0.00227208	-0.308638	0.313	0.402	1
2024-09-07	0.00228617	-0.272937	0.397	0.491	1
Ugcg	0.00229121	0.353647	0.542	0.47	1
Rtp4	0.00231325	-0.297048	0.204	0.281	1
Pnp	0.00233533	0.427668	0.419	0.343	1
Cltb	0.00235939	0.345874	0.347	0.268	1
Cdc42ep1	0.0024086	-0.267452	0.155	0.236	1
Vapa	0.00243354	0.312987	0.512	0.426	1
Vdac3	0.00244064	-0.313461	0.241	0.323	1
Rangap1	0.00250115	0.290948	0.153	0.089	1
Tmem189	0.00257427	0.315464	0.185	0.119	1
Pggt1b	0.00258363	-0.30133	0.175	0.257	1
Pak2	0.00259128	-0.253584	0.281	0.375	1
Pgk1	0.00260074	0.448804	0.347	0.272	1
Spata7	0.00263684	0.250959	0.108	0.055	1
Top2b	0.00264021	-0.304919	0.227	0.306	1
Casd1	0.00266045	-0.266775	0.113	0.185	1
Hnrnpa1	0.00268449	0.258763	0.621	0.538	1
Atxn7	0.00270088	-0.272511	0.16	0.238	1
Riok1	0.0027495	0.40186	0.276	0.204	1
Mbd5	0.00278549	-0.321278	0.074	0.132	1
Cd53	0.00279241	0.35734	0.217	0.143	1
Yipf4	0.0028044	-0.270103	0.163	0.238	1
Ly6g6c	0.00286172	0.293896	0.111	0.058	1
Atad1	0.00291713	-0.251719	0.081	0.143	1
Gja4	0.0029766	0.387934	0.293	0.215	1
Fam120a	0.00300739	-0.328629	0.268	0.349	1
Pja2	0.00304461	-0.281717	0.163	0.24	1
Pcdh1	0.00308553	-0.280434	0.249	0.332	1
Ctdsp1	0.00313476	-0.260264	0.118	0.187	1
Tlr3	0.00314865	-0.254691	0.076	0.136	1
Nbeal1	0.00323909	-0.391619	0.219	0.296	1
Cox7a2	0.00327129	-0.300125	0.421	0.496	1
Spry2	0.0033178	-0.277301	0.111	0.179	1
Chil3	0.00335107	0.282953	0.554	0.474	1
Vim	0.00336426	0.274337	0.889	0.928	1
Dcp2	0.00349031	-0.353996	0.121	0.187	1
Rnf217	0.00350529	0.286983	0.209	0.138	1
St3gal1	0.00362267	-0.262974	0.222	0.309	1
Zfp954	0.00374658	0.336679	0.121	0.068	1
6430548M08Rik	0.00380684	-0.28463	0.236	0.311	1
Sgpl1	0.00385108	0.355699	0.197	0.13	1
Edem1	0.00393775	0.265656	0.214	0.143	1
Smim15	0.00404543	-0.262675	0.19	0.264	1
Sp1	0.00407748	-0.253965	0.259	0.34	1
Ndufa7	0.0041073	-0.310204	0.177	0.249	1
Cbl	0.00411579	-0.257047	0.172	0.249	1
Cited2	0.00416865	0.373549	0.281	0.2	1
Ythdc1	0.00418708	0.343491	0.48	0.408	1
Pnp2	0.00423809	0.302369	0.116	0.064	1
Kras	0.00432034	-0.267363	0.246	0.325	1
Rgs12	0.00434907	-0.270446	0.187	0.266	1
Tor1aip1	0.0043508	-0.293591	0.52	0.591	1
Trim28	0.00443883	0.280417	0.283	0.208	1
Twf2	0.00444781	-0.257957	0.052	0.1	1
Rnf44	0.00448532	-0.25967	0.224	0.3	1
Mcf2l	0.00454644	-0.280883	0.204	0.279	1
Nedd9	0.00459412	-0.334097	0.377	0.46	1
Rbpms	0.00460831	-0.252955	0.569	0.653	1
Tm9sf3	0.00467808	-0.258758	0.421	0.504	1
Ifi27	0.00473186	-0.253041	0.106	0.17	1
4930402H24Rik	0.00475472	-0.28549	0.118	0.181	1
Dusp8	0.004839	-0.270755	0.106	0.172	1
Dennd3	0.00501258	0.251073	0.249	0.175	1
Mllt6	0.00507588	-0.254228	0.14	0.208	1
Daam1	0.00508121	-0.290035	0.31	0.379	1
Gpr132	0.00509863	0.270526	0.138	0.083	1
Gcn1	0.0051687	0.291068	0.271	0.196	1
Chd9	0.00520541	-0.263626	0.081	0.14	1
Pds5b	0.00523982	-0.266077	0.209	0.283	1
Rock1	0.00533729	-0.298321	0.446	0.523	1
Sdc3	0.00538264	-0.273387	0.232	0.306	1
Mafg	0.00554014	0.327494	0.264	0.191	1
Cpeb4	0.00560944	-0.284269	0.414	0.489	1
1110038F14Rik	0.00562235	-0.381604	0.106	0.166	1
BC005624	0.00565875	-0.259624	0.079	0.134	1
Synj2bp	0.00585738	-0.311226	0.143	0.208	1
Ttc3	0.00609698	-0.27456	0.167	0.236	1
Sec14l1	0.00615152	-0.264216	0.236	0.311	1
Erlec1	0.00617938	-0.259033	0.064	0.115	1
Sdf2	0.0063662	0.266758	0.365	0.285	1
Zbtb44	0.0065707	-0.276981	0.108	0.168	1
Pgs1	0.00663466	0.339179	0.153	0.098	1
Tln1	0.00679163	-0.284702	0.229	0.298	1
Nsd3	0.00679584	-0.300077	0.456	0.509	1
Atp5h	0.00684241	-0.318263	0.367	0.44	1
Ppp3r1	0.00688811	0.293362	0.335	0.264	1
Tspan4	0.00691794	-0.250434	0.148	0.215	1
Tnrc6a	0.00695461	0.290394	0.281	0.209	1
Gm42941	0.00697721	0.280095	0.116	0.066	1
Rab18	0.00704569	-0.272132	0.212	0.283	1
Slc9a3r1	0.00724604	0.368012	0.187	0.126	1
Dusp2	0.00732074	0.299363	0.135	0.083	1
Rsrc2	0.0073747	0.313109	0.623	0.562	1
Cops6	0.00748263	-0.270749	0.086	0.14	1
Tmcc1	0.00755289	0.317164	0.325	0.255	1
Ostf1	0.00781721	-0.25123	0.259	0.334	1
Epha2	0.00787927	0.29222	0.463	0.391	1
Smim10l1	0.00811826	-0.254614	0.232	0.306	1
Cir1	0.00845453	-0.29672	0.15	0.213	1
Krtcap2	0.00850222	-0.299125	0.099	0.151	1
Numa1	0.00858723	-0.286744	0.187	0.255	1
Polg2	0.00885798	0.30889	0.18	0.123	1
C1qbp	0.00894348	0.270198	0.18	0.119	1
Ypel2	0.00895911	0.265841	0.16	0.102	1
Tcf7l2	0.00903505	0.355226	0.264	0.196	1
Ivns1abp	0.0090351	-0.456429	0.33	0.398	1
Cnksr3	0.00903937	0.292539	0.232	0.166	1
Alyref	0.00915696	0.295835	0.433	0.37	1
Calr	0.00916731	0.252008	0.621	0.602	1
Herpud2	0.0091857	-0.26924	0.165	0.228	1
Arpc1b	0.00923981	0.29045	0.429	0.345	1
Map4k4	0.00924224	0.290628	0.68	0.621	1
Pdcd5	0.0093846	0.299042	0.256	0.194	1
Nsa2	0.00963263	-0.257561	0.291	0.357	1
Mtmr10	0.00967981	0.284648	0.155	0.102	1
Ndufa8	0.00980501	0.281254	0.15	0.098	1
Uspl1	0.00994615	0.366287	0.236	0.174	1
Azin1	0.0100314	0.332022	0.571	0.504	1
Ripk3	0.0100818	0.261437	0.135	0.085	1
Aopep	0.0100919	-0.283503	0.259	0.325	1
Frmd4a	0.0102809	-0.284389	0.355	0.423	1
Ndfip2	0.0103154	-0.29687	0.207	0.281	1
Pmp22	0.0107819	0.49329	0.451	0.392	1
Ppm1a	0.010982	-0.292357	0.254	0.326	1
Zfas1	0.0110882	0.263789	0.505	0.438	1
Brd3	0.0113051	-0.262534	0.079	0.126	1
Fam102b	0.0114201	-0.333718	0.163	0.226	1
Dgkh	0.0114499	-0.330194	0.456	0.521	1
Id4	0.0116592	0.273782	0.103	0.06	1
Nbea	0.0120178	-0.260116	0.232	0.294	1
Nxpe4	0.0127971	-0.296037	0.153	0.211	1
Mbnl1	0.0130626	0.286236	0.719	0.7	1
Mmp14	0.0134422	0.285143	0.15	0.098	1
Txnip	0.0135298	0.436021	0.8	0.783	1
Zbtb10	0.0135848	-0.354778	0.207	0.264	1
Sertad3	0.0140075	0.275764	0.138	0.089	1
Bhlhe40	0.0145875	0.267661	0.436	0.368	1
Lamp2	0.0150558	-0.280967	0.51	0.566	1
Gm13889	0.0150571	-0.341626	0.224	0.291	1
Selenot	0.0152508	-0.269516	0.298	0.364	1
Ankrd28	0.0152653	0.276942	0.2	0.14	1
Camk2d	0.0154136	0.282224	0.466	0.394	1
Ist1	0.0159016	0.262193	0.369	0.304	1
Lilrb4a	0.0167806	0.332087	0.16	0.108	1
Tmed2	0.0170291	0.285328	0.48	0.423	1
Anxa5	0.0175648	-0.252536	0.397	0.462	1
Wwc2	0.0178096	-0.280692	0.414	0.468	1
Psmb9	0.0189523	-0.305438	0.158	0.211	1
Map3k3	0.0190491	-0.259437	0.18	0.238	1
Emcn	0.0192092	0.324447	0.596	0.577	1
Rnf4	0.0196078	0.271534	0.313	0.247	1
Sh3bgrl3	0.0196319	0.2689	0.517	0.457	1
Plekhb2	0.0204179	0.291379	0.143	0.098	1
Ubxn4	0.0213376	-0.261968	0.328	0.381	1
Fam129b	0.0216832	0.271934	0.369	0.315	1
Iffo2	0.0219634	0.280943	0.32	0.258	1
Atp6v0c	0.0221148	0.265933	0.618	0.589	1
Zkscan3	0.022392	-0.270598	0.133	0.183	1
Esyt1	0.0226189	0.346424	0.207	0.153	1
Ldha	0.0229269	0.27227	0.318	0.258	1
Riok3	0.0230373	0.253065	0.468	0.406	1
Rnf11	0.0233814	-0.269382	0.313	0.37	1
Tor1aip2	0.0234357	-0.31133	0.357	0.411	1
Msx1	0.0239105	0.346608	0.167	0.121	1
Ptms	0.0243631	-0.257042	0.397	0.47	1
Plpp3	0.0247498	0.358949	0.431	0.394	1
Rnf125	0.0247621	0.291195	0.192	0.143	1
Ppp1r15b	0.0248535	0.276182	0.365	0.296	1
Arhgap21	0.024891	0.292044	0.217	0.162	1
Thoc2	0.0252359	-0.25314	0.241	0.298	1
Kcnq1ot1	0.0256084	0.256561	0.204	0.151	1
2410006H16Rik	0.0273913	0.273074	0.456	0.4	1
Pik3r1	0.0277506	0.296843	0.433	0.377	1
Usp3	0.0280383	0.327043	0.195	0.147	1
Socs1	0.0292026	0.340201	0.219	0.168	1
Tbx3	0.0302708	0.268696	0.485	0.413	1
Zbtb7a	0.0303608	0.280917	0.392	0.33	1
Helz	0.0311195	-0.273244	0.197	0.249	1
Rapgef1	0.0311741	0.268504	0.273	0.223	1
Tanc1	0.0313398	-0.290738	0.273	0.328	1
4930503L19Rik	0.0313754	-0.259922	0.079	0.121	1
Tpm1	0.031986	0.26375	0.335	0.277	1
Rgs1	0.0322737	0.276693	0.163	0.117	1
Plscr1	0.032637	-0.300342	0.51	0.56	1
Spp1	0.033608	0.318527	0.192	0.143	1
Ccnl2	0.0355373	0.284935	0.357	0.304	1
Tomm20	0.0359006	0.297993	0.451	0.408	1
Bod1l	0.0374842	-0.278776	0.163	0.211	1
Iigp1	0.0377845	-0.379638	0.741	0.758	1
Lgals3	0.0377972	0.299963	0.362	0.302	1
Pa2g4	0.0396021	0.255447	0.236	0.185	1
Ssr3	0.039715	0.267824	0.517	0.475	1
Vkorc1	0.0431352	-0.271752	0.067	0.102	1
Ahr	0.0444415	0.336946	0.51	0.491	1
Vps37b	0.0458962	0.332767	0.246	0.196	1
Plk2	0.0464677	-0.262241	0.579	0.636	1
Snrpf	0.0469873	0.302075	0.234	0.187	1
Pdlim1	0.0493025	0.270335	0.564	0.547	1
Wsb2	0.0495497	0.252542	0.254	0.209	1
Fbxl18	0.052914	0.252923	0.224	0.175	1
Gclc	0.0536378	0.32972	0.276	0.228	1
Cdk19	0.053965	0.290815	0.32	0.277	1
Ptprc	0.0558496	0.267462	0.16	0.121	1
Slc25a37	0.0560916	0.309228	0.254	0.208	1
Eif1a	0.0593165	0.280771	0.389	0.347	1
Tap1	0.0595552	0.257554	0.308	0.262	1
Cxcl12	0.06297	-0.29426	0.347	0.406	1
Id3	0.0655728	0.288416	0.53	0.485	1
Sh2d3c	0.0715303	0.261882	0.264	0.221	1
Mepce	0.0733106	0.276896	0.411	0.368	1
Naa20	0.0742528	0.269976	0.197	0.157	1
Ccn1	0.0747663	0.301739	0.441	0.4	1
Snhg5	0.0753389	0.253664	0.217	0.175	1
Rsad2	0.0793074	-0.496157	0.16	0.202	1
Ripk1	0.0888813	-0.257152	0.424	0.458	1
Lars2	0.089208	-0.257022	0.773	0.83	1
Ranbp2	0.0897422	-0.253877	0.443	0.485	1
Atf3	0.0900975	-0.355691	0.653	0.681	1
Hba-a1	0.0904941	-0.419726	0.14	0.106	1
Srsf1	0.0915627	-0.267097	0.254	0.285	1
Mafk	0.0963916	0.26505	0.483	0.445	1
Lyz2	0.10168	0.280294	0.33	0.292	1
Mdm2	0.105516	0.286497	0.377	0.345	1
Sirt1	0.105608	0.324276	0.433	0.402	1
Lyve1	0.113386	0.39525	0.589	0.583	1
Snx18	0.1161	-0.251451	0.291	0.33	1
Cops7b	0.117857	0.27531	0.106	0.077	1
Tiparp	0.143274	-0.510659	0.47	0.477	1
Trmt1l	0.155847	0.256906	0.18	0.149	1
Gm34455	0.172767	0.794731	0.126	0.098	1
Morf4l2	0.201148	0.251221	0.512	0.496	1
Mgp	0.210252	-0.348654	0.227	0.192	1
Slc5a3	0.243551	0.255976	0.268	0.243	1
Hbb-bs	0.313989	-0.58243	0.249	0.221	1
Serpine1	0.473933	0.254008	0.153	0.172	1
Cxcl10	0.55819	-0.477138	0.227	0.232	1

## Sheet: Table S10
Table S10. Cell counts per cluster in Fra2 and SuHx FLEX scRNA-seq experiments
	EC	Fibroblasts	AT2	AT1	B Cells	Macrophages	Lymphocytes	Pericytes	Ciliated	Smooth Muscle Cells	Monocytes	Lymphatic EC	Mesothelial	Muscle Cells	Platelets	TOTALS
FRA_RAGko1	2684	929	1033	231	31	528	126	226	309	83	49	36	56	9	0	6330
FRA_RAGko2	3951	1007	988	192	49	612	181	417	293	167	38	84	38	19	1	8037
FRA2_1	2502	528	620	225	586	535	540	243	182	53	76	70	36	5	3	6204
FRA2_2	647	252	444	107	161	571	153	47	79	39	40	33	7	3	1	2584
RAGko	369	581	972	75	55	284	34	23	298	38	9	7	32	59	0	2836
WT2_3	4530	2295	1881	840	907	1085	676	688	541	359	115	64	129	91	17	14218
TOTALS	14683	5592	5938	1670	1789	3615	1710	1644	1702	739	327	294	298	186	22	40209
	EC	Fibroblasts	AT2	AT1	B Cells	Macrophages	Lymphocytes	Pericytes	Ciliated	Smooth Muscle Cells	Monocytes	Lymphatic EC	Mesothelial	Muscle Cells	Platelets	TOTALS
hypPVP	964	810	917	309	175	385	168	232	197	120	409	79	13	2	2	4782
hypSugenePVP1	812	1007	973	390	302	500	178	337	246	255	153	117	55	25	7	5357
hypSugenePVP2	1606	997	1386	409	305	608	208	298	274	180	60	171	104	26	3	6635
hypSugeneT5224	1559	1286	1339	511	700	679	357	428	257	200	280	132	53	7	3	7791
hypT5224	1578	976	1170	404	259	565	217	320	287	136	252	106	92	8	0	6370
WT2_3	4530	2295	1881	840	907	1085	676	688	541	359	115	64	129	91	17	14218
TOTALS	8811	6375	6968	2555	2217	3236	1418	2097	1546	1145	1227	648	373	88	28	45153

[truncated: 8 more sheets: Table S11, Table S12, Table 13A, Table 13B, Table S14, Table S15, Table S16, Table S17]
