# Supplementary material for: FOSL2 regulates endothelial cell state and chromatin accessibility in systemic sclerosis pulmonary vascular remodeling
Source: JCI Insight. 2026 Apr 22;11(8):e189107. doi: 10.1172/jci.insight.189107 (PMC13135392; doi:10.1172/jci.insight.189107)
Supplement: Supporting data values [file jciinsight-11-189107-s236.xlsx]

## Sheet: Figure 1H
	cell_id	condition	FOSL2
1	AAACAGCCAAACGCGA-9	SSC	0
2	AAACAGCCAATTAGGA-3	SSC	1
3	AAACAGCCAATTGAGA-8	SSC	0
4	AAACAGCCACACAATT-3	SSC	1
5	AAACAGCCACCTACGG-2	SSC	1
6	AAACAGCCACCTACGG-9	SSC	0
7	AAACAGCCACCTCGCT-7	SSC	0
8	AAACAGCCACCTCGCT-8	SSC	9
9	AAACAGCCACTAAGCC-8	SSC	2
10	AAACAGCCAGAGGGAG-7	SSC	0
11	AAACAGCCAGGTATTT-14	NOR	2
12	AAACAGCCATAATGTC-8	SSC	1
13	AAACATGCAAAGCGGC-14	NOR	0
14	AAACATGCAATAGCAA-9	SSC	4
15	AAACATGCACAACAGG-9	SSC	1
16	AAACATGCACAGACTC-9	SSC	3
17	AAACATGCACCAAAGG-7	SSC	0
18	AAACATGCACTGACCG-9	SSC	3
19	AAACATGCACTGACTA-6	SSC	2
20	AAACATGCAGAAATGC-6	SSC	0
21	AAACATGCAGCCAGTT-8	SSC	9
22	AAACATGCAGCTAACC-7	SSC	0
23	AAACATGCAGCTCATA-9	SSC	3
24	AAACATGCAGGAACTG-3	SSC	2
25	AAACATGCAGGTTATT-18	NOR	0
26	AAACATGCAGTTTACG-9	SSC	3
27	AAACATGCATACCCGG-8	SSC	2
28	AAACATGCATAGACCC-6	SSC	2
29	AAACATGCATTAAACC-9	SSC	0
30	AAACCAACAAACCCTA-9	SSC	3
31	AAACCAACAACACCTA-1	SSC	0
32	AAACCAACAAGCCAGA-8	SSC	3
33	AAACCAACAAGGTACG-7	SSC	3
34	AAACCAACAATGAATG-6	SSC	2
35	AAACCAACACAAACTT-18	NOR	2
36	AAACCAACACACTAAT-18	NOR	0
37	AAACCAACACCAGGTT-16	NOR	0
38	AAACCAACACGAATCC-6	SSC	4
39	AAACCAACACGGTACT-14	NOR	0
40	AAACCAACACTAGCGT-14	NOR	0
41	AAACCAACAGAAACGT-9	SSC	0
42	AAACCAACAGCAAGTG-7	SSC	2
43	AAACCAACAGCACGAA-6	SSC	2
44	AAACCAACAGGACCAA-18	NOR	2
45	AAACCAACAGGTTACC-2	SSC	0
46	AAACCAACAGTCTAAT-18	NOR	0
47	AAACCAACAGTTGCGT-18	NOR	2
48	AAACCAACATAAACCT-16	NOR	0
49	AAACCAACATAGACCC-9	SSC	1
50	AAACCAACATAGCTTG-18	NOR	1
51	AAACCAACATCCCTCA-17	NOR	3
52	AAACCAACATGTTGGC-14	NOR	6
53	AAACCAACATTAAGCT-9	SSC	0
54	AAACCGAAGACAACGA-5	SSC	5
55	AAACCGAAGAGGATAT-16	NOR	0
56	AAACCGAAGCAGCTCA-8	SSC	3
57	AAACCGAAGCAGGCCT-15	NOR	1
58	AAACCGAAGCCTCTCG-8	SSC	2
59	AAACCGAAGCTCAATA-5	SSC	0
60	AAACCGAAGCTTACTT-15	NOR	0
61	AAACCGAAGCTTGCTC-8	SSC	0
62	AAACCGAAGGACCGCT-9	SSC	3
63	AAACCGAAGGACGTAA-18	NOR	0
64	AAACCGAAGGCTGTCA-14	NOR	1
65	AAACCGAAGGGATGCG-9	SSC	0
66	AAACCGAAGTGGCGGA-18	NOR	0
67	AAACCGAAGTGGCGGA-9	SSC	3
68	AAACCGAAGTGTTGTA-17	NOR	1
69	AAACCGAAGTTAGTGC-14	NOR	1
70	AAACCGAAGTTTGGGT-8	SSC	1
71	AAACCGCGTAACCAGC-7	SSC	0
72	AAACCGCGTAAGCACC-8	SSC	3
73	AAACCGCGTAATAGCT-1	SSC	0
74	AAACCGCGTCATAAGT-3	SSC	0
75	AAACCGCGTCATCATC-9	SSC	0
76	AAACCGCGTCCTAATC-9	SSC	4
77	AAACCGCGTGATCATG-9	SSC	0
78	AAACCGCGTGCAATGC-16	NOR	1
79	AAACCGCGTGTCACGG-15	NOR	2
80	AAACCGCGTTAAGGTT-7	SSC	3
81	AAACCGCGTTATCGAG-7	SSC	1
82	AAACCGCGTTCACCCA-17	NOR	0
83	AAACCGCGTTGGTTGA-6	SSC	1
84	AAACCGGCAAACCTAT-14	NOR	1
85	AAACCGGCAAACTGTT-9	SSC	4
86	AAACCGGCAATTATGC-4	SSC	0
87	AAACCGGCACAAAGCG-15	NOR	2
88	AAACCGGCACAGACTC-9	SSC	0
89	AAACCGGCACATACTG-18	NOR	1
90	AAACCGGCACGAATTT-14	NOR	0
91	AAACCGGCAGCAAGAT-14	NOR	0
92	AAACCGGCAGCAAGAT-7	SSC	0
93	AAACCGGCAGCCAGAA-18	NOR	2
94	AAACCGGCAGCCTAAC-9	SSC	1
95	AAACCGGCAGGCGAGT-18	NOR	6
96	AAACCGGCAGTAAGTA-3	SSC	0
97	AAACCGGCATCGCTCC-8	SSC	0
98	AAACCGGCATGTGGGA-8	SSC	1
99	AAACCGGCATTAGCGC-15	NOR	0
100	AAACCGGCATTTGCTC-17	NOR	0
101	AAACGCGCAAAGGTAC-9	SSC	0
102	AAACGCGCAATGAGGT-7	SSC	5
103	AAACGCGCACAGAACG-7	SSC	1
104	AAACGCGCACAGCCAT-9	SSC	0
105	AAACGCGCACCTCACC-7	SSC	8
106	AAACGCGCAGAAATTG-18	NOR	0
107	AAACGCGCAGACAAAC-16	NOR	2
108	AAACGCGCAGAGGGAG-6	SSC	2
109	AAACGCGCAGGCCAAA-16	NOR	3
110	AAACGCGCAGGTTAAA-14	NOR	1
111	AAACGCGCAGTTAGCC-9	SSC	4
112	AAACGCGCATAGGCGA-9	SSC	1
113	AAACGCGCATATAACC-4	SSC	0
114	AAACGCGCATCACAGC-18	NOR	0
115	AAACGCGCATCGCTCC-8	SSC	5
116	AAACGCGCATTAGGCC-9	SSC	1
117	AAACGCGCATTGCAGC-6	SSC	0
118	AAACGCGCATTGTCCT-9	SSC	8
119	AAACGGATCAAACTCA-18	NOR	0
120	AAACGGATCACGCCAA-9	SSC	2
121	AAACGGATCAGAAACG-6	SSC	1
122	AAACGGATCAGGCTAT-18	NOR	0
123	AAACGGATCATAATCG-15	NOR	2
124	AAACGGATCATAGCCG-6	SSC	0
125	AAACGGATCATTACGA-8	SSC	1
126	AAACGGATCCATAAGC-3	SSC	0
127	AAACGGATCCCTCATA-9	SSC	3
128	AAACGGATCCGCATGA-3	SSC	0
129	AAACGGATCCGTCCAT-6	SSC	1
130	AAACGGATCCTACCTA-3	SSC	0
131	AAACGGATCCTAGTTT-8	SSC	0
132	AAACGGATCCTCCCTC-8	SSC	0
133	AAACGGATCCTTAATC-14	NOR	9
134	AAACGGATCCTTCGTA-8	SSC	2
135	AAACGGATCGATCAGT-16	NOR	0
136	AAACGGATCGGTCAAT-17	NOR	1
137	AAACGGATCTCACATT-9	SSC	14
138	AAACGGATCTTGAGCG-15	NOR	0
139	AAACGTACAACTGGCT-5	SSC	7
140	AAACGTACAAGTAAGC-6	SSC	0
141	AAACGTACACCTACTT-9	SSC	3
142	AAACGTACACTGGCTG-9	SSC	3
143	AAACGTACAGCAAGGC-16	NOR	1
144	AAACGTACAGCCGCTA-14	NOR	1
145	AAACGTACAGCTTACA-8	SSC	1
146	AAACGTACAGTCTATG-18	NOR	4
147	AAACGTACATTAAGCT-6	SSC	0
148	AAAGCAAGTAACGTGC-17	NOR	0
149	AAAGCAAGTAATCGTG-18	NOR	2
150	AAAGCAAGTAGCTGCG-9	SSC	3
151	AAAGCAAGTAGCTGGT-6	SSC	0
152	AAAGCAAGTCACGGAT-9	SSC	1
153	AAAGCAAGTCATAAGT-14	NOR	0
154	AAAGCAAGTCGCAAAC-14	NOR	1
155	AAAGCAAGTCTAACCT-17	NOR	0
156	AAAGCAAGTCTTGCAT-9	SSC	3
157	AAAGCAAGTTAGAGCC-6	SSC	0
158	AAAGCAAGTTGCACAA-3	SSC	1
159	AAAGCAAGTTTGGCGG-8	SSC	8
160	AAAGCAAGTTTGTGGA-6	SSC	0
161	AAAGCACCAAACTCAT-3	SSC	0
162	AAAGCACCAAGCTTAT-18	NOR	0
163	AAAGCACCACAAACTT-16	NOR	1
164	AAAGCACCACAATGTT-14	NOR	0
165	AAAGCACCACAGCCTG-17	NOR	1
166	AAAGCACCACGTTACA-17	NOR	1
167	AAAGCACCACTTAACG-1	SSC	1
168	AAAGCACCACTTAACG-17	NOR	0
169	AAAGCACCAGCTAACC-8	SSC	1
170	AAAGCACCAGGCCATT-9	SSC	1
171	AAAGCACCAGGTTACC-9	SSC	0
172	AAAGCACCAGGTTCAC-14	NOR	2
173	AAAGCACCAGTCTAGC-18	NOR	0
174	AAAGCACCAGTGAACG-16	NOR	1
175	AAAGCACCAGTTTACG-15	NOR	0
176	AAAGCACCATAATGAG-9	SSC	1
177	AAAGCACCATAGGCGA-7	SSC	0
178	AAAGCACCATCCGTAA-9	SSC	2
179	AAAGCACCATGGAGGC-7	SSC	0
180	AAAGCACCATTAAACC-7	SSC	3
181	AAAGCCCGTAATCACG-17	NOR	0
182	AAAGCCCGTAGTAAGA-17	NOR	1
183	AAAGCCCGTATTGTCC-14	NOR	0
184	AAAGCCCGTCAACAAT-3	SSC	4
185	AAAGCCCGTCAGGCCA-9	SSC	0
186	AAAGCCCGTCATCATC-9	SSC	1
187	AAAGCCCGTCCGTAGG-5	SSC	0
188	AAAGCCCGTGATCAGC-9	SSC	0
189	AAAGCCCGTGTCCAGG-9	SSC	0
190	AAAGCCCGTTCGGTAA-7	SSC	3
191	AAAGCCCGTTGGATCA-7	SSC	5
192	AAAGCCCGTTGTTCAC-6	SSC	1
193	AAAGCCCGTTTACCGT-18	NOR	0
194	AAAGCCCGTTTCGCCA-17	NOR	0
195	AAAGCCGCAAATTGCT-8	SSC	0
196	AAAGCCGCAACAGGAT-14	NOR	0
197	AAAGCCGCAATACTGT-14	NOR	1
198	AAAGCCGCAATATGGA-14	NOR	1
199	AAAGCCGCAATTAGCT-8	SSC	3
200	AAAGCCGCACCCACAG-12	NOR	2
201	AAAGCCGCACCGGCTA-9	SSC	1
202	AAAGCCGCACCTCACC-14	NOR	1
203	AAAGCCGCAGCTTACA-3	SSC	0
204	AAAGCCGCAGGTTATT-6	SSC	0
205	AAAGCCGCAGTAATAG-16	NOR	3
206	AAAGCCGCAGTATGTT-4	SSC	0
207	AAAGCCGCATAAGTCT-14	NOR	2
208	AAAGCCGCATAATTGC-14	NOR	0
209	AAAGCCGCATCACTTC-6	SSC	2
210	AAAGCCGCATCTTGAG-2	SSC	0
211	AAAGCCGCATGATTGT-14	NOR	1
212	AAAGCGGGTACAAAGA-14	NOR	1
213	AAAGCGGGTACCGAAC-6	SSC	2
214	AAAGCGGGTACTGATG-7	SSC	2
215	AAAGCGGGTAGCCTCC-8	SSC	4
216	AAAGCGGGTAGTTGGC-9	SSC	0
217	AAAGCGGGTATTGTGG-18	NOR	4
218	AAAGCGGGTCGTAAAT-18	NOR	0
219	AAAGCGGGTGACCTGG-9	SSC	0
220	AAAGCGGGTGCTTAGA-9	SSC	0
221	AAAGCGGGTGGGTGAA-6	SSC	0
222	AAAGCGGGTGTCACGG-7	SSC	2
223	AAAGCGGGTGTCCTGC-15	NOR	3
224	AAAGCGGGTTAAGTGT-9	SSC	0
225	AAAGCGGGTTATGTGG-9	SSC	1
226	AAAGCGGGTTCATCTA-14	NOR	0
227	AAAGCGGGTTTGAGGC-9	SSC	3
228	AAAGCTTGTAACCAGC-9	SSC	0
229	AAAGCTTGTACCGAAC-3	SSC	0
230	AAAGCTTGTACTGATG-15	NOR	0
231	AAAGCTTGTAGCTGCG-9	SSC	1
232	AAAGCTTGTAGTTACG-9	SSC	1
233	AAAGCTTGTCAAGACC-8	SSC	1
234	AAAGCTTGTCACACCC-6	SSC	0
235	AAAGCTTGTCATTAGG-16	NOR	0
236	AAAGCTTGTCCAAGAC-7	SSC	3
237	AAAGCTTGTCTATCGT-14	NOR	3
238	AAAGCTTGTTAAGCTG-14	NOR	0
239	AAAGCTTGTTAAGGTT-6	SSC	2
240	AAAGCTTGTTACAAAC-8	SSC	3
241	AAAGCTTGTTACCGGG-18	NOR	1
242	AAAGCTTGTTATTGCC-18	NOR	2
243	AAAGCTTGTTCCGCAC-18	NOR	1
244	AAAGCTTGTTCCTGTG-16	NOR	1
245	AAAGCTTGTTCGGGAT-18	NOR	2
246	AAAGCTTGTTGCTTCG-8	SSC	7
247	AAAGCTTGTTGGTTCT-1	SSC	0
248	AAAGCTTGTTGTAAAC-15	NOR	0
249	AAAGCTTGTTGTTGCT-9	SSC	1
250	AAAGCTTGTTTCAGGA-14	NOR	1
251	AAAGCTTGTTTCGCGC-2	SSC	0
252	AAAGGACGTAAACAAG-16	NOR	4
253	AAAGGACGTAAGCACC-8	SSC	11
254	AAAGGACGTAATCGCA-16	NOR	0
255	AAAGGACGTAATTAGC-9	SSC	0
256	AAAGGACGTATTACCC-9	SSC	0
257	AAAGGACGTCCGTAGG-3	SSC	0
258	AAAGGACGTCCTTTAA-18	NOR	2
259	AAAGGACGTGGAGCAA-18	NOR	0
260	AAAGGACGTTAAGCCA-18	NOR	0
261	AAAGGACGTTCACCAT-6	SSC	3
262	AAAGGACGTTTCCGGC-9	SSC	1
263	AAAGGAGCAACTAGGG-14	NOR	1
264	AAAGGAGCAACTGGGA-14	NOR	0
265	AAAGGAGCAACTGGGA-9	SSC	0
266	AAAGGAGCACTAGCGT-14	NOR	0
267	AAAGGAGCAGCTACGT-18	NOR	0
268	AAAGGAGCAGCTTAAT-1	SSC	2
269	AAAGGAGCAGGATTAA-9	SSC	5
270	AAAGGAGCATATTGAC-9	SSC	0
271	AAAGGAGCATCACTTC-3	SSC	0
272	AAAGGAGCATCATGGC-15	NOR	0
273	AAAGGAGCATGCTTAG-9	SSC	4
274	AAAGGAGCATTAGCGC-6	SSC	1
275	AAAGGCTCAAAGCGCA-6	SSC	0
276	AAAGGCTCAAAGGTAC-9	SSC	3
277	AAAGGCTCAACACTTG-14	NOR	1
278	AAAGGCTCAACTAACT-6	SSC	2
279	AAAGGCTCAAGGTCCT-8	SSC	0
280	AAAGGCTCAAGTGAAC-5	SSC	1
281	AAAGGCTCAATGCGCT-16	NOR	0
282	AAAGGCTCAATTAGGA-6	SSC	1
283	AAAGGCTCAATTGACT-8	SSC	6
284	AAAGGCTCACAGAACG-16	NOR	1
285	AAAGGCTCACATTAAC-9	SSC	7
286	AAAGGCTCACCTAAGC-7	SSC	6
287	AAAGGCTCACCTGTAA-16	NOR	0
288	AAAGGCTCACGTAAGG-15	NOR	1
289	AAAGGCTCAGCAAGGC-8	SSC	5
290	AAAGGCTCAGCCTTGG-16	NOR	1
291	AAAGGCTCATCCAGGT-6	SSC	2
292	AAAGGCTCATCCCTCA-9	SSC	3
293	AAAGGCTCATGAATCT-6	SSC	0
294	AAAGGCTCATGATTGT-8	SSC	7
295	AAAGGCTCATGGTTAT-2	SSC	0
296	AAAGGCTCATGTCAGC-14	NOR	2
297	AAAGGCTCATTATGGT-9	SSC	0
298	AAAGGTTAGAGAGCCG-6	SSC	0
299	AAAGGTTAGCCGCTTT-18	NOR	3
300	AAAGGTTAGCTCGCTT-8	SSC	4
301	AAAGGTTAGCTGAGGG-8	SSC	2
302	AAAGGTTAGCTTACTT-16	NOR	0
303	AAAGGTTAGGACCGCT-5	SSC	1
304	AAAGGTTAGGCATGAA-9	SSC	2
305	AAAGGTTAGGTGAAGC-17	NOR	2
306	AAAGGTTAGTTATGGC-14	NOR	0
307	AAAGGTTAGTTATGTG-8	SSC	2
308	AAATCCGGTAAAGCGG-9	SSC	1
309	AAATCCGGTACTTAGG-9	SSC	4
310	AAATCCGGTCAACAAT-3	SSC	0
311	AAATCCGGTCGTAAAT-9	SSC	1
312	AAATCCGGTGACATAT-14	NOR	0
313	AAATCCGGTGATGGCT-9	SSC	2
314	AAATCCGGTGTCCAGG-8	SSC	1
315	AAATCCGGTGTGCAAC-9	SSC	3
316	AAATCCGGTTACTAGG-18	NOR	1
317	AAATCCGGTTTGTCTA-16	NOR	0
318	AAATGCCTCAAGTGTC-8	SSC	1
319	AAATGCCTCAATGTGC-6	SSC	1
320	AAATGCCTCATGAAGG-14	NOR	0
321	AAATGCCTCATGCCTC-18	NOR	0
322	AAATGCCTCATTACGA-9	SSC	2
323	AAATGCCTCATTGTTC-17	NOR	0
324	AAATGCCTCCGGTTAG-14	NOR	0
325	AAATGCCTCCTCAGCT-3	SSC	0
326	AAATGCCTCCTCAGTC-15	NOR	1
327	AAATGCCTCCTGGTGA-16	NOR	0
328	AAATGCCTCCTTTACG-18	NOR	1
329	AAATGCCTCGAAGCGG-9	SSC	11
330	AAATGCCTCGTAACGT-16	NOR	1
331	AAATGCCTCGTACCGA-9	SSC	1
332	AAATGCCTCGTCAAGT-14	NOR	1
333	AAATGGCCAAGCTAAA-18	NOR	1
334	AAATGGCCAATGAGGT-14	NOR	1
335	AAATGGCCAATTAGCT-2	SSC	0
336	AAATGGCCACCTAAGC-9	SSC	4
337	AAATGGCCAGAGAGCC-7	SSC	3
338	AAATGGCCAGCAAGAT-8	SSC	3
339	AAATGGCCAGCACGAA-16	NOR	1
340	AAATGGCCAGCTTACA-8	SSC	0
341	AAATGGCCAGGCTAAG-15	NOR	1
342	AAATGGCCATCCCGCT-9	SSC	2
343	AAATGGCCATCCGTAA-9	SSC	1
344	AAATGGCCATGCATAT-9	SSC	1
345	AAATGGCCATTATGCG-6	SSC	0
346	AAATGGCCATTGACAT-9	SSC	1
347	AAATGGCCATTGTCCT-9	SSC	12
348	AACAAAGGTAAGCACC-16	NOR	6
349	AACAAAGGTACGCGCA-9	SSC	0
350	AACAAAGGTAGCTAGC-16	NOR	1
351	AACAAAGGTAGTAAGA-15	NOR	2
352	AACAAAGGTATACTGG-9	SSC	3
353	AACAAAGGTATGGTGC-7	SSC	1
354	AACAAAGGTATTGAGT-16	NOR	2
355	AACAAAGGTATTGCAG-9	SSC	1
356	AACAAAGGTCAACAAT-5	SSC	8
357	AACAAAGGTCACACCC-9	SSC	8
358	AACAAAGGTCACGGAT-9	SSC	0
359	AACAAAGGTCATGAGC-3	SSC	0
360	AACAAAGGTCCGCTGT-8	SSC	4
361	AACAAAGGTCCGTGAG-14	NOR	1
362	AACAAAGGTCGCAATA-16	NOR	1
363	AACAAAGGTGGTTAGC-16	NOR	1
364	AACAAAGGTGTTGTAG-18	NOR	4
365	AACAAAGGTTAACGGC-1	SSC	0
366	AACAAAGGTTAGTGAT-9	SSC	1
367	AACAAAGGTTGGATCA-17	NOR	0
368	AACAAAGGTTGGTTAG-16	NOR	1
369	AACAAAGGTTGTCCAT-9	SSC	2
370	AACAAAGGTTTGACCT-14	NOR	0
371	AACAAGCCAACAGGAT-8	SSC	2
372	AACAAGCCAACAGGAT-9	SSC	1
373	AACAAGCCAACTGGGA-18	NOR	0
374	AACAAGCCAAGGTGCA-9	SSC	1
375	AACAAGCCAATTGAAG-9	SSC	2
376	AACAAGCCACAGCCTG-17	NOR	0
377	AACAAGCCACCAAAGG-9	SSC	1
378	AACAAGCCACGGTACT-14	NOR	1
379	AACAAGCCACTCGCTC-9	SSC	1
380	AACAAGCCAGCACCAT-8	SSC	3
381	AACAAGCCAGGCCATT-8	SSC	2
382	AACAAGCCAGGGAGGA-18	NOR	0
383	AACAAGCCATGTCAGC-6	SSC	3
384	AACAAGCCATGTTGGC-9	SSC	0
385	AACAAGCCATTCCTCG-1	SSC	0
386	AACAGATAGACAAGTG-8	SSC	3
387	AACAGATAGAGAGGCT-15	NOR	0
388	AACAGATAGCCATCAG-17	NOR	2
389	AACAGATAGCCTAACG-8	SSC	4
390	AACAGATAGCGAGCGA-6	SSC	1
391	AACAGATAGCGGATAA-18	NOR	0
392	AACAGATAGCTTATGA-16	NOR	0
393	AACAGATAGGAACGCG-8	SSC	2
394	AACAGATAGGCTAAGA-18	NOR	0
395	AACAGATAGGCTGTGC-14	NOR	0
396	AACAGATAGGGTTAGA-9	SSC	3
397	AACAGATAGGTATTGC-6	SSC	0
398	AACAGATAGGTGAGAC-16	NOR	0
399	AACAGATAGGTGAGAC-18	NOR	1
400	AACAGATAGGTGTTAC-9	SSC	0
401	AACAGATAGTAACAGG-8	SSC	1
402	AACAGATAGTACTGGT-7	SSC	0
403	AACAGATAGTAGAGGC-9	SSC	0
404	AACAGATAGTCATTTC-6	SSC	0
405	AACAGATAGTTAGACC-14	NOR	1
406	AACAGATAGTTCCTCA-3	SSC	0
407	AACAGATAGTTGGATC-6	SSC	2
408	AACAGCAAGCAAGGGT-16	NOR	0
409	AACAGCAAGCAGGTTT-9	SSC	0
410	AACAGCAAGGCATGTT-9	SSC	4
411	AACAGCAAGGGCTAAA-1	SSC	0
412	AACAGCAAGTAACCAC-9	SSC	1
413	AACAGCAAGTTAGACC-7	SSC	1
414	AACAGCAAGTTGGATC-18	NOR	2
415	AACAGGATCAGAAACG-6	SSC	1
416	AACAGGATCAGCTAAC-6	SSC	3
417	AACAGGATCAGGAAGC-14	NOR	2
418	AACAGGATCATGCGTG-9	SSC	3
419	AACAGGATCATTACGA-14	NOR	0
420	AACAGGATCCGCCTCA-14	NOR	2
421	AACAGGATCCGGCTAA-9	SSC	2
422	AACAGGATCCTAAGAC-9	SSC	0
423	AACAGGATCCTAGTTT-9	SSC	3
424	AACAGGATCCTTAATC-8	SSC	3
425	AACAGGATCGATTTGA-9	SSC	0
426	AACAGGATCGCCTAAG-9	SSC	2
427	AACAGGATCTAACCAA-7	SSC	0
428	AACAGGATCTCGCCCA-16	NOR	1
429	AACATAGCAAACGCGA-7	SSC	12
430	AACATAGCAAACTGTT-9	SSC	1
431	AACATAGCAAGGGTTG-17	NOR	0
432	AACATAGCAATTAACC-8	SSC	4
433	AACATAGCAATTAGGA-18	NOR	0
434	AACATAGCACCAGCAT-14	NOR	0
435	AACATAGCACCTGCCT-3	SSC	0
436	AACATAGCACTAGCGT-8	SSC	3
437	AACATAGCACTCAACA-9	SSC	3
438	AACATAGCAGAACCGA-9	SSC	0
439	AACATAGCAGATAGAC-8	SSC	3
440	AACATAGCAGCTTACA-16	NOR	2
441	AACATAGCAGGCCAAA-7	SSC	2
442	AACATAGCAGGCTAGA-7	SSC	1
443	AACATAGCAGTTAAAG-6	SSC	0
444	AACATAGCATCCTAGA-16	NOR	8
445	AACATAGCATGCATAT-9	SSC	4
446	AACATAGCATGTCGCG-3	SSC	0
447	AACATAGCATGTTGGC-14	NOR	1
448	AACATAGCATTGCGTA-14	NOR	0
449	AACATAGCATTGTGAT-9	SSC	0
450	AACATCATCAACAAGG-9	SSC	0
451	AACATCATCAATAGCC-12	NOR	2
452	AACATCATCACATTGA-9	SSC	4
453	AACATCATCACTCAAA-15	NOR	0
454	AACATCATCAGTGAAG-1	SSC	0
455	AACATCATCATAACCA-14	NOR	0
456	AACATCATCATAACGC-9	SSC	3
457	AACATCATCATCCTAT-9	SSC	1
458	AACATCATCATTAGTG-6	SSC	0
459	AACATCATCCAGGTCA-16	NOR	0
460	AACATCATCCTAATGA-1	SSC	1
461	AACATCATCCTCAGCT-3	SSC	0
462	AACATCATCCTTAATC-9	SSC	2
463	AACATCATCGCAGGCT-8	SSC	5
464	AACATCATCGCATCCT-3	SSC	0
465	AACATCATCGCGCTAA-6	SSC	0
466	AACATCATCTAATTGG-9	SSC	4
467	AACATCATCTACCTAT-1	SSC	0
468	AACATCATCTCAATGA-18	NOR	1
469	AACATCATCTCACTCA-9	SSC	3
470	AACATCATCTTAGTGA-6	SSC	3
471	AACATTGTCACAGACT-9	SSC	2
472	AACATTGTCACCTGTC-6	SSC	0
473	AACATTGTCATTACTC-1	SSC	0
474	AACATTGTCATTAGGC-14	NOR	0
475	AACATTGTCCAAGTGT-17	NOR	1
476	AACATTGTCCAATAGC-9	SSC	0
477	AACATTGTCCAGGGAG-16	NOR	0
478	AACATTGTCCCTCTAA-8	SSC	5
479	AACATTGTCCTAAATG-17	NOR	0
480	AACATTGTCCTCATCA-6	SSC	0
481	AACATTGTCCTGAATA-14	NOR	0
482	AACATTGTCCTGATGG-9	SSC	0
483	AACATTGTCCTGGCTT-17	NOR	3
484	AACATTGTCGGTCAGC-8	SSC	12
485	AACATTGTCGTAATCA-8	SSC	2
486	AACATTGTCTAAGTCA-7	SSC	1
487	AACATTGTCTGTGAGT-15	NOR	0
488	AACATTGTCTTTAAGG-16	NOR	0
489	AACCCGCAGAAAGCAT-15	NOR	0
490	AACCCGCAGAAAGCAT-18	NOR	2
491	AACCCGCAGAATGACG-4	SSC	0
492	AACCCGCAGCATGGTT-5	SSC	0
493	AACCCGCAGCATTATG-14	NOR	1
494	AACCCGCAGCCAAATC-7	SSC	3
495	AACCCGCAGCGCAATT-16	NOR	0
496	AACCCGCAGCTCCTAC-9	SSC	1
497	AACCCGCAGCTTCCCG-18	NOR	1
498	AACCCGCAGGAACGCG-1	SSC	0
499	AACCCGCAGGATTGCT-1	SSC	1
500	AACCCGCAGGCAAGTA-16	NOR	0
501	AACCCGCAGGCATTGT-8	SSC	4
502	AACCCGCAGGCCTTAG-6	SSC	0
503	AACCCGCAGGCTACAT-9	SSC	0
504	AACCCGCAGGCTATGT-6	SSC	1
505	AACCCGCAGGCTGTCA-9	SSC	0
506	AACCCGCAGGTAAGCA-9	SSC	3
507	AACCCGCAGTAACCCG-9	SSC	0
508	AACCCGCAGTAAGTGG-4	SSC	1
509	AACCCGCAGTAGGATG-18	NOR	2
510	AACCCGCAGTGAGGGT-14	NOR	0
511	AACCCGCAGTGCACGC-8	SSC	1
512	AACCCGCAGTGTTGTA-9	SSC	4
513	AACCCGCAGTTATCCT-18	NOR	1
514	AACCCGCAGTTGTCAA-9	SSC	0
515	AACCCGCAGTTTGGGT-8	SSC	0
516	AACCGCTCAAAGCGGC-3	SSC	2
517	AACCGCTCAAAGGCCA-9	SSC	1
518	AACCGCTCAAATATCC-9	SSC	1
519	AACCGCTCAACCTGGT-7	SSC	0
520	AACCGCTCAACTAGAA-14	NOR	0
521	AACCGCTCAAGCTACC-14	NOR	0
522	AACCGCTCAATCTCTC-6	SSC	4
523	AACCGCTCAATGAAGC-18	NOR	1
524	AACCGCTCAATGCGCT-7	SSC	0
525	AACCGCTCACCAAAGG-6	SSC	1
526	AACCGCTCAGCCTGCA-6	SSC	2
527	AACCGCTCAGGCATGA-9	SSC	0
528	AACCGCTCAGGGAGCT-18	NOR	1
529	AACCGCTCATAAGGAC-18	NOR	0
530	AACCGCTCATCTTGAG-14	NOR	0
531	AACCGCTCATGGCCCA-14	NOR	0
532	AACCGCTCATTTGCTC-18	NOR	1
533	AACCGGCTCAACCAAC-14	NOR	0
534	AACCGGCTCAAGTGAG-3	SSC	3
535	AACCGGCTCAATGTCA-1	SSC	0
536	AACCGGCTCACGTTAA-9	SSC	1
537	AACCGGCTCAGCATTA-6	SSC	0
538	AACCGGCTCAGGCCTA-8	SSC	5
539	AACCGGCTCAGGCTAT-8	SSC	21
540	AACCGGCTCATGTCAA-17	NOR	0
541	AACCGGCTCCCGCCTA-9	SSC	3
542	AACCGGCTCCGCCTAT-18	NOR	3
543	AACCGGCTCGGGCCAT-3	SSC	0
544	AACCGGCTCGGTCATG-9	SSC	3
545	AACCGGCTCTCACTCA-18	NOR	2
546	AACCGGCTCTGCAACG-17	NOR	0
547	AACCGGCTCTTTGTAC-16	NOR	0
548	AACCTAATCAAATCGC-9	SSC	0
549	AACCTAATCAAGCTTA-18	NOR	0
550	AACCTAATCACCGGTA-3	SSC	3
551	AACCTAATCACTCAAA-9	SSC	0
552	AACCTAATCATCCTCA-16	NOR	0
553	AACCTAATCATGGCTG-6	SSC	18
554	AACCTAATCATGTCAA-9	SSC	0
555	AACCTAATCCAAATCA-18	NOR	0
556	AACCTAATCCAATAGC-14	NOR	0
557	AACCTAATCCCTGGTT-9	SSC	0
558	AACCTAATCCTCATCA-8	SSC	1
559	AACCTAATCGATTCTT-16	NOR	0
560	AACCTAATCGCAACAT-8	SSC	1
561	AACCTAATCGCTAGTG-8	SSC	1
562	AACCTAATCGGTCATG-8	SSC	1
563	AACCTAATCGGTTACG-16	NOR	0
564	AACCTAATCGTTACAA-7	SSC	6
565	AACCTAATCTAACCAA-8	SSC	5
566	AACCTAATCTAGCGTG-16	NOR	0
567	AACCTAATCTGGCTTC-14	NOR	0
568	AACCTCACAAACCTAT-15	NOR	2
569	AACCTCACAAGCGATG-9	SSC	0
570	AACCTCACAATATGGA-9	SSC	2
571	AACCTCACAATGCCTA-8	SSC	5
572	AACCTCACAATGCGCT-14	NOR	0
573	AACCTCACACAACAGG-14	NOR	4
574	AACCTCACACAACAGG-4	SSC	2
575	AACCTCACACAGCCAT-15	NOR	4
576	AACCTCACACCTCACC-17	NOR	1
577	AACCTCACACTAGCGT-14	NOR	6
578	AACCTCACACTGACCG-18	NOR	1
579	AACCTCACAGGAAGCC-9	SSC	0
580	AACCTCACATAGACTT-16	NOR	2
581	AACCTCACATCACAGC-7	SSC	1
582	AACCTCACATCAGTAT-17	NOR	0
583	AACCTCACATTCCTGT-5	SSC	0
584	AACCTCCTCAAGCGCC-16	NOR	0
585	AACCTCCTCACAAGCT-9	SSC	2
586	AACCTCCTCACCAATA-7	SSC	3
587	AACCTCCTCAGGGCCT-15	NOR	2
588	AACCTCCTCATAACGC-9	SSC	2
589	AACCTCCTCATGCAAC-6	SSC	4
590	AACCTCCTCATGGTTA-3	SSC	3
591	AACCTCCTCATTGCAA-9	SSC	3
592	AACCTCCTCCTTGCAC-3	SSC	6
593	AACCTCCTCGATTATG-18	NOR	1
594	AACCTCCTCGCAATCG-15	NOR	3
595	AACCTCCTCGCTCCAT-6	SSC	1
596	AACCTCCTCTAATCAG-6	SSC	0
597	AACCTCCTCTTAGCCC-3	SSC	1
598	AACCTTAAGAAAGGAA-1	SSC	1
599	AACCTTAAGACAGGCG-9	SSC	1
600	AACCTTAAGCAACAAG-6	SSC	2
601	AACCTTAAGCAGGTGG-9	SSC	1
602	AACCTTAAGCGAGTAA-17	NOR	0
603	AACCTTAAGCGATAAG-7	SSC	8
604	AACCTTAAGGACGTAA-8	SSC	1
605	AACCTTAAGGAGTCTT-6	SSC	0
606	AACCTTAAGGATCACT-17	NOR	0
607	AACCTTAAGGCTGTCA-9	SSC	1
608	AACCTTAAGGGTGAAC-18	NOR	3
609	AACCTTAAGGGTGAGT-6	SSC	2
610	AACCTTAAGGTCCTGA-14	NOR	1
611	AACCTTAAGTAAGAAC-8	SSC	2
612	AACCTTAAGTCTATGA-9	SSC	3
613	AACCTTAAGTTCCCAC-18	NOR	0
614	AACCTTGCAAACTAAG-14	NOR	0
615	AACCTTGCAAATATCC-18	NOR	2
616	AACCTTGCAAGCTAAA-5	SSC	0
617	AACCTTGCAATTTAGC-18	NOR	0
618	AACCTTGCACAACAAA-9	SSC	2
619	AACCTTGCACATTGCA-18	NOR	3
620	AACCTTGCACCAGCAT-14	NOR	0
621	AACCTTGCACCTAAGC-8	SSC	0
622	AACCTTGCACCTACGG-9	SSC	0
623	AACCTTGCACTAGGTC-14	NOR	2
624	AACCTTGCAGAAACGT-17	NOR	0
625	AACCTTGCAGCTAATT-3	SSC	0
626	AACCTTGCAGCTAATT-9	SSC	0
627	AACCTTGCAGCTTAAT-7	SSC	3
628	AACCTTGCAGGCATCT-9	SSC	1
629	AACCTTGCATATTGAC-7	SSC	1
630	AACCTTGCATCATGTG-3	SSC	0
631	AACCTTGCATCCATCT-2	SSC	0
632	AACCTTGCATCCCGCT-9	SSC	2
633	AACCTTGCATCGCTCC-8	SSC	1
634	AACCTTGCATCTAGCA-9	SSC	3
635	AACCTTGCATGAAGTA-16	NOR	0
636	AACCTTGCATGGCCCA-7	SSC	2
637	AACCTTGCATTGTCAG-1	SSC	0
638	AACCTTGCATTGTGGC-16	NOR	0
639	AACCTTGCATTTGCTC-14	NOR	3
640	AACGACAAGACTAAGG-18	NOR	0
641	AACGACAAGAGCAAGC-16	NOR	0
642	AACGACAAGCATTATG-17	NOR	0
643	AACGACAAGCGAGCGA-7	SSC	0
644	AACGACAAGCTGAGGG-18	NOR	0
645	AACGACAAGGAGTCGG-8	SSC	2
646	AACGACAAGGCACAGG-14	NOR	1
647	AACGACAAGGCACAGG-9	SSC	1
648	AACGACAAGGCGAAAC-18	NOR	4
649	AACGACAAGGGATGCG-9	SSC	1
650	AACGACAAGTTTCCGC-1	SSC	1
651	AACGCCCAGAGGATAT-6	SSC	0
652	AACGCCCAGCAAGACA-2	SSC	0
653	AACGCCCAGCAAGATG-14	NOR	0
654	AACGCCCAGGCGCACT-9	SSC	1
655	AACGCCCAGGCTAGAA-8	SSC	1
656	AACGCCCAGGCTTAGT-9	SSC	1
657	AACGCCCAGTAAACCC-9	SSC	3
658	AACGCCCAGTACTGGT-3	SSC	0
659	AACGCCCAGTTTGGTA-17	NOR	2
660	AACGCTAGTAAGGTCC-9	SSC	0
661	AACGCTAGTACCGGAT-9	SSC	1
662	AACGCTAGTAGCTGGT-9	SSC	0
663	AACGCTAGTATTGGTG-7	SSC	1
664	AACGCTAGTCACCTAT-3	SSC	0
665	AACGCTAGTCATCATC-18	NOR	0
666	AACGCTAGTCCAAATG-17	NOR	0
667	AACGCTAGTGGATTAT-15	NOR	1
668	AACGCTAGTGGGAACA-18	NOR	1
669	AACGCTAGTGTTGTGA-8	SSC	0
670	AACGCTAGTTATCCTA-18	NOR	0
671	AACGCTAGTTCGCTCA-1	SSC	1
672	AACGCTAGTTTGAGCA-14	NOR	0
673	AACGGTAAGAGAGGAG-6	SSC	1
674	AACGGTAAGCCTGATG-9	SSC	3
675	AACGGTAAGCTAATCA-3	SSC	0
676	AACGGTAAGCTTTGGG-17	NOR	1
677	AACGGTAAGGGCTTAT-18	NOR	1
678	AACGGTAAGTTAGTTG-14	NOR	2
679	AACGGTAAGTTATGTG-14	NOR	3
680	AACTACTCAAGGAATC-4	SSC	1
681	AACTACTCAAGTGTCC-9	SSC	1
682	AACTACTCAATCTCTC-16	NOR	0
683	AACTACTCAATTGAAG-3	SSC	0
684	AACTACTCAATTGAGA-9	SSC	1
685	AACTACTCACATAACT-9	SSC	3
686	AACTACTCACCTCGCT-14	NOR	1
687	AACTACTCAGACAAAC-14	NOR	1
688	AACTACTCAGCACGTT-8	SSC	1
689	AACTACTCATAAGTTC-9	SSC	5
690	AACTACTCATAGCTGC-17	NOR	0
691	AACTACTCATTGCAGC-8	SSC	4
692	AACTACTCATTGTTGG-18	NOR	1
693	AACTAGCTCAGAAACG-3	SSC	2
694	AACTAGCTCAGGTTTA-16	NOR	3
695	AACTAGCTCCCTCACG-8	SSC	13
696	AACTAGCTCCCTCAGT-16	NOR	1
697	AACTAGCTCCGCTAGA-14	NOR	0
698	AACTAGCTCCTCATCA-2	SSC	1
699	AACTAGCTCGATAACC-9	SSC	0
700	AACTAGCTCGCCTGTT-7	SSC	2
701	AACTAGCTCGGGATTT-3	SSC	0
702	AACTAGCTCTTAATGG-8	SSC	0
703	AACTAGCTCTTGAGCG-3	SSC	1
704	AACTAGTGTAATAGCT-6	SSC	1
705	AACTAGTGTACTTCAC-12	NOR	0
706	AACTAGTGTATTACCC-9	SSC	1
707	AACTAGTGTATTGGAT-9	SSC	1
708	AACTAGTGTCACAGAC-3	SSC	1
709	AACTAGTGTGAGCAAG-3	SSC	0
710	AACTAGTGTGCATTAG-9	SSC	3
711	AACTAGTGTGCTCCAC-9	SSC	0
712	AACTAGTGTTAACGGC-9	SSC	7
713	AACTAGTGTTACAACG-16	NOR	2
714	AACTAGTGTTAGTTGG-9	SSC	2
715	AACTAGTGTTCCGGCT-9	SSC	2
716	AACTAGTGTTGTAAAC-6	SSC	2
717	AACTAGTGTTTCCTCC-17	NOR	1
718	AACTAGTGTTTGGGTA-6	SSC	1
719	AACTCACAGACAACAG-3	SSC	1
720	AACTCACAGACAGGCG-9	SSC	0
721	AACTCACAGATAGACG-7	SSC	1
722	AACTCACAGCATTTCT-14	NOR	4
723	AACTCACAGCCGCTTT-3	SSC	0
724	AACTCACAGCTATTAG-18	NOR	0
725	AACTCACAGCTTCTCA-14	NOR	1
726	AACTCACAGGCAATAG-9	SSC	2
727	AACTCACAGGCCTTAG-3	SSC	0
728	AACTCACAGGCTAAGA-18	NOR	0
729	AACTCACAGGGTGAGT-14	NOR	0
730	AACTCACAGGGTGGAT-9	SSC	0
731	AACTCACAGGTAACGA-9	SSC	1
732	AACTCACAGGTAGCTT-8	SSC	1
733	AACTCACAGGTGTCCA-15	NOR	2
734	AACTCACAGTAACGAG-9	SSC	2
735	AACTCACAGTCAATCA-3	SSC	0
736	AACTCACAGTCACGAT-18	NOR	0
737	AACTCACAGTCATTAG-14	NOR	1
738	AACTCACAGTCCTTCA-15	NOR	0
739	AACTCACAGTCGCTAG-3	SSC	0
740	AACTCACAGTGAGAGC-7	SSC	1
741	AACTCACAGTTATTCC-6	SSC	0
742	AACTCACAGTTTGGGT-9	SSC	1
743	AACTGTTCAAACTGTT-14	NOR	3
744	AACTGTTCAAACTGTT-18	NOR	1
745	AACTGTTCAACTAGAA-9	SSC	2
746	AACTGTTCAATAACGA-7	SSC	1
747	AACTGTTCAATGAAGC-15	NOR	3
748	AACTGTTCAATTGACT-18	NOR	1
749	AACTGTTCACAACAGG-9	SSC	3
750	AACTGTTCACACAATT-8	SSC	2
751	AACTGTTCACCTCACC-6	SSC	0
752	AACTGTTCACTAAATC-18	NOR	1
753	AACTGTTCACTTAGGC-6	SSC	5
754	AACTGTTCAGCAACAG-15	NOR	4
755	AACTGTTCAGCAAGTG-16	NOR	2
756	AACTGTTCAGCTACGT-9	SSC	0
757	AACTGTTCAGGCCTTG-15	NOR	3
758	AACTGTTCAGGGAGCT-9	SSC	0
759	AACTTAGTCACAGCCA-9	SSC	1
760	AACTTAGTCACGCATG-9	SSC	0
761	AACTTAGTCACTAAGC-9	SSC	4
762	AACTTAGTCAGCTAAC-14	NOR	1
763	AACTTAGTCAGTTCCC-18	NOR	0
764	AACTTAGTCATAACCA-14	NOR	2
765	AACTTAGTCATTGCGG-9	SSC	1
766	AACTTAGTCCAAATCA-8	SSC	3
767	AACTTAGTCCAATTAG-9	SSC	4
768	AACTTAGTCCGCCTAT-18	NOR	2
769	AACTTAGTCCGCCTAT-8	SSC	1
770	AACTTAGTCCTGATGG-6	SSC	3
771	AACTTAGTCGCACACA-14	NOR	0
772	AACTTAGTCTGTTGCC-9	SSC	2
773	AACTTAGTCTTGAGGT-8	SSC	1
774	AAGAACAGTAACCAGC-15	NOR	2
775	AAGAACAGTAACGGGA-9	SSC	0
776	AAGAACAGTAAGCTTG-14	NOR	4
777	AAGAACAGTACCGTAA-8	SSC	3
778	AAGAACAGTATTCGCT-7	SSC	1
779	AAGAACAGTCACAAAT-15	NOR	0
780	AAGAACAGTCATCATC-9	SSC	0
781	AAGAACAGTCTAACAG-7	SSC	9
782	AAGAACAGTGATCATG-14	NOR	1
783	AAGAACAGTGCTTTAC-18	NOR	2
784	AAGAACAGTGGAAACG-9	SSC	2
785	AAGAACAGTGGGTACT-2	SSC	2
786	AAGAACAGTGTGCAAC-8	SSC	2
787	AAGAACAGTGTTTGTC-7	SSC	1
788	AAGAACAGTTAGCCAA-9	SSC	1
789	AAGAACAGTTAGGACC-14	NOR	0
790	AAGAACAGTTAGGCTA-17	NOR	0
791	AAGAACAGTTCAAGAT-3	SSC	0
792	AAGAACAGTTGGCCGA-8	SSC	5
793	AAGAACAGTTGGTTGA-16	NOR	1
794	AAGAACAGTTGTAAAC-6	SSC	2
795	AAGAACAGTTTACCGT-9	SSC	1
796	AAGAACAGTTTGAGGC-6	SSC	3
797	AAGAATCAGAACAAGT-14	NOR	0
798	AAGAATCAGACCATAC-17	NOR	1
799	AAGAATCAGAGAGGCT-15	NOR	1
800	AAGAATCAGAGCCGGA-9	SSC	1
801	AAGAATCAGAGGAGTC-3	SSC	0
802	AAGAATCAGCATGAAG-16	NOR	1
803	AAGAATCAGCGCATTG-14	NOR	0
804	AAGAATCAGCTTACTT-14	NOR	0
805	AAGAATCAGGACCTCA-13	NOR	0
806	AAGAATCAGGATGATG-16	NOR	1
807	AAGAATCAGGCATTAC-17	NOR	0
808	AAGAATCAGGCTTAAC-6	SSC	2
809	AAGAATCAGGGTCTAT-7	SSC	7
810	AAGAATCAGGGTGGAT-4	SSC	0
811	AAGAATCAGGTGAAAT-7	SSC	0
812	AAGAATCAGTACCGCA-9	SSC	2
813	AAGAATCAGTGGCGGA-6	SSC	0
814	AAGAATCAGTTCCTCA-6	SSC	0
815	AAGAATCAGTTGTCCC-17	NOR	1
816	AAGAATCAGTTTAACG-15	NOR	2
817	AAGACAAGTACTTCAC-9	SSC	0
818	AAGACAAGTATCTGGA-7	SSC	1
819	AAGACAAGTCATAGAT-6	SSC	2
820	AAGACAAGTCCCGAAG-8	SSC	7
821	AAGACAAGTCCGGTTC-7	SSC	3
822	AAGACAAGTGATGATT-14	NOR	1
823	AAGACAAGTGGCTTCC-7	SSC	0
824	AAGACAAGTGTTGCAA-9	SSC	0
825	AAGACAAGTTGCACAA-8	SSC	5
826	AAGACAAGTTGCGGAT-18	NOR	3
827	AAGACAAGTTGTTCAC-9	SSC	2
828	AAGACATAGACAAAGT-8	SSC	4
829	AAGACATAGCAATAGG-8	SSC	4
830	AAGACATAGCACTAGT-1	SSC	0
831	AAGACATAGCATGACT-8	SSC	1
832	AAGACATAGCCAAATC-6	SSC	0
833	AAGACATAGCCATCAG-14	NOR	0
834	AAGACATAGGAGGGTT-9	SSC	1
835	AAGACATAGGCAACAA-3	SSC	3
836	AAGACATAGGGATGCG-17	NOR	0
837	AAGACATAGGTGAAGC-3	SSC	0
838	AAGACATAGGTGCTGC-16	NOR	2
839	AAGACATAGTTATCCT-14	NOR	0
840	AAGACCAAGCAGCTCA-3	SSC	0
841	AAGACCAAGCATGTCG-8	SSC	3
842	AAGACCAAGCCATCAG-14	NOR	0
843	AAGACCAAGCTCCTTA-17	NOR	0
844	AAGACCAAGCTTCCCG-9	SSC	12
845	AAGACCAAGGAAGCAC-9	SSC	2
846	AAGACCAAGGCAGGTG-9	SSC	5
847	AAGACCAAGGCTGTCA-6	SSC	0
848	AAGACCAAGTAGGCGG-9	SSC	0
849	AAGACCAAGTTTAACG-18	NOR	1
850	AAGCAAGTCAAATCGC-18	NOR	0
851	AAGCAAGTCAAGTGAG-6	SSC	2
852	AAGCAAGTCACGCGGT-14	NOR	2
853	AAGCAAGTCACTTTAC-9	SSC	0
854	AAGCAAGTCAGCCAAT-9	SSC	0
855	AAGCAAGTCAGGAACA-18	NOR	0
856	AAGCAAGTCAGGTTTA-16	NOR	0
857	AAGCAAGTCAGGTTTA-18	NOR	1
858	AAGCAAGTCATCACTT-5	SSC	0
859	AAGCAAGTCATGCAAC-8	SSC	0
860	AAGCAAGTCATTGTCT-14	NOR	4
861	AAGCAAGTCCAAACAC-18	NOR	2
862	AAGCAAGTCCAAATCA-6	SSC	0
863	AAGCAAGTCCAAATCA-9	SSC	1
864	AAGCAAGTCCTAAATG-9	SSC	0
865	AAGCAAGTCCTTAATC-18	NOR	1
866	AAGCAAGTCGCACAAT-14	NOR	1
867	AAGCAAGTCGGTTAGT-9	SSC	2
868	AAGCAAGTCGTTACTT-6	SSC	0
869	AAGCAAGTCTGTTCAT-9	SSC	0
870	AAGCATGAGAGGAGTC-16	NOR	0
871	AAGCATGAGATGGACA-16	NOR	1
872	AAGCATGAGCACAGAA-3	SSC	0
873	AAGCATGAGCGAGCGA-15	NOR	4
874	AAGCATGAGGACTAAG-18	NOR	2
875	AAGCATGAGGCAAGTA-14	NOR	0
876	AAGCATGAGGCAAGTA-9	SSC	1
877	AAGCATGAGGCCCAGT-8	SSC	7
878	AAGCATGAGGCTCATG-7	SSC	1
879	AAGCATGAGGGCTTTG-9	SSC	2
880	AAGCATGAGGTTACAC-3	SSC	2
881	AAGCATGAGGTTTACA-7	SSC	1
882	AAGCATGAGTCCTGAG-18	NOR	0
883	AAGCATGAGTTAGAGG-9	SSC	1
884	AAGCATGAGTTCCCAC-16	NOR	0
885	AAGCATGAGTTGGATC-7	SSC	3
886	AAGCATGAGTTTGGTA-9	SSC	1
887	AAGCCACGTAACAGGG-4	SSC	1
888	AAGCCACGTAATTAGC-9	SSC	1
889	AAGCCACGTACCGGAT-18	NOR	4
890	AAGCCACGTAGACAAA-9	SSC	4
891	AAGCCACGTAGCTGGT-7	SSC	4
892	AAGCCACGTCGAAGTC-7	SSC	0
893	AAGCCACGTGAGCACT-14	NOR	0
894	AAGCCACGTGATCATG-4	SSC	2
895	AAGCCACGTGGTTATG-3	SSC	0
896	AAGCCACGTGTTAAAC-16	NOR	2
897	AAGCCACGTGTTGTGA-16	NOR	0
898	AAGCCACGTGTTTGTC-7	SSC	1
899	AAGCCACGTTAAGCCA-18	NOR	0
900	AAGCCACGTTACAACG-9	SSC	1
901	AAGCCACGTTAGCGTA-17	NOR	1
902	AAGCCACGTTGCGCGA-6	SSC	1
903	AAGCCACGTTGTTGTC-14	NOR	0
904	AAGCCACGTTTGCTGT-9	SSC	1
905	AAGCCTCCAAACGGGC-9	SSC	1
906	AAGCCTCCAACAGGTG-4	SSC	0
907	AAGCCTCCAAGCTAAA-8	SSC	1
908	AAGCCTCCAATCGCAC-16	NOR	1
909	AAGCCTCCAATTGACT-16	NOR	0
910	AAGCCTCCACAATTAC-9	SSC	5
911	AAGCCTCCACAGAACG-3	SSC	0
912	AAGCCTCCACCCACCT-3	SSC	3
913	AAGCCTCCATAGCAGG-3	SSC	1
914	AAGCCTCCATGTTGGC-16	NOR	0
915	AAGCCTCCATTCAGCA-9	SSC	4
916	AAGCCTGTCAATAGCC-16	NOR	0
917	AAGCCTGTCACAGCCA-8	SSC	13
918	AAGCCTGTCACGCCAA-6	SSC	0
919	AAGCCTGTCATAGACC-8	SSC	5
920	AAGCCTGTCATAGCCG-14	NOR	0
921	AAGCCTGTCATGCAAC-18	NOR	2
922	AAGCCTGTCATGCAAC-3	SSC	0
923	AAGCCTGTCATGGTGT-9	SSC	2
924	AAGCCTGTCATGGTTA-14	NOR	0
925	AAGCCTGTCATTACGA-9	SSC	4
926	AAGCCTGTCGAGGTGG-8	SSC	1
927	AAGCCTGTCGCGACAC-7	SSC	0
928	AAGCCTGTCGTGCTAG-14	NOR	0
929	AAGCCTGTCGTTACAA-9	SSC	1
930	AAGCCTGTCTAAGGTC-8	SSC	10
931	AAGCCTGTCTGGCATG-9	SSC	2
932	AAGCCTGTCTGTAAGC-8	SSC	0
933	AAGCCTGTCTTGTCTG-9	SSC	1
934	AAGCCTGTCTTTAGGA-8	SSC	1
935	AAGCCTTAGAAGCTAG-17	NOR	1
936	AAGCCTTAGAGAGCCG-14	NOR	8
937	AAGCCTTAGAGCCGCT-18	NOR	1
938	AAGCCTTAGATGGAGC-6	SSC	2
939	AAGCCTTAGCACTTGG-6	SSC	0
940	AAGCCTTAGCGCTCAA-9	SSC	1
941	AAGCCTTAGCTCAAAC-4	SSC	5
942	AAGCCTTAGCTGGAAA-8	SSC	2
943	AAGCCTTAGCTTAGTA-14	NOR	2
944	AAGCCTTAGGACCGCT-18	NOR	4
945	AAGCCTTAGGAGCATA-16	NOR	0
946	AAGCCTTAGGCCTAAT-8	SSC	5
947	AAGCCTTAGGTGAAGC-6	SSC	0
948	AAGCCTTAGTGAACCT-9	SSC	0
949	AAGCGAATCAAGTGTC-18	NOR	0
950	AAGCGAATCAATACGC-9	SSC	1
951	AAGCGAATCACATTGA-12	NOR	1
952	AAGCGAATCACCAATA-7	SSC	2
953	AAGCGAATCACTCAAA-9	SSC	1
954	AAGCGAATCATGGTGT-16	NOR	1
955	AAGCGAATCATTTAGG-9	SSC	2
956	AAGCGAATCCGCATGA-14	NOR	0
957	AAGCGAATCCGTCCAT-17	NOR	0
958	AAGCGAATCCGTCCAT-9	SSC	0
959	AAGCGAATCCGTGACA-7	SSC	1
960	AAGCGAATCCTAATAG-6	SSC	0
961	AAGCGAATCGGTCATG-14	NOR	0
962	AAGCGAATCTTGCAAA-6	SSC	1
963	AAGCGAGGTACCGTAA-16	NOR	0
964	AAGCGAGGTATTGAGT-9	SSC	3
965	AAGCGAGGTATTGTCC-8	SSC	2
966	AAGCGAGGTCAATAGT-14	NOR	0
967	AAGCGAGGTCAATGTG-14	NOR	1
968	AAGCGAGGTCCAAATG-15	NOR	0
969	AAGCGAGGTGATGATT-16	NOR	1
970	AAGCGAGGTGCAACTA-7	SSC	3
971	AAGCGAGGTGCTAGAC-5	SSC	3
972	AAGCGAGGTTACAACG-9	SSC	0
973	AAGCGAGGTTAGAGGG-14	NOR	0
974	AAGCGAGGTTAGCTGA-9	SSC	4
975	AAGCGAGGTTCACTGT-14	NOR	0
976	AAGCGAGGTTGAGCCG-17	NOR	0
977	AAGCGAGGTTGTAACG-9	SSC	1
978	AAGCGAGGTTGTCATC-8	SSC	3
979	AAGCGAGGTTTATCTG-16	NOR	2
980	AAGCGAGGTTTGAGCA-1	SSC	0
981	AAGCGCTGTAACAGGG-18	NOR	0
982	AAGCGCTGTAATCACG-14	NOR	0
983	AAGCGCTGTACGTTTC-14	NOR	0
984	AAGCGCTGTATTCGCT-7	SSC	4
985	AAGCGCTGTCATCAAG-9	SSC	6
986	AAGCGCTGTCTTGCAT-17	NOR	0
987	AAGCGCTGTGCGCGTA-16	NOR	0
988	AAGCGCTGTTAGTACG-4	SSC	0
989	AAGCGCTGTTCATCTA-9	SSC	3
990	AAGCGGGTCAAGCTTA-7	SSC	2
991	AAGCGGGTCACAGGAA-3	SSC	1
992	AAGCGGGTCACCGGTA-9	SSC	2
993	AAGCGGGTCACCTGTC-15	NOR	2
994	AAGCGGGTCAGTATTG-14	NOR	0
995	AAGCGGGTCATTTGTC-3	SSC	0
996	AAGCGGGTCCCGTTGT-14	NOR	1
997	AAGCGGGTCCTCGATC-6	SSC	2
998	AAGCGGGTCCTCGATC-9	SSC	3
999	AAGCGGGTCGCACAAT-6	SSC	1
1000	AAGCGGGTCGCATTAA-9	SSC	0
1001	AAGCGGGTCGGTTCCT-8	SSC	2
1002	AAGCGGGTCGGTTTGG-6	SSC	2
1003	AAGCGGGTCTAATCCT-3	SSC	0
1004	AAGCGGGTCTACTAAG-14	NOR	0
1005	AAGCGGGTCTAGCGTG-16	NOR	0
1006	AAGCGGGTCTTTGACT-9	SSC	0
1007	AAGCGTTTCACGTTAA-3	SSC	0
1008	AAGCGTTTCATAGCCG-8	SSC	0
1009	AAGCGTTTCCACAATA-2	SSC	0
1010	AAGCGTTTCCAGGTCA-6	SSC	1
1011	AAGCGTTTCCCTGACT-4	SSC	2
1012	AAGCGTTTCCGCCTAT-6	SSC	2
1013	AAGCGTTTCGATAACC-16	NOR	2
1014	AAGCGTTTCGCACACA-18	NOR	0
1015	AAGCGTTTCGCATTAA-7	SSC	2
1016	AAGCGTTTCGCTATGG-8	SSC	4
1017	AAGCGTTTCGCTCCAT-5	SSC	0
1018	AAGCGTTTCGGGACTC-18	NOR	0
1019	AAGCGTTTCGTTAGTA-7	SSC	1
1020	AAGCGTTTCGTTTCCA-18	NOR	1
1021	AAGCGTTTCTAGCGAT-18	NOR	0
1022	AAGCGTTTCTTGATGA-6	SSC	2
1023	AAGCTAGAGAACAAGT-9	SSC	1
1024	AAGCTAGAGAGAAGGG-9	SSC	1
1025	AAGCTAGAGCCTGACA-8	SSC	2
1026	AAGCTAGAGCTCAATA-3	SSC	1
1027	AAGCTAGAGGAACCGG-6	SSC	0
1028	AAGCTAGAGGATAAAC-1	SSC	1
1029	AAGCTAGAGGGTCCAC-6	SSC	3
1030	AAGCTAGAGGTAACGA-9	SSC	0
1031	AAGCTAGAGGTAGCTT-16	NOR	0
1032	AAGCTAGAGGTCATTA-6	SSC	1
1033	AAGCTAGAGGTTAGAG-14	NOR	1
1034	AAGCTAGAGTAAGGGC-8	SSC	1
1035	AAGCTAGAGTCATCCC-17	NOR	0
1036	AAGCTAGAGTCTCACC-7	SSC	6
1037	AAGCTAGAGTTAGTTG-9	SSC	0
1038	AAGCTATGTAACTACG-14	NOR	0
1039	AAGCTATGTACCGAAC-3	SSC	0
1040	AAGCTATGTACTGAAT-3	SSC	1
1041	AAGCTATGTCCAAGAC-8	SSC	4
1042	AAGCTATGTCCTAATC-8	SSC	3
1043	AAGCTATGTCTAGCTT-16	NOR	2
1044	AAGCTATGTGCTGGTG-6	SSC	0
1045	AAGCTATGTGGACCTG-14	NOR	0
1046	AAGCTATGTGGACCTG-18	NOR	0
1047	AAGCTATGTGGATTCA-17	NOR	2
1048	AAGCTATGTGGATTCA-7	SSC	2
1049	AAGCTATGTTGGATAT-14	NOR	1
1050	AAGCTATGTTGGTTAG-8	SSC	3
1051	AAGCTATGTTGTGATG-9	SSC	1
1052	AAGCTATGTTGTTGTC-7	SSC	5
1053	AAGCTCCCAAACGCGA-1	SSC	0
1054	AAGCTCCCAAGATTCT-6	SSC	1
1055	AAGCTCCCAAGCGAGC-3	SSC	0
1056	AAGCTCCCAATACTGT-16	NOR	0
1057	AAGCTCCCAATTGCGC-16	NOR	0
1058	AAGCTCCCACAGACTC-1	SSC	0
1059	AAGCTCCCACAGCCAT-9	SSC	0
1060	AAGCTCCCACCGGCTA-9	SSC	0
1061	AAGCTCCCACGAACAG-16	NOR	0
1062	AAGCTCCCACGTAATT-2	SSC	0
1063	AAGCTCCCAGCTTAAT-9	SSC	1
1064	AAGCTCCCAGGCGATA-17	NOR	0
1065	AAGCTCCCAGGTTAAA-9	SSC	1
1066	AAGCTCCCAGTTATCG-4	SSC	0
1067	AAGCTCCCAGTTTGGC-14	NOR	0
1068	AAGCTCCCATGAATAG-14	NOR	0
1069	AAGCTTGGTAAGCTTG-9	SSC	4
1070	AAGCTTGGTAAGGTCC-9	SSC	0
1071	AAGCTTGGTACCTTAC-18	NOR	1
1072	AAGCTTGGTATGGTGC-7	SSC	0
1073	AAGCTTGGTCAAAGAA-7	SSC	2
1074	AAGCTTGGTCGTTACT-9	SSC	1
1075	AAGCTTGGTCTTTGAC-6	SSC	2
1076	AAGCTTGGTGCAATAT-9	SSC	1
1077	AAGCTTGGTGGATGTC-9	SSC	3
1078	AAGCTTGGTTCACCCA-16	NOR	0
1079	AAGCTTGGTTGCGCGA-14	NOR	0
1080	AAGGAAGCACAACAGG-3	SSC	0
1081	AAGGAAGCACAGACTC-7	SSC	0
1082	AAGGAAGCAGCATGGA-18	NOR	0
1083	AAGGAAGCAGTAGGAT-16	NOR	0
1084	AAGGAAGCATAATCGT-3	SSC	1
1085	AAGGAAGCATATAACC-9	SSC	1
1086	AAGGAAGCATCCCGCT-9	SSC	0
1087	AAGGAAGCATGAAGTA-9	SSC	0
1088	AAGGAAGCATGTTGGC-14	NOR	0
1089	AAGGAAGCATTGTGAT-9	SSC	1
1090	AAGGATCCAAATACCT-9	SSC	1
1091	AAGGATCCAATAGCCC-14	NOR	0
1092	AAGGATCCAATCTCTC-4	SSC	1
1093	AAGGATCCAATGCCCG-16	NOR	2
1094	AAGGATCCACGAACAG-14	NOR	0
1095	AAGGATCCAGACAAAC-16	NOR	0
1096	AAGGATCCAGGCTAGA-7	SSC	1
1097	AAGGATCCAGTAGCCT-14	NOR	1
1098	AAGGATCCATAATCGT-15	NOR	0
1099	AAGGATCCATAATTGC-2	SSC	0
1100	AAGGATCCATAGACTT-7	SSC	0
1101	AAGGATCCATAGCTGC-14	NOR	1
1102	AAGGATCCATGAAGTA-6	SSC	10
1103	AAGGATCCATGCTTAG-17	NOR	0
1104	AAGGATCCATGGTTAT-7	SSC	0
1105	AAGGATGTCAAACCTA-7	SSC	3
1106	AAGGATGTCACCATTT-8	SSC	0
1107	AAGGATGTCACGTTAA-18	NOR	0
1108	AAGGATGTCACTAGGT-9	SSC	0
1109	AAGGATGTCATAACGC-9	SSC	7
1110	AAGGATGTCATAACTG-8	SSC	1
1111	AAGGATGTCATCCTAT-1	SSC	2
1112	AAGGATGTCATCCTAT-14	NOR	2
1113	AAGGATGTCATCCTGC-14	NOR	0
1114	AAGGATGTCCACCTTA-8	SSC	5
1115	AAGGATGTCCGCAACA-15	NOR	0
1116	AAGGATGTCCTAAGAC-14	NOR	1
1117	AAGGATGTCCTGATTT-6	SSC	0
1118	AAGGATGTCCTGGTCT-17	NOR	2
1119	AAGGATGTCTCACAAA-6	SSC	5
1120	AAGGATGTCTCCTCAA-4	SSC	0
1121	AAGGATGTCTCGCCCA-7	SSC	2
1122	AAGGATGTCTGTGCCT-4	SSC	0
1123	AAGGATGTCTTGCATT-16	NOR	0
1124	AAGGATTAGAGGAGTC-18	NOR	0
1125	AAGGATTAGAGGATAT-14	NOR	7
1126	AAGGATTAGCAACAAG-9	SSC	0
1127	AAGGATTAGCAACATC-18	NOR	0
1128	AAGGATTAGCACAGGG-9	SSC	1
1129	AAGGATTAGCATCCAG-8	SSC	1
1130	AAGGATTAGCATGGTT-14	NOR	1
1131	AAGGATTAGCCACATG-14	NOR	3
1132	AAGGATTAGCCTAACG-9	SSC	0
1133	AAGGATTAGGAAACTG-18	NOR	3
1134	AAGGATTAGGAGCAAC-2	SSC	0
1135	AAGGATTAGGCAAGTA-9	SSC	2
1136	AAGGATTAGGCTAATC-9	SSC	2
1137	AAGGATTAGGCTTAGT-18	NOR	0
1138	AAGGATTAGGTAAGCA-9	SSC	7
1139	AAGGATTAGTTAGTGC-9	SSC	1
1140	AAGGCCCTCAAGCCTG-9	SSC	3
1141	AAGGCCCTCACTTTAC-9	SSC	1
1142	AAGGCCCTCATGCGTG-9	SSC	2
1143	AAGGCCCTCATTTAGG-7	SSC	6
1144	AAGGCCCTCCAAACAC-9	SSC	2
1145	AAGGCCCTCCAAATCA-9	SSC	2
1146	AAGGCCCTCCTTCTAG-14	NOR	0
1147	AAGGCCCTCGCCTGTT-16	NOR	1
1148	AAGGCCCTCGGGATTT-9	SSC	0
1149	AAGGCCCTCGGTCAAT-16	NOR	1
1150	AAGGCCCTCGTGCTTC-2	SSC	2
1151	AAGGCCCTCGTTACTT-1	SSC	0
1152	AAGGCCCTCGTTACTT-18	NOR	1
1153	AAGGCCCTCGTTATCT-1	SSC	1
1154	AAGGCCCTCTCCATGC-4	SSC	0
1155	AAGGCCCTCTTACTCG-9	SSC	2
1156	AAGGTATAGACAAACG-6	SSC	0
1157	AAGGTATAGATAAAGC-14	NOR	0
1158	AAGGTATAGATGGACA-17	NOR	0
1159	AAGGTATAGATTGAGG-16	NOR	1
1160	AAGGTATAGCAAGGTA-17	NOR	2
1161	AAGGTATAGCACGTTG-18	NOR	2
1162	AAGGTATAGCACTAGT-9	SSC	1
1163	AAGGTATAGCAGGTGG-9	SSC	1
1164	AAGGTATAGCCGGTAC-9	SSC	3
1165	AAGGTATAGCTTACTT-7	SSC	4
1166	AAGGTATAGGATGATG-7	SSC	0
1167	AAGGTATAGGCTTAGT-8	SSC	1
1168	AAGGTATAGGGTTATC-6	SSC	3
1169	AAGGTATAGGTGAGAC-2	SSC	1
1170	AAGGTATAGTAACGAG-15	NOR	0
1171	AAGGTATAGTAATCCA-1	SSC	0
1172	AAGGTATAGTAGAGGC-14	NOR	5
1173	AAGGTATAGTCACCAG-7	SSC	1
1174	AAGGTATAGTCTCACC-17	NOR	0
1175	AAGGTATAGTGACCTG-9	SSC	2
1176	AAGGTATAGTTGGATC-9	SSC	2
1177	AAGGTCAAGACAGGCG-4	SSC	1
1178	AAGGTCAAGAGAGGAG-14	NOR	1
1179	AAGGTCAAGCTATTAG-9	SSC	2
1180	AAGGTCAAGCTGGACC-14	NOR	1
1181	AAGGTCAAGCTGTAAC-9	SSC	0
1182	AAGGTCAAGGAAGCAC-6	SSC	1
1183	AAGGTCAAGGACCTTG-5	SSC	0
1184	AAGGTCAAGTAGCTTA-7	SSC	2
1185	AAGGTCAAGTCACCAG-8	SSC	2
1186	AAGGTCAAGTCACGAT-6	SSC	1
1187	AAGGTCAAGTCCTTCA-1	SSC	0
1188	AAGGTCAAGTCGCTAG-9	SSC	1
1189	AAGGTCAAGTTGGGCC-9	SSC	0
1190	AAGGTCAAGTTGTCAA-14	NOR	5
1191	AAGGTCAAGTTTGGGT-6	SSC	1
1192	AAGGTGCAGAATCTCA-9	SSC	3
1193	AAGGTGCAGAGAGCCG-8	SSC	13
1194	AAGGTGCAGCAAGGAC-16	NOR	1
1195	AAGGTGCAGCCAAATC-8	SSC	5
1196	AAGGTGCAGCCTGGTA-15	NOR	0
1197	AAGGTGCAGCTGTCAG-9	SSC	1
1198	AAGGTGCAGCTTACTT-6	SSC	0
1199	AAGGTGCAGCTTGCTC-14	NOR	0
1200	AAGGTGCAGGAATAAC-18	NOR	5
1201	AAGGTGCAGGCTATGT-9	SSC	0
1202	AAGGTGCAGGGCTTTG-14	NOR	0
1203	AAGGTGCAGGTTAGCT-9	SSC	0
1204	AAGGTGCAGGTTTGCG-9	SSC	1
1205	AAGGTGCAGTAGAGGC-8	SSC	1
1206	AAGGTGCAGTATCGCG-2	SSC	0
1207	AAGGTGCAGTCATCCC-14	NOR	2
1208	AAGGTGCAGTCATTTC-8	SSC	1
1209	AAGGTGCAGTTAGGCT-14	NOR	1
1210	AAGGTGCAGTTATGTG-8	SSC	3
1211	AAGGTGCAGTTGGGCC-6	SSC	2
1212	AAGTAGCCAAACCCTA-14	NOR	0
1213	AAGTAGCCAACACCTA-14	NOR	1
1214	AAGTAGCCAACAGGAT-15	NOR	2
1215	AAGTAGCCAATGCCCG-6	SSC	0
1216	AAGTAGCCACCTATAG-18	NOR	2
1217	AAGTAGCCACTGACTA-18	NOR	0
1218	AAGTAGCCAGCAACAG-15	NOR	4
1219	AAGTAGCCAGGCCTTG-14	NOR	1
1220	AAGTAGCCAGGTTATT-2	SSC	0
1221	AAGTAGCCAGTATGTT-14	NOR	0
1222	AAGTAGCCATAACGGG-8	SSC	0
1223	AAGTAGCCATAATGTC-16	NOR	0
1224	AAGTAGCCATAGCTGC-9	SSC	1
1225	AAGTAGCCATAGTCAT-15	NOR	2
1226	AAGTAGCCATATAACC-6	SSC	2
1227	AAGTAGCCATTGGGAG-17	NOR	0
1228	AAGTAGCCATTGTCAG-1	SSC	1
1229	AAGTCTATCAATCTCT-16	NOR	2
1230	AAGTCTATCACTTTAC-9	SSC	2
1231	AAGTCTATCAGGCTAT-9	SSC	1
1232	AAGTCTATCATGGCCA-18	NOR	0
1233	AAGTCTATCCAAGTGT-9	SSC	1
1234	AAGTCTATCTGCAAGT-17	NOR	0
1235	AAGTCTATCTTAGTCT-7	SSC	4
1236	AAGTGAAGTAAAGCAA-18	NOR	0
1237	AAGTGAAGTAACTACG-17	NOR	0
1238	AAGTGAAGTAGCTGGT-8	SSC	1
1239	AAGTGAAGTAGGTTTG-6	SSC	3
1240	AAGTGAAGTCATTGAG-8	SSC	0
1241	AAGTGAAGTGATGAGG-8	SSC	3
1242	AAGTGAAGTGGTTATG-9	SSC	0
1243	AAGTGAAGTTAATGAC-14	NOR	2
1244	AAGTGAAGTTGAGGTC-9	SSC	1
1245	AAGTGAAGTTGTTGGA-16	NOR	2
1246	AAGTGAAGTTTGTGGA-17	NOR	0
1247	AAGTGCAAGAAAGGAA-18	NOR	1
1248	AAGTGCAAGACAAACG-8	SSC	3
1249	AAGTGCAAGACACCGC-6	SSC	4
1250	AAGTGCAAGAGAGCCG-9	SSC	7
1251	AAGTGCAAGATGGAGC-3	SSC	1
1252	AAGTGCAAGCAGGCCT-8	SSC	5
1253	AAGTGCAAGCCACAAT-8	SSC	4
1254	AAGTGCAAGCCACATG-6	SSC	0
1255	AAGTGCAAGCCAGTAT-3	SSC	1
1256	AAGTGCAAGCCTGACA-17	NOR	0
1257	AAGTGCAAGCGAAGTA-18	NOR	1
1258	AAGTGCAAGCTATTGA-14	NOR	3
1259	AAGTGCAAGCTCGCTT-8	SSC	0
1260	AAGTGCAAGGACAACA-9	SSC	1
1261	AAGTGCAAGGCGCTAC-8	SSC	12
1262	AAGTGCAAGGCGTAAA-9	SSC	1
1263	AAGTGCAAGGCTGTCA-9	SSC	2
1264	AAGTGCAAGGCTTAAC-6	SSC	2
1265	AAGTGCAAGGTCCTAG-8	SSC	8
1266	AAGTGCAAGTAGCGGG-8	SSC	2
1267	AAGTGCAAGTGTGATC-16	NOR	0
1268	AAGTGTTGTACCTTAC-9	SSC	3
1269	AAGTGTTGTCCACAAA-9	SSC	0
1270	AAGTGTTGTGATGATT-9	SSC	0
1271	AAGTGTTGTGTCACGG-14	NOR	0
1272	AAGTGTTGTGTCCAGG-14	NOR	0
1273	AAGTGTTGTGTGAGAG-3	SSC	0
1274	AAGTGTTGTGTGCAAC-6	SSC	0
1275	AAGTGTTGTTATGTGG-8	SSC	1
1276	AAGTGTTGTTCCAGGG-14	NOR	1
1277	AAGTGTTGTTTATCTG-7	SSC	5
1278	AAGTTACGTAATAGCT-7	SSC	0
1279	AAGTTACGTATTTGCC-7	SSC	0
1280	AAGTTACGTCCAAATG-5	SSC	1
1281	AAGTTACGTCCCGAAG-4	SSC	1
1282	AAGTTACGTCCTCCAA-9	SSC	0
1283	AAGTTACGTGAGCAAG-9	SSC	1
1284	AAGTTACGTGCTCACC-14	NOR	0
1285	AAGTTACGTGGAAGGC-14	NOR	0
1286	AAGTTACGTGGATTAT-3	SSC	1
1287	AAGTTACGTGTCCAGG-18	NOR	0
1288	AAGTTACGTGTTCCCA-8	SSC	5
1289	AAGTTACGTGTTGCAA-14	NOR	0
1290	AAGTTACGTTAATGCG-18	NOR	2
1291	AAGTTACGTTTGGGCG-1	SSC	0
1292	AAGTTACGTTTGTGGA-4	SSC	2
1293	AAGTTAGCAAACCTAT-17	NOR	0
1294	AAGTTAGCAAGACTCC-2	SSC	0
1295	AAGTTAGCAAGTGAAC-5	SSC	3
1296	AAGTTAGCAATAGTCT-7	SSC	0
1297	AAGTTAGCAATGAGGT-15	NOR	1
1298	AAGTTAGCACAAACTT-14	NOR	1
1299	AAGTTAGCACCGTTCC-18	NOR	1
1300	AAGTTAGCACCTCACC-17	NOR	0
1301	AAGTTAGCACTAAGCC-18	NOR	0
1302	AAGTTAGCAGCATTAT-18	NOR	0
1303	AAGTTAGCAGGACCTT-6	SSC	0
1304	AAGTTAGCAGGATTAA-8	SSC	0
1305	AAGTTAGCAGGCTAGA-9	SSC	1
1306	AAGTTAGCATAGCGGA-8	SSC	5
1307	AAGTTAGCATAGTCAT-16	NOR	1
1308	AAGTTAGCATAGTCAT-5	SSC	1
1309	AAGTTAGCATATAACC-14	NOR	1
1310	AAGTTAGCATGTTGGC-3	SSC	0
1311	AAGTTAGCATTATGCG-6	SSC	3
1312	AAGTTTGTCAATGACC-9	SSC	0
1313	AAGTTTGTCAGCACGC-6	SSC	3
1314	AAGTTTGTCCAAGTTA-6	SSC	0
1315	AAGTTTGTCCACCTGT-5	SSC	0
1316	AAGTTTGTCCAGGTCA-9	SSC	2
1317	AAGTTTGTCCCAGTAG-14	NOR	0
1318	AAGTTTGTCCCGCAAA-14	NOR	3
1319	AAGTTTGTCCCTGACT-9	SSC	2
1320	AAGTTTGTCCCTGATC-6	SSC	0
1321	AAGTTTGTCCGCCTAT-17	NOR	0
1322	AAGTTTGTCCGCCTCA-8	SSC	2
1323	AAGTTTGTCCGGAACC-7	SSC	1
1324	AAGTTTGTCCTAAATG-14	NOR	0
1325	AAGTTTGTCGAAGCGG-8	SSC	1
1326	AAGTTTGTCGTTAGCG-18	NOR	0
1327	AAGTTTGTCTAAGTGC-3	SSC	1
1328	AAGTTTGTCTATCGCC-14	NOR	0
1329	AAGTTTGTCTCATCAT-18	NOR	2
1330	AAGTTTGTCTGTAATG-8	SSC	10
1331	AAGTTTGTCTTAGGGT-18	NOR	1
1332	AAGTTTGTCTTAGTGA-7	SSC	1
1333	AATAACCGTAAATTGC-14	NOR	0
1334	AATAACCGTACCGTTT-7	SSC	3
1335	AATAACCGTACGGGTT-7	SSC	3
1336	AATAACCGTATTGTCC-18	NOR	2
1337	AATAACCGTCAAACTG-9	SSC	3
1338	AATAACCGTCACAGAC-15	NOR	2
1339	AATAACCGTCCTAATC-14	NOR	0
1340	AATAACCGTGAGGTGA-18	NOR	5
1341	AATAACCGTGCTTTAC-6	SSC	0
1342	AATAACCGTGGTGAGA-16	NOR	3
1343	AATAACCGTTAAGCGC-9	SSC	1
1344	AATAACCGTTGAAGCC-9	SSC	0
1345	AATAACCGTTGTTGGA-3	SSC	0
1346	AATAACCGTTTCAGGA-8	SSC	1
1347	AATACCGGTAAGCTCA-18	NOR	3
1348	AATACCGGTACAAAGA-8	SSC	1
1349	AATACCGGTATTGAGT-9	SSC	1
1350	AATACCGGTCATAACG-9	SSC	3
1351	AATACCGGTCGTAATG-16	NOR	0
1352	AATACCGGTCGTTATC-7	SSC	1
1353	AATACCGGTCTAGCTT-9	SSC	10
1354	AATACCGGTCTTACTA-14	NOR	0
1355	AATACCGGTGCTTTAC-8	SSC	7
1356	AATACCGGTGTGTCCC-8	SSC	3
1357	AATACCGGTGTTGTAG-18	NOR	0
1358	AATACCGGTTACATCC-6	SSC	2
1359	AATACCGGTTAGAGGG-5	SSC	1
1360	AATACCGGTTAGCCAA-8	SSC	2
1361	AATACCGGTTGGGTTA-7	SSC	0
1362	AATACCGGTTTAGCGA-8	SSC	1
1363	AATACCGGTTTAGCTC-9	SSC	2
1364	AATACCGGTTTGAGCA-9	SSC	3
1365	AATAGAGGTAAACAAG-6	SSC	0
1366	AATAGAGGTAACGGGA-15	NOR	0
1367	AATAGAGGTACGCGCA-9	SSC	4
1368	AATAGAGGTCAAAGGG-18	NOR	0
1369	AATAGAGGTCACAAAT-16	NOR	0
1370	AATAGAGGTCAGGCAT-3	SSC	0
1371	AATAGAGGTCCTAATC-2	SSC	0
1372	AATAGAGGTCGACTCC-9	SSC	0
1373	AATAGAGGTCTTACTA-14	NOR	1
1374	AATAGAGGTGTGAGGA-18	NOR	0
1375	AATAGAGGTGTGCAAC-3	SSC	0
1376	AATAGAGGTGTGCACG-2	SSC	2
1377	AATAGAGGTTAATGCG-18	NOR	0
1378	AATAGAGGTTCCTGTG-8	SSC	17
1379	AATAGAGGTTGTTGTC-16	NOR	2
1380	AATAGAGGTTTCGCGC-8	SSC	0
1381	AATAGCTGTAGCCTAA-9	SSC	0
1382	AATAGCTGTAGGATTT-9	SSC	2
1383	AATAGCTGTAGGTGTC-7	SSC	3
1384	AATAGCTGTCAATACG-15	NOR	5
1385	AATAGCTGTCACAGCG-17	NOR	1
1386	AATAGCTGTCACGAAC-6	SSC	1
1387	AATAGCTGTCATCATC-3	SSC	2
1388	AATAGCTGTGCCTCAC-13	NOR	0
1389	AATAGCTGTGTTAAAC-8	SSC	2
1390	AATAGCTGTTAACACG-7	SSC	2
1391	AATAGCTGTTAGGATT-8	SSC	2
1392	AATAGCTGTTCGCTCA-7	SSC	1
1393	AATAGCTGTTGTGATG-1	SSC	0
1394	AATAGCTGTTGTTGTC-6	SSC	0
1395	AATATCCCAAGCGAGC-9	SSC	0
1396	AATATCCCAAGGATTA-18	NOR	1
1397	AATATCCCAAGGGTTG-17	NOR	1
1398	AATATCCCAAGGTACG-16	NOR	2
1399	AATATCCCAAGGTGGC-8	SSC	1
1400	AATATCCCAATTGAAG-3	SSC	0
1401	AATATCCCACAATACT-8	SSC	5
1402	AATATCCCACCTATAG-9	SSC	4
1403	AATATCCCAGCAAGTG-14	NOR	0
1404	AATATCCCAGGATTAA-8	SSC	5
1405	AATATCCCAGGATTAA-9	SSC	0
1406	AATATCCCATAATGTC-14	NOR	0
1407	AATATCCCATCAATCG-9	SSC	1
1408	AATATCCCATCACAGC-3	SSC	1
1409	AATATCCCATCATGGC-6	SSC	2
1410	AATATCCCATGAATCT-9	SSC	0
1411	AATCAGGAGCACTTGG-3	SSC	2
1412	AATCAGGAGCATTAGC-9	SSC	0
1413	AATCAGGAGCCGGTAC-14	NOR	1
1414	AATCAGGAGCCTAACG-14	NOR	1
1415	AATCAGGAGCTATATG-16	NOR	0
1416	AATCAGGAGGACTAAG-9	SSC	3
1417	AATCAGGAGGCATTAC-8	SSC	1
1418	AATCAGGAGGCCATCA-14	NOR	0
1419	AATCAGGAGGCCCAGT-17	NOR	0
1420	AATCAGGAGGCGAAAC-16	NOR	1
1421	AATCAGGAGGCGCTTA-3	SSC	0
1422	AATCAGGAGGCTGGCT-9	SSC	5
1423	AATCAGGAGGGATTAG-6	SSC	4
1424	AATCAGGAGGGTGAGT-7	SSC	0
1425	AATCAGGAGTAAGTGG-13	NOR	0
1426	AATCAGGAGTCACGAT-14	NOR	0
1427	AATCAGGAGTCAGGCC-9	SSC	0
1428	AATCAGGAGTCTATGA-9	SSC	0
1429	AATCAGGAGTTCCTCA-7	SSC	4
1430	AATCAGGAGTTGGATC-6	SSC	4
1431	AATCATCCAACCTAAT-15	NOR	1
1432	AATCATCCAACTAGCC-14	NOR	0
1433	AATCATCCAAGGCCAA-18	NOR	1
1434	AATCATCCAAGGGTTG-18	NOR	0
1435	AATCATCCAAGTGAAC-14	NOR	1
1436	AATCATCCAATGAAGC-9	SSC	0
1437	AATCATCCACAAGCCT-6	SSC	0
1438	AATCATCCACCTAAGC-6	SSC	0
1439	AATCATCCAGCACCAT-16	NOR	1
1440	AATCATCCAGGGAGCT-8	SSC	1
1441	AATCATCCAGTGAACG-17	NOR	2
1442	AATCATCCATGCTATG-6	SSC	1
1443	AATCATCCATGTCAGC-4	SSC	1
1444	AATCATCCATTGCGAC-14	NOR	0
1445	AATCATGTCAATAGCC-17	NOR	2
1446	AATCATGTCACAGCCA-15	NOR	1
1447	AATCATGTCACCGGTA-3	SSC	0
1448	AATCATGTCACCTGTC-9	SSC	0
1449	AATCATGTCATAACCA-7	SSC	2
1450	AATCATGTCATGACCG-16	NOR	2
1451	AATCATGTCCACCTGT-18	NOR	5
1452	AATCATGTCCCATAGG-9	SSC	1
1453	AATCATGTCCGCCTAT-7	SSC	6
1454	AATCATGTCCGGCTAA-8	SSC	2
1455	AATCATGTCCGTTATT-3	SSC	4
1456	AATCATGTCCTAATAG-16	NOR	1
1457	AATCATGTCCTGCGAA-8	SSC	1
1458	AATCATGTCGATTATG-9	SSC	0
1459	AATCATGTCGGTCATG-9	SSC	1
1460	AATCATGTCTAATCTC-6	SSC	0
1461	AATCATGTCTGTGCCT-6	SSC	1
1462	AATCATGTCTTAGTCT-14	NOR	1
1463	AATCATGTCTTTAGGA-16	NOR	2
1464	AATCCATCAAACTGTT-4	SSC	0
1465	AATCCATCAAAGCGCA-3	SSC	0
1466	AATCCATCAAATACCT-4	SSC	0
1467	AATCCATCAATTGAGA-18	NOR	0
1468	AATCCATCACAAAGCG-3	SSC	0
1469	AATCCATCACAACAAA-3	SSC	0
1470	AATCCATCACAATTAC-8	SSC	0
1471	AATCCATCACTCAACA-14	NOR	0
1472	AATCCATCAGGCATGA-3	SSC	0
1473	AATCCATCAGGTTAAA-8	SSC	0
1474	AATCCATCAGTGAACG-9	SSC	0
1475	AATCCATCAGTTAAAG-18	NOR	1
1476	AATCCATCAGTTTGTG-17	NOR	0
1477	AATCCATCATAAGGAC-14	NOR	1
1478	AATCCATCATAGACTT-3	SSC	1
1479	AATCCATCATCATGTG-14	NOR	2
1480	AATCCATCATTGTGAT-14	NOR	0
1481	AATCCCTGTAACCACA-3	SSC	0
1482	AATCCCTGTAACGTGC-9	SSC	1
1483	AATCCCTGTAAGCTCA-8	SSC	1
1484	AATCCCTGTACCCACC-14	NOR	1
1485	AATCCCTGTAGCCATA-14	NOR	0
1486	AATCCCTGTCACACCC-7	SSC	1
1487	AATCCCTGTCATAGAT-16	NOR	0
1488	AATCCCTGTCATAGAT-9	SSC	0
1489	AATCCCTGTCTCAGCC-9	SSC	1
1490	AATCCCTGTGAGAAAC-17	NOR	0
1491	AATCCCTGTGAGCACT-16	NOR	0
1492	AATCCCTGTGATGATT-6	SSC	0
1493	AATCCCTGTGCACGCA-6	SSC	1
1494	AATCCCTGTGTCCTGC-7	SSC	1
1495	AATCCCTGTGTTGCTT-3	SSC	0
1496	AATCCCTGTTATAGCG-14	NOR	3
1497	AATCCGTAGCAACAAG-6	SSC	1
1498	AATCCGTAGCAAGACA-7	SSC	0
1499	AATCCGTAGCGCTCAA-15	NOR	0
1500	AATCCGTAGCTCAAAC-15	NOR	0
1501	AATCCGTAGCTCAATA-8	SSC	1
1502	AATCCGTAGGACCTTG-18	NOR	5
1503	AATCCGTAGGAGCACG-16	NOR	0
1504	AATCCGTAGGATCACT-3	SSC	0
1505	AATCCGTAGGCCAATT-9	SSC	3
1506	AATCCGTAGGCTAATC-14	NOR	4
1507	AATCCGTAGTAAGAAC-8	SSC	5
1508	AATCCGTAGTGAACGA-7	SSC	4
1509	AATCCGTAGTTAGTGC-14	NOR	1
1510	AATCCGTAGTTCCTGC-8	SSC	3
1511	AATCCGTAGTTGCCTC-15	NOR	1
1512	AATCCTAAGACAAGTG-14	NOR	1
1513	AATCCTAAGCACTAGT-14	NOR	0
1514	AATCCTAAGCCATCAG-18	NOR	1
1515	AATCCTAAGCCTGGTA-14	NOR	3
1516	AATCCTAAGCCTGGTA-18	NOR	5
1517	AATCCTAAGCCTTAAA-6	SSC	3
1518	AATCCTAAGCTGGCTA-8	SSC	3
1519	AATCCTAAGGCTTAAC-18	NOR	0
1520	AATCCTAAGGGACCTC-7	SSC	3
1521	AATCCTAAGGTCAAAG-17	NOR	0
1522	AATCCTAAGTAATCCA-6	SSC	1
1523	AATCCTAAGTAGAGGC-18	NOR	0
1524	AATCCTAAGTATTGTG-6	SSC	1
1525	AATCCTAAGTCATTTC-7	SSC	1
1526	AATCCTAAGTGAGAGC-7	SSC	1
1527	AATCCTAAGTGATTCA-14	NOR	0
1528	AATCCTAAGTTAGTGC-6	SSC	0
1529	AATCCTAAGTTGTCCC-14	NOR	1
1530	AATCGCCCAAAGGTAC-8	SSC	1
1531	AATCGCCCAATAGCCC-9	SSC	2
1532	AATCGCCCAATCTCTC-16	NOR	0
1533	AATCGCCCACAAAGAC-9	SSC	3
1534	AATCGCCCACAGGGAC-8	SSC	9
1535	AATCGCCCACGAACAG-6	SSC	0
1536	AATCGCCCACTAAGCC-14	NOR	1
1537	AATCGCCCACTGGCCA-18	NOR	0
1538	AATCGCCCAGCCAGAA-8	SSC	1
1539	AATCGCCCAGGAACCA-3	SSC	1
1540	AATCGCCCAGGTTCAC-9	SSC	3
1541	AATCGCCCAGTTATCG-9	SSC	0
1542	AATCGCCCATATTGAC-18	NOR	0
1543	AATCGCCCATCACAGC-14	NOR	0
1544	AATCGCCCATTAAGCT-18	NOR	0
1545	AATCGCCCATTGCAGC-9	SSC	0
1546	AATCTCAAGCATGTTA-9	SSC	1
1547	AATCTCAAGCTGGCTA-4	SSC	1
1548	AATCTCAAGGACTTAC-14	NOR	0
1549	AATCTCAAGGCGAAAC-6	SSC	3
1550	AATCTCAAGGGTGGAT-6	SSC	2
1551	AATCTCAAGGTCCTAG-9	SSC	3
1552	AATCTCAAGGTGTCCA-9	SSC	1
1553	AATCTCAAGTAAAGGT-3	SSC	0
1554	AATCTCAAGTCACCAG-14	NOR	0
1555	AATCTCAAGTGAACCT-16	NOR	4
1556	AATCTCAAGTGACCTG-14	NOR	0
1557	AATCTCAAGTTACTTC-6	SSC	2
1558	AATCTCAAGTTATGGC-9	SSC	1
1559	AATCTCAAGTTTCCTG-8	SSC	4
1560	AATCTTGAGAACCTAC-14	NOR	0
1561	AATCTTGAGAATGACG-15	NOR	2
1562	AATCTTGAGAGAGCCG-2	SSC	1
1563	AATCTTGAGAGCCGGA-8	SSC	1
1564	AATCTTGAGATAACCC-9	SSC	1
1565	AATCTTGAGCAGGTTT-8	SSC	1
1566	AATCTTGAGCATGGTT-9	SSC	2
1567	AATCTTGAGCTAATCA-14	NOR	1
1568	AATCTTGAGCTCAAAC-9	SSC	3
1569	AATCTTGAGCTGGCTA-14	NOR	1
1570	AATCTTGAGGAGCAAC-18	NOR	3
1571	AATCTTGAGGCCTAAT-8	SSC	0
1572	AATCTTGAGGCGCACT-6	SSC	0
1573	AATCTTGAGGCGGATG-18	NOR	2
1574	AATCTTGAGGTTTGCG-9	SSC	0
1575	AATCTTGAGTAAGTGG-9	SSC	1
1576	AATCTTGAGTCACCTC-7	SSC	3
1577	AATCTTGAGTGTTGCG-3	SSC	0
1578	AATGAAGGTACGCGCA-9	SSC	1
1579	AATGAAGGTAGCCTCC-14	NOR	0
1580	AATGAAGGTGAGCAAG-5	SSC	2
1581	AATGAAGGTGCTAGAC-6	SSC	3
1582	AATGAAGGTGTCACGG-9	SSC	0
1583	AATGAAGGTTGAAGCC-8	SSC	0
1584	AATGAAGGTTGTAACG-9	SSC	2
1585	AATGAAGGTTGTCCAT-18	NOR	1
1586	AATGAAGGTTGTTCAC-8	SSC	9
1587	AATGAAGGTTTACCGT-9	SSC	2
1588	AATGCAACAAACCCTA-3	SSC	0
1589	AATGCAACAAAGGTAC-17	NOR	0
1590	AATGCAACAATCTCTC-7	SSC	0
1591	AATGCAACACAATTAC-18	NOR	0
1592	AATGCAACAGCAACCT-6	SSC	2
1593	AATGCAACAGCCGCTA-8	SSC	4
1594	AATGCAACAGGCGATA-7	SSC	3
1595	AATGCAACAGGCGATA-9	SSC	4
1596	AATGCAACAGGCTTCG-8	SSC	4
1597	AATGCAACATATAACC-8	SSC	8
1598	AATGCAACATTATGGT-18	NOR	0
1599	AATGCAACATTGTGTG-14	NOR	0
1600	AATGCATGTAACAGGG-1	SSC	2
1601	AATGCATGTAAGGTCC-14	NOR	3
1602	AATGCATGTAAGGTTT-14	NOR	1
1603	AATGCATGTACAAAGA-14	NOR	2
1604	AATGCATGTACGGTAC-6	SSC	1
1605	AATGCATGTACGGTAC-9	SSC	0
1606	AATGCATGTAGCTAGC-9	SSC	0
1607	AATGCATGTCATGCAA-9	SSC	0
1608	AATGCATGTCCAAATG-4	SSC	0
1609	AATGCATGTCTTGCTG-9	SSC	0
1610	AATGCATGTGATGGCT-9	SSC	0
1611	AATGCATGTGCCTCAC-18	NOR	2
1612	AATGCATGTGCTGGTG-15	NOR	0
1613	AATGCATGTGGAAACG-7	SSC	5
1614	AATGCATGTTACCTGT-9	SSC	1
1615	AATGCATGTTAGTTGG-14	NOR	1
1616	AATGCATGTTGGATAT-3	SSC	2
1617	AATGCGCGTAACCTAG-16	NOR	1
1618	AATGCGCGTAACGGGA-9	SSC	0
1619	AATGCGCGTAATCGTG-8	SSC	2
1620	AATGCGCGTATGGTGC-7	SSC	0
1621	AATGCGCGTCCTCCAA-2	SSC	0
1622	AATGCGCGTGAAACAA-9	SSC	0
1623	AATGCGCGTGAGAAAC-9	SSC	2
1624	AATGCGCGTGATTACG-3	SSC	0
1625	AATGCGCGTTAGCCAA-15	NOR	0
1626	AATGCGCGTTAGGATT-16	NOR	2
1627	AATGCGCGTTCGGTAA-15	NOR	0
1628	AATGCGCGTTGAAGCC-16	NOR	0
1629	AATGCGCGTTGGCCGA-14	NOR	3
1630	AATGGCGCAAACCTAT-8	SSC	1
1631	AATGGCGCAAAGGTAC-9	SSC	6
1632	AATGGCGCAACAGGAT-9	SSC	1
1633	AATGGCGCACAATGCC-18	NOR	0
1634	AATGGCGCACCTAAGC-7	SSC	0
1635	AATGGCGCACCTAATG-14	NOR	0
1636	AATGGCGCACGCAACT-6	SSC	2
1637	AATGGCGCACGGTTTA-8	SSC	2
1638	AATGGCGCACTGACTA-6	SSC	0
1639	AATGGCGCACTTCACT-18	NOR	0
1640	AATGGCGCACTTCACT-3	SSC	0
1641	AATGGCGCAGAAATTG-16	NOR	0
1642	AATGGCGCAGCAAGGC-9	SSC	0
1643	AATGGCGCAGCACCAT-8	SSC	9
1644	AATGGCGCAGCACGTT-15	NOR	1
1645	AATGGCGCAGCATGTC-16	NOR	0
1646	AATGGCGCAGCCTAAC-16	NOR	0
1647	AATGGCGCAGTCTATG-8	SSC	1
1648	AATGGCGCAGTTAAAG-6	SSC	0
1649	AATGGCGCAGTTTACG-9	SSC	1
1650	AATGGCGCATCACAGC-16	NOR	0
1651	AATGGCGCATTCAGCA-13	NOR	0
1652	AATGGCGCATTTGCTC-2	SSC	0
1653	AATGTCATCAGGTTTA-6	SSC	0
1654	AATGTCATCATGCATA-7	SSC	4
1655	AATGTCATCATTAGCA-14	NOR	1
1656	AATGTCATCCGGTATG-6	SSC	1
1657	AATGTCATCCTCACTA-9	SSC	0
1658	AATGTCATCTAAATCG-14	NOR	3
1659	AATGTCATCTAAGTGC-14	NOR	0
1660	AATGTCATCTACCTCA-9	SSC	3
1661	AATGTCATCTAGCGAT-9	SSC	3
1662	AATGTCATCTGGCTTC-14	NOR	2
1663	AATGTCATCTGTTCAT-18	NOR	0
1664	AATGTCCAGAAAGCAT-3	SSC	0
1665	AATGTCCAGAATCTCA-8	SSC	3
1666	AATGTCCAGACACCGC-9	SSC	4
1667	AATGTCCAGACTAAGG-9	SSC	5
1668	AATGTCCAGCCGGTAC-17	NOR	1
1669	AATGTCCAGCCGGTAC-18	NOR	7
1670	AATGTCCAGCTGGCTA-8	SSC	2
1671	AATGTCCAGGAGCATA-15	NOR	0
1672	AATGTCCAGGCAGGTG-7	SSC	1
1673	AATGTCCAGGTCATTA-18	NOR	0
1674	AATGTCCAGTTATGGC-17	NOR	0
1675	AATGTCCAGTTTCCTG-3	SSC	0
1676	AATTACCCAAACAACA-16	NOR	2
1677	AATTACCCAAACATAG-14	NOR	2
1678	AATTACCCAAACCCTA-9	SSC	2
1679	AATTACCCAACAACAA-9	SSC	3
1680	AATTACCCAACTGGGA-1	SSC	0
1681	AATTACCCACTAAATC-17	NOR	0
1682	AATTACCCACTAAGCC-2	SSC	0
1683	AATTACCCACTGGCTG-9	SSC	0
1684	AATTACCCAGCAAGAT-14	NOR	0
1685	AATTACCCAGCACGAA-14	NOR	0
1686	AATTACCCAGCACGAA-7	SSC	4
1687	AATTACCCAGCACGTT-9	SSC	1
1688	AATTACCCAGGCTGTT-8	SSC	2
1689	AATTACCCATAATTGC-9	SSC	1
1690	AATTAGCGTACGTTTC-14	NOR	4
1691	AATTAGCGTAGCTGCG-1	SSC	0
1692	AATTAGCGTAGGATTT-18	NOR	0
1693	AATTAGCGTATTGAGT-8	SSC	2
1694	AATTAGCGTCCGGTTC-18	NOR	0
1695	AATTAGCGTCGTTACT-18	NOR	0
1696	AATTAGCGTCTATCGT-9	SSC	0
1697	AATTAGCGTGAGGTGA-8	SSC	0
1698	AATTAGCGTGATTTGG-16	NOR	1
1699	AATTAGCGTGTTGTGA-3	SSC	1
1700	AATTAGCGTTCCTGAT-8	SSC	0
1701	AATTAGCGTTGTCCAT-14	NOR	0
1702	AATTAGCGTTGTGACA-17	NOR	0
1703	AATTAGCGTTTGACCT-9	SSC	1
1704	AATTAGGCAAACTCAT-16	NOR	0
1705	AATTAGGCAAGCCACT-18	NOR	0
1706	AATTAGGCAAGCTAAA-8	SSC	2
1707	AATTAGGCAAGCTTTG-16	NOR	0
1708	AATTAGGCACAACAAA-8	SSC	1
1709	AATTAGGCACAAGCCT-14	NOR	1
1710	AATTAGGCACATACTG-8	SSC	4
1711	AATTAGGCACTAAGAA-18	NOR	2
1712	AATTAGGCACTTGTTC-18	NOR	0
1713	AATTAGGCACTTGTTC-7	SSC	1
1714	AATTAGGCAGAGGGAG-16	NOR	1
1715	AATTAGGCAGTTTCTC-14	NOR	1
1716	AATTAGGCATCCATCT-6	SSC	0
1717	AATTAGGCATTGACAT-9	SSC	1
1718	AATTAGGCATTGTGTG-8	SSC	11
1719	AATTCGTCAAACGCGA-17	NOR	0
1720	AATTCGTCAAATATCC-3	SSC	0
1721	AATTCGTCAACACCTA-14	NOR	0
1722	AATTCGTCAATAAGCA-9	SSC	1
1723	AATTCGTCAATAGTCT-9	SSC	0
1724	AATTCGTCAATCGCAC-18	NOR	0
1725	AATTCGTCAATGAATG-3	SSC	0
1726	AATTCGTCACCAAAGG-14	NOR	0
1727	AATTCGTCACCTCAGG-3	SSC	0
1728	AATTCGTCACCTGTAA-1	SSC	0
1729	AATTCGTCACGCAACT-9	SSC	1
1730	AATTCGTCACTTCATC-12	NOR	3
1731	AATTCGTCAGCAACAG-16	NOR	0
1732	AATTCGTCAGCATGAG-14	NOR	3
1733	AATTCGTCAGCTACGT-3	SSC	0
1734	AATTCGTCAGCTACGT-9	SSC	1
1735	AATTCGTCAGCTTACA-18	NOR	0
1736	AATTCGTCAGGCTTCG-16	NOR	0
1737	AATTCGTCAGGGAGGA-9	SSC	0
1738	AATTCGTCATAATTGC-8	SSC	0
1739	AATTCGTCATCAGCAC-17	NOR	0
1740	AATTCGTCATCGCTTT-8	SSC	4
1741	AATTCGTCATTAAGTC-3	SSC	1
1742	AATTGACGTAGCTAGC-9	SSC	2
1743	AATTGACGTCAAGACC-14	NOR	0
1744	AATTGACGTCATCCTG-15	NOR	2
1745	AATTGACGTCATTGAG-17	NOR	0
1746	AATTGACGTCCGTAGG-18	NOR	0
1747	AATTGACGTCCTAACT-18	NOR	3
1748	AATTGACGTGTAACCA-14	NOR	0
1749	AATTGACGTGTGCAAC-16	NOR	2
1750	AATTGACGTGTTAAAC-9	SSC	3
1751	AATTGACGTTGGTGAC-9	SSC	1
1752	AATTGACGTTTGTCTA-4	SSC	0
1753	AATTGCCAGACAACGA-14	NOR	1
1754	AATTGCCAGAGAAGGG-2	SSC	1
1755	AATTGCCAGAGCAAGC-9	SSC	4
1756	AATTGCCAGCTACTGG-8	SSC	3
1757	AATTGCCAGCTCAATA-9	SSC	2
1758	AATTGCCAGGACAACA-7	SSC	0
1759	AATTGCCAGGACCAGG-15	NOR	2
1760	AATTGCCAGGCGAAAC-9	SSC	0
1761	AATTGCCAGGTTTGCG-9	SSC	0
1762	AATTGCCAGTAGGATG-17	NOR	0
1763	AATTGCCAGTAGGATG-5	SSC	0
1764	AATTGCCAGTCAGGCC-7	SSC	2
1765	AATTGCTCAACACCTA-17	NOR	2
1766	AATTGCTCAAGGTCGA-9	SSC	3
1767	AATTGCTCAATCCTGA-9	SSC	0
1768	AATTGCTCAATGCCTA-18	NOR	0
1769	AATTGCTCAATTAAGG-5	SSC	1
1770	AATTGCTCACAGCCTG-6	SSC	1
1771	AATTGCTCACATAGCC-3	SSC	1
1772	AATTGCTCACCATATG-9	SSC	0
1773	AATTGCTCACTGACCG-18	NOR	3
1774	AATTGCTCAGCAAATA-2	SSC	0
1775	AATTGCTCAGCCAGTT-18	NOR	0
1776	AATTGCTCAGCTCATA-7	SSC	0
1777	AATTGCTCAGGAACCA-3	SSC	2
1778	AATTGCTCAGGCGAGT-15	NOR	0
1779	AATTGCTCAGTAAGTA-9	SSC	1
1780	AATTGCTCAGTAGCCT-16	NOR	0
1781	AATTGCTCATGTTGCA-9	SSC	0
1782	AATTGCTCATTATGAC-7	SSC	0
1783	AATTGCTCATTGTCAG-9	SSC	1
1784	AATTGGACAAACTAAG-3	SSC	1
1785	AATTGGACAACCGCCA-3	SSC	1
1786	AATTGGACAATAATCC-18	NOR	3
1787	AATTGGACAATAATCC-9	SSC	0
1788	AATTGGACAATTGAAG-18	NOR	0
1789	AATTGGACACACTAAT-8	SSC	4
1790	AATTGGACACCAACCG-9	SSC	1
1791	AATTGGACACCTCACC-9	SSC	0
1792	AATTGGACACGTAATT-18	NOR	0
1793	AATTGGACACTCAACA-18	NOR	0
1794	AATTGGACACTTAACG-6	SSC	0
1795	AATTGGACACTTGTTC-18	NOR	1
1796	AATTGGACAGCAAGTG-14	NOR	0
1797	AATTGGACAGGGAGCT-15	NOR	0
1798	AATTGGACAGTTAGCC-18	NOR	4
1799	AATTGGACAGTTTGTG-16	NOR	0
1800	AATTGGACATACTCCT-14	NOR	2
1801	AATTGGACATAGACTT-18	NOR	1
1802	AATTGGACATGCATAT-18	NOR	1
1803	AATTGGGAGAGAGGAG-8	SSC	1
1804	AATTGGGAGATGGACA-14	NOR	0
1805	AATTGGGAGCAGCTCA-8	SSC	3
1806	AATTGGGAGCCGGTAC-9	SSC	2
1807	AATTGGGAGCCTGACA-14	NOR	1
1808	AATTGGGAGCTATGAC-9	SSC	8
1809	AATTGGGAGCTCCCTG-9	SSC	1
1810	AATTGGGAGGCCTAAT-8	SSC	0
1811	AATTGGGAGGCGGATG-4	SSC	0
1812	AATTGGGAGGGACGCA-7	SSC	2
1813	AATTGGGAGGTTTACA-9	SSC	1
1814	AATTGGGAGTAAGAAC-2	SSC	0
1815	AATTGGGAGTAGCGCC-14	NOR	0
1816	AATTGGGAGTTGGCCA-9	SSC	1
1817	AATTGTGTCAAATCGC-8	SSC	1
1818	AATTGTGTCAGGATGA-18	NOR	0
1819	AATTGTGTCATGCTCC-5	SSC	1
1820	AATTGTGTCATGTCAA-7	SSC	9
1821	AATTGTGTCATTTAGG-15	NOR	4
1822	AATTGTGTCCCATAGG-17	NOR	1
1823	AATTGTGTCCTTTACG-14	NOR	1
1824	AATTGTGTCGATCAGT-18	NOR	0
1825	AATTGTGTCGATTTAG-14	NOR	1
1826	AATTGTGTCGCATTAA-14	NOR	2
1827	AATTGTGTCGCGACAC-17	NOR	0
1828	AATTGTGTCGTAACGT-9	SSC	2
1829	AATTGTGTCTTGTCCA-6	SSC	2
1830	AATTTCCTCAAGCTTA-6	SSC	0
1831	AATTTCCTCACTAGGT-7	SSC	0
1832	AATTTCCTCAGGAACA-8	SSC	4
1833	AATTTCCTCATAGCCG-18	NOR	0
1834	AATTTCCTCATCAGTA-8	SSC	0
1835	AATTTCCTCATGCAAC-14	NOR	0
1836	AATTTCCTCCACCTTA-7	SSC	2
1837	AATTTCCTCCCGCAAA-14	NOR	1
1838	AATTTCCTCCCTGACT-7	SSC	1
1839	AATTTCCTCCGCACAA-8	SSC	0
1840	AATTTCCTCCGCCAAA-18	NOR	0
1841	AATTTCCTCCGGTTAG-18	NOR	0
1842	AATTTCCTCCTCAGCT-16	NOR	0
1843	AATTTCCTCCTCCTAA-9	SSC	2
1844	AATTTCCTCCTGCGAA-6	SSC	2
1845	AATTTCCTCGAAGTAG-9	SSC	5
1846	AATTTCCTCGATTTAG-2	SSC	0
1847	AATTTCCTCGCAACAT-9	SSC	3
1848	AATTTCCTCGTGCTAG-9	SSC	3
1849	AATTTCCTCTACCTAT-18	NOR	1
1850	AATTTCCTCTTGCATT-16	NOR	0
1851	AATTTCCTCTTTAAGG-8	SSC	1
1852	AATTTGCCAACAGCCT-14	NOR	4
1853	AATTTGCCAAGTGTCC-9	SSC	3
1854	AATTTGCCAATCATGT-9	SSC	0
1855	AATTTGCCAATTAGGA-18	NOR	0
1856	AATTTGCCAATTGCGC-9	SSC	2
1857	AATTTGCCACAGGAAT-9	SSC	5
1858	AATTTGCCACCTAAGC-8	SSC	1
1859	AATTTGCCACTTGTTC-14	NOR	1
1860	AATTTGCCAGAGAGCC-7	SSC	2
1861	AATTTGCCAGCAAGTG-17	NOR	0
1862	AATTTGCCAGGCATGA-17	NOR	1
1863	AATTTGCCAGGCTACT-18	NOR	1
1864	AATTTGCCAGTATGTT-15	NOR	1
1865	AATTTGCCAGTGAACG-18	NOR	0
1866	AATTTGCCAGTTTGGC-9	SSC	0
1867	AATTTGCCATACTCCT-9	SSC	2
1868	AATTTGCCATTGTTGG-18	NOR	0
1869	AATTTGGTCAAACCTA-6	SSC	0
1870	AATTTGGTCAAGGACA-9	SSC	1
1871	AATTTGGTCAGGATGA-14	NOR	0
1872	AATTTGGTCAGTGAAG-9	SSC	0
1873	AATTTGGTCCACCTGT-4	SSC	0
1874	AATTTGGTCCGCCTCA-18	NOR	0
1875	AATTTGGTCCTCGATC-14	NOR	0
1876	AATTTGGTCCTTGCGT-6	SSC	0
1877	AATTTGGTCGAGGAAC-9	SSC	0
1878	AATTTGGTCGCAACAT-4	SSC	0
1879	AATTTGGTCGCCTGTT-7	SSC	1
1880	AATTTGGTCTAAGTCA-16	NOR	0
1881	AATTTGGTCTCACAAA-6	SSC	1
1882	AATTTGGTCTCACATT-6	SSC	0
1883	AATTTGGTCTGCAACG-14	NOR	0
1884	AATTTGGTCTTACTCG-7	SSC	1
1885	AATTTGGTCTTGCTAT-4	SSC	1
1886	ACAAACTGTACTTAGG-9	SSC	1
1887	ACAAACTGTAGGTTGC-17	NOR	0
1888	ACAAACTGTAGTAAGA-9	SSC	2
1889	ACAAACTGTCGCAAAC-9	SSC	0
1890	ACAAACTGTCTCAGCC-9	SSC	0
1891	ACAAACTGTGAGAAAC-7	SSC	0
1892	ACAAACTGTGAGCACT-8	SSC	0
1893	ACAAACTGTGCTCACC-9	SSC	0
1894	ACAAACTGTGCTTACT-7	SSC	1
1895	ACAAACTGTGGTTAGC-18	NOR	0
1896	ACAAACTGTTACTTGC-16	NOR	3
1897	ACAAACTGTTATTGCC-15	NOR	3
1898	ACAAACTGTTGTAACG-8	SSC	2
1899	ACAAACTGTTGTGACA-18	NOR	2
1900	ACAAACTGTTTATGGG-9	SSC	1
1901	ACAAACTGTTTATTCG-14	NOR	1
1902	ACAAACTGTTTGAGGC-9	SSC	3
1903	ACAAACTGTTTGGCTT-14	NOR	1
1904	ACAAAGGTCAAGTGAG-9	SSC	2
1905	ACAAAGGTCACTCAAA-6	SSC	0
1906	ACAAAGGTCAGAAACG-18	NOR	0
1907	ACAAAGGTCAGCCAAT-6	SSC	3
1908	ACAAAGGTCAGCCAAT-9	SSC	1
1909	ACAAAGGTCAGGGCCT-14	NOR	0
1910	ACAAAGGTCCTCGATC-7	SSC	3
1911	ACAAAGGTCGGTACGC-8	SSC	2
1912	ACAAAGGTCTAACCAA-9	SSC	0
1913	ACAACAACAACTAGGG-9	SSC	3
1914	ACAACAACAAGGTCGA-15	NOR	1
1915	ACAACAACAATATGGA-14	NOR	0
1916	ACAACAACAATATGGA-3	SSC	0
1917	ACAACAACACAAGCCT-14	NOR	1
1918	ACAACAACACAGGGAC-15	NOR	0
1919	ACAACAACACCATATG-6	SSC	0
1920	ACAACAACACCCACCT-15	NOR	0
1921	ACAACAACACCTATAG-4	SSC	0
1922	ACAACAACACCTGGTG-9	SSC	1
1923	ACAACAACAGAACCGA-3	SSC	0
1924	ACAACAACAGCAAGTG-9	SSC	0
1925	ACAACAACAGGCTTCG-8	SSC	6
1926	ACAACAACAGGTTACC-9	SSC	0
1927	ACAACAACAGGTTTGC-8	SSC	2
1928	ACAACAACATAGCTTG-8	SSC	0
1929	ACAACAACATAGGCGA-3	SSC	0
1930	ACAACAACATCATGGC-15	NOR	0
1931	ACAACAACATGAATCT-15	NOR	0
1932	ACAACAACATGATTGT-17	NOR	0
1933	ACAACAACATTGCGAC-9	SSC	2
1934	ACAACACTCAACAAGG-9	SSC	1
1935	ACAACACTCATGCAAC-8	SSC	0
1936	ACAACACTCCAATTAG-18	NOR	0
1937	ACAACACTCCACCCTG-8	SSC	1
1938	ACAACACTCCCTCACG-1	SSC	0
1939	ACAACACTCCCTGGAA-16	NOR	2
1940	ACAACACTCGAAGTGA-9	SSC	2
1941	ACAACACTCGGGACTC-7	SSC	0
1942	ACAACACTCGTCATTT-8	SSC	1
1943	ACAACACTCTAACTGA-16	NOR	1
1944	ACAACACTCTTGTTCG-16	NOR	0
1945	ACAACAGAGAGGAGGA-18	NOR	0
1946	ACAACAGAGAGGGACT-7	SSC	1
1947	ACAACAGAGATAACCC-1	SSC	1
1948	ACAACAGAGCAACATC-8	SSC	2
1949	ACAACAGAGCAAGGGT-9	SSC	0
1950	ACAACAGAGCAATAGG-9	SSC	1
1951	ACAACAGAGCATGTCG-8	SSC	1
1952	ACAACAGAGCTTACTT-7	SSC	0
1953	ACAACAGAGGAACACA-15	NOR	0
1954	ACAACAGAGGAAGTAT-17	NOR	1
1955	ACAACAGAGGCTAGAA-6	SSC	1
1956	ACAACAGAGGGACCTC-8	SSC	0
1957	ACAACAGAGGTGCTGC-7	SSC	1
1958	ACAACAGAGTAAGGGC-8	SSC	2
1959	ACAACAGAGTAGGCGG-7	SSC	3
1960	ACAACAGAGTCAGTAC-5	SSC	2
1961	ACAACAGAGTTAGTTG-18	NOR	1
1962	ACAACAGAGTTATGGC-14	NOR	0
1963	ACAACAGAGTTGCGTG-3	SSC	1
1964	ACAACAGAGTTTGCGG-18	NOR	0
1965	ACAACATGTATCTGGA-6	SSC	2
1966	ACAACATGTCAAACTG-6	SSC	15
1967	ACAACATGTCATGCAA-6	SSC	0
1968	ACAACATGTGTTAGCA-14	NOR	1
1969	ACAACATGTTAGGTTG-16	NOR	0
1970	ACAACATGTTATTGCC-9	SSC	6
1971	ACAACATGTTCACCCA-9	SSC	2
1972	ACAACATGTTCACTGT-16	NOR	3
1973	ACAACATGTTGCACGG-8	SSC	3
1974	ACAACATGTTGTCATC-18	NOR	1
1975	ACAACATGTTTCGCCA-8	SSC	4
1976	ACAACATGTTTGCGAA-7	SSC	1
1977	ACACAATGTAAAGCGG-6	SSC	5
1978	ACACAATGTACAAAGA-9	SSC	3
1979	ACACAATGTAGGTGTC-16	NOR	5
1980	ACACAATGTATTGTGG-1	SSC	0
1981	ACACAATGTCGTTATC-8	SSC	11
1982	ACACAATGTGTTAAAC-8	SSC	1
1983	ACACAATGTTAACGGC-16	NOR	3
1984	ACACAATGTTAAGCTG-7	SSC	1
1985	ACACAATGTTAGGCGT-6	SSC	3
1986	ACACAATGTTCCGGCT-6	SSC	4
1987	ACACAATGTTCCGGGA-14	NOR	0
1988	ACACAATGTTGGATAT-15	NOR	2
1989	ACACAATGTTGGATCA-18	NOR	1
1990	ACACAATGTTGGCCGA-9	SSC	1
1991	ACACAATGTTTGGCTT-9	SSC	3
1992	ACACCTTGTAACAGGG-9	SSC	2
1993	ACACCTTGTATTTGGG-9	SSC	1
1994	ACACCTTGTCAAACTG-14	NOR	0
1995	ACACCTTGTCATCCTG-9	SSC	1
1996	ACACCTTGTCCTTCTC-16	NOR	1
1997	ACACCTTGTGCAACTA-3	SSC	0
1998	ACACCTTGTTACCTGT-9	SSC	1
1999	ACACCTTGTTACTTGC-7	SSC	0
[truncated: 27,431 more rows]

## Sheet: Figure 4D
	cell_id	condition	FOSL2
1	AAACGAATCCCGAGTG-1	Fosl2-tg	0
2	AAACGCTAGCCAACCC-1	Fosl2-tg	2
3	AAACGCTAGGTTGACG-1	Fosl2-tg	3
4	AAACGCTCAATGAGCG-1	Control	0
5	AAACGCTTCGAAGTGG-1	Control	1
6	AAAGAACCACTATCGA-1	Fosl2-tg	2
7	AAAGAACCAGTTAGAA-1	Control	2
8	AAAGAACCATGAAGGC-1	Fosl2-tg	0
9	AAAGGTACATACTGTG-1	Fosl2-tg	1
10	AAAGGTATCGATAACC-1	Fosl2-tg	1
11	AAATGGACACGCAGTC-1	Control	4
12	AAATGGATCAGTGTTG-1	Control	1
13	AAATGGATCGCGTGAC-1	Control	0
14	AACAAAGTCCAATGCA-1	Control	0
15	AACAAAGTCCCTCGTA-1	Control	0
16	AACAAGAAGTATCCTG-1	Control	0
17	AACAAGACACGTACTA-1	Fosl2-tg	0
18	AACAAGACAGCGAACA-1	Control	0
19	AACACACAGACCAGCA-1	Fosl2-tg	0
20	AACACACAGAGAGTTT-1	Control	7
21	AACACACGTCGTGGAA-1	Fosl2-tg	4
22	AACAGGGGTATACGGG-1	Control	2
23	AACAGGGTCAGTCTTT-1	Fosl2-tg	0
24	AACCACACATGTAACC-1	Fosl2-tg	0
25	AACCCAAAGCGTCGAA-1	Fosl2-tg	1
26	AACCTGACAGGACGAT-1	Control	1
27	AACCTGATCACTACGA-1	Fosl2-tg	0
28	AACCTTTAGAATGTTG-1	Control	0
29	AACGAAAAGGTCGAGT-1	Fosl2-tg	2
30	AACGAAACAATCCTAG-1	Fosl2-tg	0
31	AACGAAATCCACGTAA-1	Fosl2-tg	1
32	AACGAAATCGACCAAT-1	Fosl2-tg	5
33	AACGTCACAACGACAG-1	Fosl2-tg	3
34	AACGTCACAAGAGATT-1	Control	1
35	AAGAACAGTCCACAGC-1	Fosl2-tg	1
36	AAGACAAGTACGTTCA-1	Fosl2-tg	1
37	AAGACAATCCGATTAG-1	Control	0
38	AAGATAGCAAGTGTCT-1	Fosl2-tg	3
39	AAGATAGCAGAGATGC-1	Fosl2-tg	2
40	AAGATAGGTAGAATAC-1	Control	1
41	AAGCATCTCATGGATC-1	Control	0
42	AAGCCATCACCACTGG-1	Control	0
43	AAGCGTTCATCTGCGG-1	Control	0
44	AAGCGTTGTTCAGTAC-1	Fosl2-tg	0
45	AAGGAATAGATCCCGC-1	Fosl2-tg	1
46	AAGGAATCAAGTGATA-1	Control	0
47	AAGTACCGTGTATACC-1	Control	1
48	AAGTACCTCTATCACT-1	Control	1
49	AAGTACCTCTGAGAGG-1	Fosl2-tg	2
50	AAGTCGTCACTAGGTT-1	Control	2
51	AAGTGAACATAGATCC-1	Control	1
52	AAGTTCGTCACTAGCA-1	Fosl2-tg	0
53	AATAGAGCAGGTGGAT-1	Control	1
54	AATCGACAGAGGCGGA-1	Control	3
55	AATCGACAGTCATGCT-1	Control	2
56	AATGAAGGTTGTTGCA-1	Control	1
57	AATGCCACACCGCTGA-1	Fosl2-tg	1
58	AATGGAAAGAAACCCG-1	Fosl2-tg	2
59	AATGGAACAGCGGTCT-1	Control	0
60	AATGGAAGTCCGATCG-1	Control	0
61	AATGGAATCATAGCAC-1	Fosl2-tg	3
62	AATGGCTAGGTACTGG-1	Control	5
63	AATGGCTCAACCCGCA-1	Fosl2-tg	1
64	AATGGCTCATAATGCC-1	Fosl2-tg	1
65	AATTCCTCAACACACT-1	Control	0
66	AATTCCTGTACGGCAA-1	Fosl2-tg	2
67	AATTCCTGTTGCAACT-1	Control	0
68	AATTCCTTCCGAACGC-1	Fosl2-tg	0
69	AATTCCTTCGACATAC-1	Control	0
70	AATTTCCAGATTAGAC-1	Control	2
71	ACAAGCTCACGTGTGC-1	Fosl2-tg	2
72	ACACGCGCAATGTTGC-1	Fosl2-tg	9
73	ACACGCGGTATCAGGG-1	Control	0
74	ACACGCGGTTTAGAGA-1	Fosl2-tg	4
75	ACACTGACATACCATG-1	Fosl2-tg	1
76	ACACTGAGTGCTCCGA-1	Fosl2-tg	0
77	ACAGAAAAGCCTCATA-1	Fosl2-tg	0
78	ACAGAAACACAATGCT-1	Control	1
79	ACAGAAAGTTCCAGGC-1	Fosl2-tg	1
80	ACAGAAATCAGAGTTC-1	Control	0
81	ACAGAAATCTTTGGAG-1	Control	1
82	ACAGCCGGTGCTCTTC-1	Control	1
83	ACAGGGACAACAAGTA-1	Control	0
84	ACATCGAGTCTTACTT-1	Control	0
85	ACATGCAAGTGGATAT-1	Control	0
86	ACATGCAGTGGGTCAA-1	Control	5
87	ACATGCATCTGTTGGA-1	Fosl2-tg	3
88	ACCAACACATCCGGCA-1	Fosl2-tg	0
89	ACCACAATCCCTATTA-1	Fosl2-tg	2
90	ACCATTTTCCAAGAGG-1	Fosl2-tg	0
91	ACCCTCATCGTGGGTC-1	Fosl2-tg	3
92	ACCCTTGCATCGTTCC-1	Fosl2-tg	4
93	ACCCTTGGTCGCATCG-1	Control	1
94	ACCGTTCCACGACTAT-1	Fosl2-tg	4
95	ACCGTTCCAGTCGCTG-1	Fosl2-tg	0
96	ACCTACCCATCCTATT-1	Fosl2-tg	5
97	ACCTGAAAGAACTTCC-1	Fosl2-tg	2
98	ACCTGAACACCCAACG-1	Control	0
99	ACCTGAAGTAGGTCAG-1	Fosl2-tg	0
100	ACCTGTCGTGAGATAT-1	Fosl2-tg	2
101	ACGATCACACATCCCT-1	Control	0
102	ACGCACGCATCTATCT-1	Control	0
103	ACGCACGTCGTTCGCT-1	Control	3
104	ACGGAAGAGTTGTAGA-1	Control	0
105	ACGGAAGCAAGGCCTC-1	Control	1
106	ACGGAAGCACATATCG-1	Fosl2-tg	0
107	ACGTAACAGAGCTGCA-1	Fosl2-tg	8
108	ACGTAACAGCACGGAT-1	Control	6
109	ACTATCTAGGACTAAT-1	Control	0
110	ACTATGGCAAATCCCA-1	Fosl2-tg	2
111	ACTCCCACAATTCGTG-1	Control	0
112	ACTCCCAGTTGCTCCT-1	Control	0
113	ACTGATGGTGATGAAT-1	Fosl2-tg	3
114	ACTGTGAAGAAACTGT-1	Control	0
115	ACTTAGGGTTTCAGAC-1	Control	2
116	ACTTCGCAGCGTGTCC-1	Fosl2-tg	3
117	ACTTTCAAGGCTTAGG-1	Fosl2-tg	0
118	AGAAATGCAATTGTGC-1	Fosl2-tg	2
119	AGAACAAGTACGCTAT-1	Control	1
120	AGAAGCGCATAACGGG-1	Control	0
121	AGAAGCGGTCGCGGTT-1	Control	0
122	AGAAGTAGTCAGGTAG-1	Fosl2-tg	0
123	AGAAGTAGTCTGTCAA-1	Control	2
124	AGACAAACATAGAGGC-1	Control	0
125	AGACAGGAGATGCTGG-1	Control	4
126	AGACAGGCAGATCCAT-1	Control	1
127	AGACCATGTAATCAGA-1	Fosl2-tg	2
128	AGACCCGAGCCATTCA-1	Control	0
129	AGAGAATCAAAGGCAC-1	Control	0
130	AGAGAGCCATCCGTTC-1	Fosl2-tg	1
131	AGAGCAGGTGACTCTA-1	Fosl2-tg	0
132	AGATCCAAGGTTCCAT-1	Control	3
133	AGATCGTTCTCGAGTA-1	Control	0
134	AGATGAATCTCTCAAT-1	Fosl2-tg	0
135	AGATGCTTCCTTATCA-1	Control	2
136	AGCCACGCAGGAATCG-1	Fosl2-tg	2
137	AGCCACGTCCATAAGC-1	Control	1
138	AGCCAGCCAACGATCT-1	Control	1
139	AGCCAGCCATGGAACG-1	Control	0
140	AGCGCCAAGATGAAGG-1	Fosl2-tg	0
141	AGCGCCACAAAGAACT-1	Control	2
142	AGCGCCATCCAAGAGG-1	Control	0
143	AGCGCTGGTTTGGAAA-1	Control	0
144	AGCGTCGCACATACTG-1	Control	1
145	AGCTACAGTACTCCGG-1	Control	1
146	AGCTTCCCATCCGGCA-1	Fosl2-tg	1
147	AGGAAATTCGTAGTCA-1	Fosl2-tg	0
148	AGGAATAAGCATCTTG-1	Fosl2-tg	0
149	AGGAGGTAGCTAGATA-1	Control	0
150	AGGAGGTCAAGCGCAA-1	Control	0
151	AGGAGGTTCGGATACT-1	Control	1
152	AGGATCTCACACCAGC-1	Control	1
153	AGGCTGCGTCTGTAAC-1	Control	1
154	AGGGCTCTCTATTGTC-1	Control	0
155	AGGGCTCTCTCTTAAC-1	Control	1
156	AGGGTCCAGGGTTAAT-1	Fosl2-tg	3
157	AGGGTTTAGCAGCGAT-1	Fosl2-tg	1
158	AGGTCTAGTCTCCTGT-1	Control	2
159	AGGTGTTAGACCTCAT-1	Control	2
160	AGTACCACATCGATAC-1	Control	0
161	AGTACTGAGACCATAA-1	Fosl2-tg	0
162	AGTAGCTAGCGTGCCT-1	Fosl2-tg	0
163	AGTAGCTAGGTCCCTG-1	Fosl2-tg	0
164	AGTAGCTCAGCACAAG-1	Control	2
165	AGTAGTCAGTTGCTGT-1	Fosl2-tg	5
166	AGTAGTCTCTCGTGGG-1	Fosl2-tg	0
167	AGTCAACTCGAGAGCA-1	Control	2
168	AGTCACAGTGGGAGAG-1	Control	0
169	AGTCATGGTCTACACA-1	Control	0
170	AGTCTCCTCAGTGTTG-1	Fosl2-tg	0
171	AGTGACTTCAGAGCAG-1	Control	0
172	AGTGTTGAGGAAGTGA-1	Fosl2-tg	0
173	AGTGTTGAGGTTACAA-1	Control	2
174	AGTGTTGGTCTACGTA-1	Control	1
175	AGTTAGCAGGCTGGAT-1	Control	0
176	AGTTAGCTCTGCCCTA-1	Control	2
177	AGTTCCCAGACTACCT-1	Control	7
178	AGTTCGAAGTCTAGAA-1	Fosl2-tg	0
179	ATACCTTCACGAGGAT-1	Control	3
180	ATAGACCAGCTCAGAG-1	Fosl2-tg	0
181	ATAGAGACATGCGGTC-1	Control	4
182	ATATCCTAGACATGCG-1	Control	1
183	ATATCCTAGCGTATGG-1	Fosl2-tg	0
184	ATATCCTCAGCGTGCT-1	Control	1
185	ATCACAGAGGCCACCT-1	Control	0
186	ATCACAGCATGTTACG-1	Fosl2-tg	0
187	ATCACAGGTGTTCAGT-1	Control	0
188	ATCACAGGTTCAGTAC-1	Control	0
189	ATCACAGGTTGCGAAG-1	Fosl2-tg	0
190	ATCACGAGTCAGGAGT-1	Fosl2-tg	2
191	ATCACGATCTGAGAAA-1	Fosl2-tg	1
192	ATCACTTAGCTACTGT-1	Control	0
193	ATCAGGTGTTTCGTGA-1	Control	2
194	ATCATTCAGAGTCACG-1	Control	0
195	ATCCACCGTCTCCCTA-1	Fosl2-tg	0
196	ATCCATTTCGACGACC-1	Control	2
197	ATCCGTCAGCAGTAAT-1	Fosl2-tg	0
198	ATCCTATAGTGGATAT-1	Control	1
199	ATCGATGGTTAAGACA-1	Control	6
200	ATCGGATTCCACCCTA-1	Control	0
201	ATCGTAGAGCTCGAAG-1	Control	0
202	ATCGTCCAGACTTAAG-1	Fosl2-tg	4
203	ATCGTCCTCGTCTAAG-1	Control	0
204	ATCGTGACAACGGCTC-1	Fosl2-tg	0
205	ATCGTGAGTCACCTTC-1	Control	0
206	ATCGTGAGTTAGGGAC-1	Control	10
207	ATCTTCATCCGCACGA-1	Fosl2-tg	0
208	ATGAAAGAGTTCCTGA-1	Control	0
209	ATGACCAAGGTCACTT-1	Control	2
210	ATGAGGGGTGGGTCAA-1	Control	2
211	ATGAGTCGTAACGATA-1	Control	1
212	ATGATCGCACTCCGAG-1	Fosl2-tg	0
213	ATGCATGGTGGCTTGC-1	Fosl2-tg	1
214	ATGCCTCCACCAAATC-1	Fosl2-tg	0
215	ATGCCTCTCAGCTCTC-1	Control	0
216	ATGGAGGTCCACCTCA-1	Control	4
217	ATGGATCAGACGAAGA-1	Fosl2-tg	2
218	ATGGGTTGTGCAGATG-1	Fosl2-tg	1
219	ATGGTTGCAAAGGAGA-1	Fosl2-tg	3
220	ATGGTTGCAATGCAAA-1	Fosl2-tg	5
221	ATGTCCCAGTTGGAAT-1	Control	0
222	ATGTCTTAGGACTAAT-1	Fosl2-tg	0
223	ATTACCTTCCCGAGAC-1	Control	0
224	ATTCATCAGAGCAGTC-1	Control	0
225	ATTCCATTCCAAGCTA-1	Fosl2-tg	1
226	ATTCCCGTCGGATAAA-1	Control	1
227	ATTCGTTGTGATTGGG-1	Control	0
228	ATTCTTGAGTCATGCT-1	Control	0
229	ATTCTTGGTTCCGGTG-1	Control	0
230	ATTGGGTCAGTGTGGA-1	Fosl2-tg	1
231	ATTGTTCGTAGAATGT-1	Fosl2-tg	0
232	ATTGTTCGTGTCTTCC-1	Fosl2-tg	0
233	ATTGTTCTCGTGCACG-1	Control	0
234	ATTTACCCAAACCGGA-1	Fosl2-tg	0
235	ATTTACCCACCTCTGT-1	Fosl2-tg	0
236	ATTTACCTCGTTCTGC-1	Control	1
237	ATTTCTGGTTCCGCAG-1	Fosl2-tg	1
238	CAAAGAACATGGCCCA-1	Fosl2-tg	0
239	CAACCAAAGTAGACCG-1	Control	0
240	CAACCAAAGTTAGTGA-1	Control	1
241	CAACGATAGCGTCTCG-1	Control	3
242	CAACGGCAGACAGCGT-1	Fosl2-tg	6
243	CAAGACTCACAGTGTT-1	Fosl2-tg	1
244	CAAGACTGTCGAGTTT-1	Control	2
245	CAAGACTTCATTTGTC-1	Control	0
246	CAAGAGGAGCATTGTC-1	Fosl2-tg	1
247	CAAGGGATCAAACGAA-1	Fosl2-tg	2
248	CAATACGAGAGCAGCT-1	Fosl2-tg	0
249	CAATACGAGGCCTGAA-1	Fosl2-tg	3
250	CAATCGACACTACACA-1	Control	0
251	CAATTTCCAACAAAGT-1	Fosl2-tg	0
252	CAATTTCCACCCATAA-1	Control	0
253	CACAACACAACTCGTA-1	Fosl2-tg	1
254	CACAACATCTTCTGGC-1	Fosl2-tg	0
255	CACAGGCAGGCGATAC-1	Fosl2-tg	0
256	CACCGTTCACCTCGTT-1	Control	0
257	CACGAATGTAAGTAGT-1	Fosl2-tg	0
258	CACTAAGTCATTGAGC-1	Control	1
259	CACTTCGGTACCCACG-1	Control	0
260	CAGAGCCTCCATGATG-1	Fosl2-tg	4
261	CAGATACAGCACAAAT-1	Control	0
262	CAGATACTCTTGATTC-1	Fosl2-tg	2
263	CAGATTGTCGACGAGA-1	Fosl2-tg	3
264	CAGCCAGAGCGCCTCA-1	Control	0
265	CAGCGTGAGGGAGAAT-1	Control	3
266	CAGCGTGTCAGCATTG-1	Control	1
267	CAGGCCAAGTGTTCAC-1	Fosl2-tg	0
268	CAGGGCTAGACCAGCA-1	Control	0
269	CAGGGCTCATACATCG-1	Fosl2-tg	5
270	CAGGGCTTCTATCGTT-1	Fosl2-tg	4
271	CAGGTATCACTTCTCG-1	Control	0
272	CAGGTATTCAGAGCAG-1	Control	0
273	CAGTGCGAGAAGCGAA-1	Control	2
274	CAGTGCGGTGCATCTA-1	Control	1
275	CAGTTAGCATCATCCC-1	Control	1
276	CATAAGCAGCTTTCTT-1	Fosl2-tg	0
277	CATACAGGTAAGTTGA-1	Control	10
278	CATACCCAGCGCTTCG-1	Fosl2-tg	1
279	CATAGACGTAACGTTC-1	Control	0
280	CATCAAGAGTTTGGCT-1	Control	0
281	CATCGGGAGAATTCAG-1	Control	0
282	CATCGTCTCGTAACTG-1	Fosl2-tg	1
283	CATGAGTAGGACAAGA-1	Fosl2-tg	0
284	CATGAGTCATCCGAAT-1	Control	4
285	CATGCCTAGGTTATAG-1	Control	0
286	CATGCGGCAACTCATG-1	Control	2
287	CATGCTCAGTTCACTG-1	Fosl2-tg	2
288	CATGCTCGTTGCCGAC-1	Fosl2-tg	5
289	CATGGTAAGTCGAATA-1	Control	1
290	CATGGTAGTTATCTTC-1	Control	4
291	CATGGTAGTTGTGCCG-1	Control	0
292	CATTCATTCAGGACGA-1	Control	0
293	CATTCCGAGGTACCTT-1	Control	0
294	CATTCTACAATTGCGT-1	Control	4
295	CATTCTACAGTTTGGT-1	Control	1
296	CATTGCCAGAATTCAG-1	Fosl2-tg	0
297	CCAATGAAGCTAGTTC-1	Fosl2-tg	2
298	CCAATGACAGGTGGAT-1	Control	0
299	CCAATGAGTTTCGATG-1	Fosl2-tg	0
300	CCACAAATCCCTCAAC-1	Fosl2-tg	0
301	CCACACTGTCGGTAAG-1	Fosl2-tg	3
302	CCACACTTCACCTCTG-1	Fosl2-tg	0
303	CCACCATAGGGAGTTC-1	Fosl2-tg	0
304	CCACCATAGGGCAATC-1	Fosl2-tg	0
305	CCACGAGCATGTTCGA-1	Fosl2-tg	0
306	CCACGTTCATTCACAG-1	Control	0
307	CCACTTGTCGTAATGC-1	Fosl2-tg	0
308	CCATAAGAGATGCTTC-1	Control	0
309	CCATAAGAGTTCATGC-1	Fosl2-tg	1
310	CCCAACTCAAGTGGAC-1	Control	1
311	CCCAACTGTCTTGGTA-1	Control	0
312	CCCATTGAGATAGGGA-1	Control	1
313	CCCGAAGCAACCAACT-1	Fosl2-tg	1
314	CCCTAACAGCCGTTAT-1	Fosl2-tg	0
315	CCCTCAAGTAACTTCG-1	Fosl2-tg	2
316	CCCTCAAGTATGAGGC-1	Control	0
317	CCCTCTCAGGACTGGT-1	Control	0
318	CCCTCTCTCGTAGCTA-1	Control	1
319	CCCTGATCATAAGATG-1	Control	3
320	CCCTGATTCTGCGGCA-1	Fosl2-tg	1
321	CCCTTAGGTGAGTTTC-1	Control	2
322	CCGAACGAGAGCAGTC-1	Control	1
323	CCGAACGCAGGCACAA-1	Fosl2-tg	0
324	CCGATGGAGGTACTGG-1	Control	2
325	CCGCAAGAGTTGGACG-1	Control	1
326	CCGGGTACAGTTAGAA-1	Control	0
327	CCGGTGAAGGAGAGTA-1	Fosl2-tg	1
328	CCGTGAGAGTACTGGG-1	Control	4
329	CCTAAGAAGCAATAGT-1	Control	2
330	CCTACGTAGGTTCTTG-1	Fosl2-tg	0
331	CCTATCGGTTAATCGC-1	Control	0
332	CCTATCGTCTGCGGCA-1	Control	0
333	CCTCAACTCGGAGATG-1	Fosl2-tg	0
334	CCTCAGTGTGGCATCC-1	Control	1
335	CCTCCAATCCAACTGA-1	Fosl2-tg	3
336	CCTCCTCTCATTACGG-1	Control	2
337	CCTGCATGTGGAAATT-1	Control	0
338	CCTGTTGCAAGACTGG-1	Fosl2-tg	0
339	CCTTGTGAGATGCTGG-1	Control	0
340	CGAAGTTCAAACGGCA-1	Fosl2-tg	1
341	CGAAGTTGTCTTACAG-1	Control	0
342	CGAATTGTCGGCTATA-1	Control	0
343	CGACAGCTCTGGGCCA-1	Fosl2-tg	1
344	CGAGAAGAGCCTCACG-1	Control	0
345	CGAGGCTGTAGTCGTT-1	Fosl2-tg	1
346	CGATCGGTCATTTGGG-1	Control	1
347	CGATGCGTCCTTCTGG-1	Control	0
348	CGATGGCCACACGGAA-1	Fosl2-tg	0
349	CGCATAACAACCCTCT-1	Control	3
350	CGCCATTTCGGCATCG-1	Fosl2-tg	0
351	CGCGTGATCCAAGCTA-1	Fosl2-tg	0
352	CGGAACCAGGTAAACT-1	Fosl2-tg	5
353	CGGACACTCCCAGGAC-1	Fosl2-tg	0
354	CGGGACTAGGATGCGT-1	Control	2
355	CGGGCATTCGTTCCCA-1	Control	2
356	CGGGTCAAGACTCTAC-1	Fosl2-tg	3
357	CGGGTCACACGACGAA-1	Control	0
358	CGGGTGTGTGGCTGAA-1	Fosl2-tg	2
359	CGGGTGTTCAAAGGAT-1	Control	5
360	CGGTCAGGTCCGAAAG-1	Control	1
361	CGGTCAGTCGAGTGAG-1	Fosl2-tg	3
362	CGTGATAGTGACAACG-1	Fosl2-tg	1
363	CGTGTCTAGTACGAGC-1	Control	0
364	CGTTCTGCATTGTAGC-1	Control	0
365	CTAACCCAGCGTTCAT-1	Control	0
366	CTAACTTTCGCGTTTC-1	Fosl2-tg	0
367	CTACAGATCCCGTTCA-1	Fosl2-tg	2
368	CTACAGATCGATTTCT-1	Control	0
369	CTACATTAGGGATGTC-1	Control	0
370	CTACCCAAGGCGATAC-1	Fosl2-tg	0
371	CTACCCATCCTACGGG-1	Control	0
372	CTACCTGTCCAGTTCC-1	Control	0
373	CTACGGGGTGAGTGAC-1	Control	1
374	CTACTATAGGCCGCTT-1	Control	0
375	CTAGGTAAGTGCAGCA-1	Control	1
376	CTAGGTACAACCCTCT-1	Control	0
377	CTATCTACAGTAGAAT-1	Control	0
378	CTCAACCAGCCTATTG-1	Control	0
379	CTCAACCCAATTCACG-1	Control	0
380	CTCAAGATCAAGGAGC-1	Fosl2-tg	1
381	CTCAATTTCACAAGGG-1	Fosl2-tg	0
382	CTCACTGCAGCGGTCT-1	Fosl2-tg	0
383	CTCACTGTCTGCGATA-1	Control	1
384	CTCAGAAAGGGTATAT-1	Control	1
385	CTCAGAACAACTAGAA-1	Control	0
386	CTCATCGCATCCCACT-1	Control	1
387	CTCATTAAGCCATGCC-1	Control	0
388	CTCATTAGTTCGGTTA-1	Fosl2-tg	1
389	CTCCAACCAATAACCC-1	Control	1
390	CTCCCTCTCACTTGGA-1	Control	0
391	CTCCGATAGTCGCCAC-1	Control	2
392	CTCGAGGAGGAGCAAA-1	Control	5
393	CTCGAGGTCTAATTCC-1	Control	1
394	CTCTCAGAGCATTTGC-1	Control	2
395	CTCTGGTAGCTTCATG-1	Fosl2-tg	0
396	CTCTGGTGTCGCTGCA-1	Control	3
397	CTGAGCGAGGAACTAT-1	Control	2
398	CTGAGCGCATGACACT-1	Control	0
399	CTGAGGCTCCGAAATC-1	Fosl2-tg	1
400	CTGATCCGTATCGTAC-1	Fosl2-tg	1
401	CTGCAGGAGTTGTACC-1	Fosl2-tg	1
402	CTGCAGGGTTTACCAG-1	Fosl2-tg	0
403	CTGCCATAGACATCCT-1	Fosl2-tg	0
404	CTGCCTAGTAGACACG-1	Control	0
405	CTGCGAGCACTCCACT-1	Control	0
406	CTGCTCAGTACAAAGT-1	Fosl2-tg	0
407	CTGCTCATCCCATTTA-1	Control	0
408	CTGGCAGCACCAGTAT-1	Control	0
409	CTGGTCTAGCGACTAG-1	Fosl2-tg	0
410	CTGGTCTAGCGCGTTC-1	Fosl2-tg	0
411	CTGGTCTCAATCGTCA-1	Fosl2-tg	1
412	CTGGTCTCACCTGCGA-1	Control	0
413	CTGTACCTCATTCGGA-1	Fosl2-tg	0
414	CTGTAGAAGTGGTTAA-1	Control	1
415	CTGTAGAGTGCTCGTG-1	Control	1
416	CTGTGAAGTGCTCGTG-1	Control	1
417	CTGTGGGCATATTCGG-1	Fosl2-tg	0
418	CTTACCGAGCGACTTT-1	Control	0
419	CTTACCGGTGAACCGA-1	Control	5
420	CTTACCGTCGTCAACA-1	Fosl2-tg	0
421	CTTACCGTCTGCTGAA-1	Fosl2-tg	0
422	CTTCAATAGCACCCAC-1	Fosl2-tg	0
423	CTTCCGACAAGATGTA-1	Fosl2-tg	12
424	CTTCCGATCATCACTT-1	Control	1
425	CTTCCGATCATTGCGA-1	Fosl2-tg	2
426	CTTCGGTAGATCGGTG-1	Control	1
427	CTTCTAAAGTCGAGGT-1	Control	0
428	CTTCTAACACGTCTCT-1	Control	0
429	CTTCTAACAGACTCTA-1	Control	0
430	CTTCTAAGTACCTATG-1	Control	0
431	CTTCTCTGTTTCCATT-1	Control	0
432	CTTGAGAAGGAAACGA-1	Fosl2-tg	5
433	CTTGAGAAGGATATAC-1	Control	1
434	CTTGAGAAGGCACTAG-1	Fosl2-tg	1
435	CTTGAGACACGCGTGT-1	Fosl2-tg	0
436	CTTGAGAGTGAAGCGT-1	Control	0
437	CTTTCAACACAACCGC-1	Control	0
438	CTTTCAATCGTTAGAC-1	Control	6
439	CTTTCGGAGCCGTTGC-1	Fosl2-tg	1
440	CTTTCGGCACAAAGCG-1	Fosl2-tg	1
441	GAAACCTAGCGAGGAG-1	Control	1
442	GAAACCTTCCGCAGTG-1	Control	0
443	GAAACCTTCTTAAGGC-1	Fosl2-tg	3
444	GAAATGAAGTCTGGAG-1	Fosl2-tg	2
445	GAACACTCACCGAATT-1	Control	5
446	GAACGTTAGATCACCT-1	Control	2
447	GAACGTTAGCGGTAAC-1	Fosl2-tg	0
448	GAACTGTTCGCCGAGT-1	Control	0
449	GAACTGTTCTACAGGT-1	Fosl2-tg	1
450	GAAGAATGTTTCCCAC-1	Control	3
451	GAAGAATTCCGTGTGG-1	Control	3
452	GAAGGACGTTCAGTAC-1	Control	0
453	GAAGGGTTCGCACGAC-1	Fosl2-tg	2
454	GAAGTAAAGCGCCGTT-1	Fosl2-tg	0
455	GAATCGTAGGCATTTC-1	Fosl2-tg	0
456	GAATCGTTCCCAGGCA-1	Fosl2-tg	1
457	GACACGCTCATTGCCC-1	Fosl2-tg	1
458	GACATCACAGGAGGTT-1	Control	1
459	GACCAATGTCAAACGG-1	Control	0
460	GACGCTGAGACGTCGA-1	Control	1
461	GACGCTGTCACATCAG-1	Fosl2-tg	3
462	GACGTTACAGAAGTGC-1	Control	1
463	GACGTTATCCGCACTT-1	Fosl2-tg	0
464	GACTGATCATAGCACT-1	Control	1
465	GACTGATGTCCAAGAG-1	Control	0
466	GAGAAATTCGTGTGGC-1	Control	0
467	GAGACCCCACGCAGTC-1	Control	5
468	GAGACTTAGGTGTGAC-1	Fosl2-tg	0
469	GAGCTGCCACCAACAT-1	Fosl2-tg	0
470	GAGGCAACACACCAGC-1	Fosl2-tg	1
471	GAGGCCTGTGTGTTTG-1	Fosl2-tg	2
472	GAGGCCTTCTATGTGG-1	Control	0
473	GAGGGATAGCTCTATG-1	Control	0
474	GAGGGATCAGAGCGTA-1	Fosl2-tg	1
475	GAGGGTAAGTCCCAAT-1	Fosl2-tg	0
476	GAGGGTACATCCGATA-1	Control	1
477	GAGTCATGTGGGACAT-1	Control	3
478	GAGTCTAGTAATGTGA-1	Fosl2-tg	6
479	GAGTCTATCTCCGATC-1	Control	0
480	GAGTGAGGTGATACCT-1	Control	0
481	GAGTGAGGTGATCGTT-1	Control	0
482	GAGTGTTAGGCCCACT-1	Fosl2-tg	0
483	GAGTGTTCATGATAGA-1	Control	1
484	GAGTTACCAGAACGCA-1	Control	0
485	GAGTTACGTATGTCCA-1	Fosl2-tg	0
486	GAGTTACTCAGCAGAG-1	Fosl2-tg	9
487	GATAGAAAGCAGTACG-1	Control	0
488	GATAGCTGTATCGTTG-1	Control	3
489	GATCACAAGGTAGGCT-1	Control	0
490	GATCACAGTTAAAGTG-1	Control	1
491	GATCAGTTCTTAATCC-1	Control	0
492	GATCATGAGTGTAGAT-1	Control	0
493	GATCATGCACAGTACT-1	Control	0
494	GATCCCTCATCCTAAG-1	Control	3
495	GATCCCTTCCTCTCTT-1	Fosl2-tg	7
496	GATCGTAGTCGATTAC-1	Control	0
497	GATGATCAGTAAAGCT-1	Fosl2-tg	1
498	GATGATCCAGACGGAT-1	Fosl2-tg	0
499	GATGGAGCAAGTTTGC-1	Fosl2-tg	1
500	GATGGAGGTTGTTGCA-1	Control	5
501	GATGTTGTCCATAGGT-1	Fosl2-tg	3
502	GATTCTTGTCGATTTG-1	Fosl2-tg	2
503	GATTTCTTCGTAGGGA-1	Control	0
504	GCAACATAGACGGAAA-1	Control	0
505	GCAACCGAGCAGTAAT-1	Control	1
506	GCAACCGCACATGTTG-1	Control	0
507	GCACATAAGTTGCTGT-1	Control	6
508	GCACATATCACTACGA-1	Control	3
509	GCACGGTTCCTGTACC-1	Fosl2-tg	7
510	GCACGGTTCGCCGATG-1	Fosl2-tg	2
511	GCACGTGTCACCTCGT-1	Fosl2-tg	1
512	GCACTAAGTCATGCAT-1	Control	0
513	GCAGCCATCAGAACCT-1	Control	0
514	GCAGGCTAGCACACAG-1	Fosl2-tg	0
515	GCAGTTAAGCTGACAG-1	Fosl2-tg	0
516	GCATCTCCAAAGCTAA-1	Control	0
517	GCATGATGTCCTCCTA-1	Control	0
518	GCATGATTCCATAGAC-1	Fosl2-tg	5
519	GCCAACGAGCGAGGAG-1	Control	4
520	GCCAGCACAGACCAGA-1	Control	0
521	GCCAGCAGTCATCTAG-1	Fosl2-tg	0
522	GCCAGCAGTGGGACAT-1	Fosl2-tg	1
523	GCCAGTGAGCCTGAGA-1	Control	2
524	GCCAGTGTCCTTTGAT-1	Control	1
525	GCCAGTGTCGTCTCAC-1	Fosl2-tg	0
526	GCCATGGCACTGCTTC-1	Fosl2-tg	1
527	GCCATTCCAGAACGCA-1	Fosl2-tg	8
528	GCCATTCTCATGCAGT-1	Control	6
529	GCCGATGTCTCAGAAC-1	Fosl2-tg	3
530	GCGATCGCAATCCTTT-1	Control	0
531	GCGGAAAAGAAACCAT-1	Control	3
532	GCTACCTGTAGCGCCT-1	Fosl2-tg	3
533	GCTACCTTCATCACAG-1	Fosl2-tg	1
534	GCTCAAATCGCATAGT-1	Control	0
535	GCTCAAATCGCTACGG-1	Fosl2-tg	0
536	GCTGAATGTTTCACAG-1	Control	0
537	GCTGCAGGTCCGAAGA-1	Fosl2-tg	1
538	GCTTCACCAGGCACTC-1	Control	2
539	GCTTCACGTGACAACG-1	Control	1
540	GCTTCACTCGGAATGG-1	Fosl2-tg	1
541	GCTTGGGTCTACACAG-1	Control	2
542	GGAACCCAGATACATG-1	Control	0
543	GGAACCCTCTGGCCAG-1	Control	0
544	GGAAGTGAGGAGGCAG-1	Fosl2-tg	0
545	GGAAGTGTCAAGTCGT-1	Control	1
546	GGACGTCGTGTTGACT-1	Control	1
547	GGACGTCTCAGCGGAA-1	Control	0
548	GGACGTCTCTCATTAC-1	Fosl2-tg	2
549	GGAGATGGTACCGGCT-1	Fosl2-tg	1
550	GGAGCAACAGCGAGTA-1	Fosl2-tg	1
551	GGAGGATCAGTCGAGA-1	Control	0
552	GGATCTACATGTTTGG-1	Fosl2-tg	0
553	GGCGTCACAATTTCGG-1	Control	3
554	GGCGTCATCATCCCGT-1	Control	0
555	GGCTGTGAGAGCCGTA-1	Control	0
556	GGCTGTGAGTAGTGCG-1	Fosl2-tg	0
557	GGCTGTGGTTCTCTCG-1	Fosl2-tg	0
558	GGCTTTCCAAACCATC-1	Control	0
559	GGCTTTCGTAGTCTGT-1	Fosl2-tg	1
560	GGGAAGTCAAGGAGTC-1	Control	0
561	GGGACCTAGATGCAGC-1	Control	0
562	GGGACCTCAAGTCGTT-1	Fosl2-tg	5
563	GGGACCTGTAGGTCAG-1	Fosl2-tg	0
564	GGGACTCCAGTTCTAG-1	Fosl2-tg	0
565	GGGACTCGTTGGACTT-1	Control	1
566	GGGAGATTCTCCACTG-1	Control	0
567	GGGAGTACATATGCGT-1	Fosl2-tg	2
568	GGGAGTAGTTTACCAG-1	Control	1
569	GGGATCCCATTCGGGC-1	Control	1
570	GGGATCCGTTGCATGT-1	Control	0
571	GGGCGTTCACACCGCA-1	Control	0
572	GGGCGTTCAGTCTGGC-1	Fosl2-tg	2
573	GGGCGTTGTGCTTCAA-1	Control	5
574	GGGCGTTTCCATAAGC-1	Control	0
575	GGGTAGAAGACTACGG-1	Control	0
576	GGGTAGAAGGTACCTT-1	Fosl2-tg	11
577	GGGTATTCAGTATTCG-1	Control	0
578	GGGTCACAGAGGGTAA-1	Control	0
579	GGGTCACGTACTTCCC-1	Control	1
580	GGGTGTCAGACGCCAA-1	Fosl2-tg	1
581	GGGTGTCTCTTCCAGC-1	Control	2
582	GGTAGAGAGAAAGTCT-1	Control	0
583	GGTCTGGGTTGGAGGT-1	Fosl2-tg	0
584	GGTGAAGAGAGTCTTC-1	Control	0
585	GGTGAAGCACAAGTTC-1	Control	0
586	GGTGGCTCAAGAATAC-1	Control	0
587	GGTGGCTCAGCGACAA-1	Fosl2-tg	0
588	GTAACACGTCGGATTT-1	Fosl2-tg	1
589	GTAACCACAATATCCG-1	Control	4
590	GTAACCATCGTAGTCA-1	Fosl2-tg	5
591	GTAATCGAGTGAACAT-1	Control	0
592	GTAATCGGTCAGGTAG-1	Control	0
593	GTAATGCAGTCACTAC-1	Control	1
594	GTACAACGTTAGGCCC-1	Fosl2-tg	0
595	GTACAGTGTTCGGTAT-1	Control	0
596	GTAGAAAAGTCTGGAG-1	Fosl2-tg	2
597	GTAGAAACATCGCTGG-1	Control	1
598	GTAGAAAGTCTCACAA-1	Control	0
599	GTAGAGGGTCCACTTC-1	Fosl2-tg	4
600	GTAGATCCATAGCTGT-1	Control	3
601	GTAGATCTCAGCTGTA-1	Control	1
602	GTAGATCTCCCGAAAT-1	Fosl2-tg	0
603	GTAGCTAAGACCACGA-1	Fosl2-tg	1
604	GTAGCTAGTTCGGTCG-1	Fosl2-tg	1
605	GTAGCTATCCAAGGGA-1	Control	3
606	GTAGCTATCTAGACCA-1	Fosl2-tg	1
607	GTAGGAGCAGACCCGT-1	Control	3
608	GTATTGGGTAACACCT-1	Control	0
609	GTATTGGTCAAACCTG-1	Fosl2-tg	0
610	GTCAAACAGGTGGTTG-1	Control	0
611	GTCAAACCAACCCTAA-1	Control	0
612	GTCACGGCACAAAGTA-1	Fosl2-tg	0
613	GTCACGGCACTAGAGG-1	Control	0
614	GTCACGGTCGAAGCAG-1	Control	0
615	GTCATGAGTTTGCCGG-1	Control	0
616	GTCATGATCACACGAT-1	Fosl2-tg	2
617	GTCATTTGTCATCCGG-1	Control	9
618	GTCCCATCAAGATCCT-1	Control	2
619	GTCCCATCAGGTGGAT-1	Fosl2-tg	0
620	GTCCCATTCACTACGA-1	Control	0
621	GTCCTCATCAACACGT-1	Fosl2-tg	3
622	GTCGAATAGACCGCCT-1	Fosl2-tg	2
623	GTCGAATCACTATGTG-1	Control	0
624	GTCGTTCCATAGGTAA-1	Fosl2-tg	1
625	GTCTACCCATGACAGG-1	Control	0
626	GTCTCACTCGCGTAGC-1	Control	1
627	GTCTGTCCACATTCGA-1	Control	0
628	GTCTTTACAAGTGTCT-1	Fosl2-tg	2
629	GTGACGCTCAGACTGT-1	Control	0
630	GTGAGGACAGGCGAAT-1	Control	4
631	GTGAGGAGTATGAGGC-1	Control	0
632	GTGATGTAGGTACAAT-1	Control	0
633	GTGCGTGAGAGAGGTA-1	Fosl2-tg	0
634	GTGCTGGGTTGCAAGG-1	Control	0
635	GTGCTTCTCTGGGTCG-1	Control	0
636	GTGGAAGAGGCCTAGA-1	Fosl2-tg	1
637	GTGGAGATCATCACAG-1	Control	0
638	GTGGCGTCATAAGCGG-1	Fosl2-tg	3
639	GTGGTTATCATGAAAG-1	Control	0
640	GTGTCCTCAAGAGGTC-1	Control	2
641	GTGTCCTGTCCTTTGC-1	Control	0
642	GTGTGATCAGGTGAGT-1	Control	0
643	GTGTGATTCGACTCCT-1	Fosl2-tg	2
644	GTGTGGCAGCGATGGT-1	Fosl2-tg	6
645	GTGTGGCCACCTGCAG-1	Control	5
646	GTGTTAGTCACTTGTT-1	Control	0
647	GTGTTCCTCAAAGACA-1	Control	2
648	GTTACAGCACTGAGGA-1	Control	0
649	GTTACAGCATATCTCT-1	Control	2
650	GTTACGACATCCGAAT-1	Fosl2-tg	6
651	GTTAGACAGTAGTCAA-1	Fosl2-tg	2
652	GTTAGACTCACCTCGT-1	Control	1
653	GTTAGTGGTGCCGGTT-1	Control	0
654	GTTATGGTCATGCCCT-1	Control	1
655	GTTCCGTGTCTGTGTA-1	Control	0
656	GTTCCGTTCTTCCAGC-1	Control	0
657	GTTCGCTAGAATCCCT-1	Control	0
658	GTTCGCTCATCGTGGC-1	Control	0
659	GTTCGCTGTACGGGAT-1	Fosl2-tg	2
660	GTTGCTCTCTCTCTTC-1	Control	1
661	GTTGTAGGTGCCCGTA-1	Fosl2-tg	2
662	GTTGTGAGTGGCTACC-1	Control	0
663	GTTTGGATCTCGACCT-1	Control	5
664	TAACACGCAACAGAGC-1	Control	0
665	TAACGACAGCAGCCCT-1	Fosl2-tg	1
666	TAACTTCGTCGTATGT-1	Fosl2-tg	0
667	TAACTTCTCGCTTGAA-1	Control	0
668	TAAGCACAGAGAATCT-1	Control	5
669	TAAGTCGAGGTCGACA-1	Control	0
670	TAAGTCGAGTACCCTA-1	Fosl2-tg	0
671	TAAGTCGGTGTTTCTT-1	Control	3
672	TAATCTCTCGCCAACG-1	Fosl2-tg	3
673	TAATTCCTCGTCTCAC-1	Fosl2-tg	1
674	TACAACGTCAAGGCTT-1	Control	2
675	TACATTCTCGAAGCCC-1	Fosl2-tg	2
676	TACCGAAAGTAGGATT-1	Fosl2-tg	4
677	TACCGAACACTAGGCC-1	Control	1
678	TACCGGGTCACCTGTC-1	Fosl2-tg	3
679	TACCGGGTCCCTGTTG-1	Control	4
680	TACCGGGTCGAGAATA-1	Control	1
681	TACCTGCAGCTGTTAC-1	Control	0
682	TACCTGCTCCTATTGT-1	Fosl2-tg	0
683	TACGCTCCACGCGGTT-1	Control	0
684	TACGCTCCATATAGCC-1	Fosl2-tg	0
685	TACGCTCTCATCACTT-1	Control	3
686	TACGGGCCACTTGGGC-1	Control	4
687	TACGGGCCATCCGAGC-1	Fosl2-tg	0
688	TACGGTATCTCCGATC-1	Fosl2-tg	1
689	TACGTCCGTTGAGGAC-1	Fosl2-tg	1
690	TACTGCCCACCGCTGA-1	Control	7
691	TACTTACCACGATAGG-1	Control	2
692	TACTTCAAGAGCAGCT-1	Control	0
693	TACTTCAAGAGTTGCG-1	Control	0
694	TACTTCAAGTCACTAC-1	Fosl2-tg	1
695	TACTTCACAAGCGATG-1	Control	1
696	TACTTCAGTTCGAGCC-1	Fosl2-tg	3
697	TACTTGTAGCTCGACC-1	Fosl2-tg	2
698	TAGACCACACCATATG-1	Control	0
699	TAGACCATCTACTATC-1	Fosl2-tg	6
700	TAGAGTCGTCTTTATC-1	Control	0
701	TAGCACATCACAACCA-1	Control	0
702	TAGCACATCGAGCACC-1	Control	1
703	TAGGGTTTCCGTGCGA-1	Control	5
704	TAGGTACCAAGCGCTC-1	Fosl2-tg	0
705	TAGGTACTCAAAGAAC-1	Fosl2-tg	2
706	TAGGTTGCATCTGGGC-1	Fosl2-tg	0
707	TAGGTTGGTGGACCAA-1	Control	0
708	TAGTGCAGTCGCGTCA-1	Fosl2-tg	1
709	TATCGCCAGGCTGAAC-1	Fosl2-tg	0
710	TATCTGTGTGCGGATA-1	Fosl2-tg	1
711	TATCTTGGTCAAGCGA-1	Control	3
712	TATTCCACATGGCACC-1	Control	0
713	TATTCCATCTTTGCAT-1	Fosl2-tg	2
714	TATTGGGGTAGTCGGA-1	Control	0
715	TATTGGGTCTGCGAGC-1	Control	2
716	TATTTCGCAAGTCGTT-1	Fosl2-tg	0
717	TATTTCGGTCACAATC-1	Fosl2-tg	1
718	TATTTCGTCGCCACTT-1	Control	0
719	TCAAGACAGAACGTGC-1	Fosl2-tg	2
720	TCAAGACAGAATGTTG-1	Fosl2-tg	4
721	TCAATCTAGGCCATAG-1	Control	0
722	TCAATCTTCGCAAGAG-1	Fosl2-tg	1
723	TCACAAGAGTCTACCA-1	Control	0
724	TCACAAGAGTTCATGC-1	Fosl2-tg	0
725	TCACATTCAGGCATTT-1	Fosl2-tg	1
726	TCACATTGTATGAAAC-1	Control	0
727	TCACGCTAGGGTATAT-1	Fosl2-tg	0
728	TCACTATCAAGATTGA-1	Control	0
729	TCACTATGTATCGTAC-1	Control	7
730	TCACTATTCGAGCCTG-1	Control	0
731	TCAGCCTGTGCTTCAA-1	Control	1
732	TCAGCCTTCGAGTACT-1	Control	0
733	TCAGGTAAGGCGATAC-1	Control	1
734	TCAGTCCCATGCCGCA-1	Fosl2-tg	5
735	TCAGTGAAGTCACGCC-1	Fosl2-tg	1
736	TCATATCTCAGTGATC-1	Control	5
737	TCATCCGTCGACGTCG-1	Control	0
738	TCATGAGTCCTGGTCT-1	Control	0
739	TCATGGATCGTACCTC-1	Fosl2-tg	1
740	TCATGTTCATCGGAGA-1	Control	0
741	TCATGTTTCACACCCT-1	Fosl2-tg	2
742	TCATGTTTCATTCATC-1	Control	0
743	TCATTCAAGCGCAATG-1	Control	0
744	TCATTCATCAGACCTA-1	Control	0
745	TCATTGTTCCATGCAA-1	Control	4
746	TCCAGAAAGAGAAGGT-1	Control	6
747	TCCATGCAGGGCCCTT-1	Control	0
748	TCCGAAAAGGATATAC-1	Fosl2-tg	2
749	TCCGAAAGTTAGGACG-1	Control	0
750	TCCGATCTCTCTGACC-1	Control	0
751	TCCTAATAGCCTCACG-1	Control	1
752	TCCTCCCGTCAACCTA-1	Fosl2-tg	0
753	TCCTTTCAGCGTGTTT-1	Control	0
754	TCGAAGTTCTGTTGGA-1	Control	0
755	TCGACCTGTACCGGCT-1	Control	1
756	TCGACCTTCGCTGCGA-1	Control	4
757	TCGACGGAGACAAGCC-1	Fosl2-tg	0
758	TCGATTTCAGTTTCAG-1	Fosl2-tg	0
759	TCGCACTAGGGTGAAA-1	Fosl2-tg	0
760	TCGCACTGTTCTCGCT-1	Fosl2-tg	1
761	TCGCTCATCATTACCT-1	Control	3
762	TCGCTTGCAATCCTTT-1	Fosl2-tg	0
763	TCGGATAAGAGCCGTA-1	Fosl2-tg	1
764	TCGGATACACCGTGGT-1	Control	1
765	TCGGGACAGTTCTACG-1	Fosl2-tg	0
766	TCGGGCATCCGATGTA-1	Fosl2-tg	5
767	TCGGGTGAGATGACCG-1	Control	0
768	TCGGGTGAGTAGACCG-1	Control	0
769	TCGGGTGGTTTCCAAG-1	Fosl2-tg	0
770	TCGGTCTAGTGACACG-1	Fosl2-tg	0
771	TCGGTCTCATCCCACT-1	Fosl2-tg	1
772	TCGGTCTTCGGACTGC-1	Control	0
773	TCGTAGACAGACACAG-1	Fosl2-tg	0
774	TCGTCCAAGCAGGCTA-1	Fosl2-tg	0
775	TCGTCCACAACCGCTG-1	Fosl2-tg	0
776	TCGTCCAGTTAGTCGT-1	Fosl2-tg	0
777	TCGTGGGCAAGCAGGT-1	Fosl2-tg	0
778	TCTAACTCATCCTTCG-1	Fosl2-tg	0
779	TCTAACTTCACATTGG-1	Fosl2-tg	5
780	TCTACATTCTCCCAAC-1	Control	9
781	TCTACCGGTGATGGCA-1	Control	1
782	TCTATACTCCGCTGTT-1	Control	0
783	TCTATCATCTTACTGT-1	Control	3
784	TCTCACGAGTATAGGT-1	Control	0
785	TCTCACGTCCTGTACC-1	Control	0
786	TCTCCGAGTTGAGTCT-1	Control	0
787	TCTCTGGCAATGTCTG-1	Fosl2-tg	1
788	TCTCTGGGTACTCGAT-1	Control	2
789	TCTGGCTGTAAGATTG-1	Control	2
790	TCTGGCTTCTTAGCTT-1	Fosl2-tg	2
791	TCTGTCGCACATGAAA-1	Fosl2-tg	1
792	TCTTCCTCAATACGAA-1	Fosl2-tg	1
793	TCTTCCTGTTAACAGA-1	Control	0
794	TCTTCCTTCCGTGGGT-1	Control	1
795	TCTTCCTTCTGCACCT-1	Control	0
796	TCTTGCGCAGGAGGTT-1	Fosl2-tg	0
797	TGAACGTGTTCAAACC-1	Fosl2-tg	0
798	TGAATGCAGGCAGCTA-1	Control	0
799	TGACCCTGTGTGATGG-1	Control	2
800	TGACTCCAGCACGGAT-1	Control	0
801	TGACTCCAGGTTCCGC-1	Control	0
802	TGAGCATAGCCAGACA-1	Fosl2-tg	0
803	TGAGGGACATCTTCGC-1	Fosl2-tg	1
804	TGAGGGATCCCGATCT-1	Fosl2-tg	4
805	TGAGGTTGTTCAGCTA-1	Fosl2-tg	1
806	TGATCTTAGACAGCTG-1	Fosl2-tg	1
807	TGATCTTAGAGGTGCT-1	Fosl2-tg	1
808	TGATCTTGTGGGAGAG-1	Control	0
809	TGATTTCAGGAGCTGT-1	Control	3
810	TGCACGGGTTACGATC-1	Fosl2-tg	1
811	TGCACGGGTTGCAACT-1	Fosl2-tg	1
812	TGCAGATAGGATGGCT-1	Fosl2-tg	0
813	TGCAGTAAGGTGCATG-1	Control	0
814	TGCAGTACACGCGTGT-1	Fosl2-tg	2
815	TGCAGTATCGGAACTT-1	Control	4
816	TGCAGTATCTCACTCG-1	Control	5
817	TGCAGTATCTTTCCGG-1	Control	0
818	TGCATCCCAGTAGGAC-1	Control	0
819	TGCCGAGGTGTATTCG-1	Fosl2-tg	2
820	TGCGACGAGGAAGAAC-1	Control	0
821	TGCGATAAGGGAGGCA-1	Control	0
822	TGCGGCAAGATCCGAG-1	Control	0
823	TGCGGGTGTGATACAA-1	Control	1
824	TGCTCGTAGAGTGTGC-1	Control	1
825	TGCTCGTCAATGCTCA-1	Control	0
826	TGCTCGTCACCGTACG-1	Fosl2-tg	1
827	TGCTGAAAGTTGGAGC-1	Control	0
828	TGCTGAACAAATCCCA-1	Control	1
829	TGGAGAGGTGGACAGT-1	Control	2
830	TGGAGGAAGGTGGTTG-1	Control	1
831	TGGATCAAGGTACATA-1	Control	1
832	TGGCGTGCAGCTGTAT-1	Control	3
833	TGGCGTGTCTCTTAAC-1	Control	0
834	TGGGATTCAGGTGGAT-1	Control	3
835	TGGGATTTCCGTATAG-1	Control	1
836	TGGGCGTCAGAGAAAG-1	Control	0
837	TGGGTTACAAGTGCTT-1	Fosl2-tg	2
838	TGGTACAAGCGAGTAC-1	Fosl2-tg	0
839	TGGTAGTGTAGTCGGA-1	Control	1
840	TGGTTAGCAAAGGCTG-1	Fosl2-tg	0
841	TGGTTAGCAATACGAA-1	Fosl2-tg	0
842	TGTAACGTCAGCTGTA-1	Fosl2-tg	0
843	TGTACAGAGATGGTCG-1	Control	0
844	TGTCAGAAGGCCTAGA-1	Fosl2-tg	2
845	TGTCCACAGAACTCCT-1	Fosl2-tg	4
846	TGTCCCACAATCACGT-1	Control	0
847	TGTCCTGAGAGTAACT-1	Fosl2-tg	3
848	TGTGAGTAGCATCAAA-1	Fosl2-tg	7
849	TGTGAGTAGTCTACCA-1	Fosl2-tg	1
850	TGTGAGTTCCGTTGGG-1	Fosl2-tg	1
851	TGTGAGTTCGGTGCAC-1	Control	0
852	TGTGCGGAGCACGATG-1	Control	1
853	TGTGGCGGTGAAGCTG-1	Control	0
854	TGTGGCGTCTGAACGT-1	Control	2
855	TGTGTGAAGCGACATG-1	Control	3
856	TGTTACTCAATACCTG-1	Control	1
857	TGTTCCGTCTGGGCGT-1	Fosl2-tg	3
858	TGTTCTATCACCACAA-1	Control	0
859	TGTTGAGCAATTGCGT-1	Control	6
860	TGTTGAGTCCCTCTTT-1	Control	0
861	TGTTGAGTCGCTCATC-1	Control	3
862	TGTTGGACAAGTGCAG-1	Control	0
863	TTACAGGCAATATCCG-1	Fosl2-tg	1
864	TTACAGGGTCTCCTGT-1	Fosl2-tg	1
865	TTACCATCACAATTCG-1	Control	0
866	TTACCATCATGTCGTA-1	Control	1
867	TTACCATGTCGTGCCA-1	Control	0
868	TTACCGCAGGAGATAG-1	Fosl2-tg	0
869	TTACCGCCACAACGAG-1	Fosl2-tg	4
870	TTACGCCGTTCTGAGT-1	Fosl2-tg	2
871	TTACGTTCATTCCTAT-1	Control	2
872	TTACGTTGTCGCTCGA-1	Fosl2-tg	0
873	TTACTGTTCAAATGCC-1	Fosl2-tg	0
874	TTAGGGTGTCATAACC-1	Fosl2-tg	0
875	TTAGTCTAGAAGCCAC-1	Control	0
876	TTAGTCTTCGTAATGC-1	Control	3
877	TTATTGCAGAGCCCAA-1	Control	1
878	TTCAATCGTTCATCTT-1	Fosl2-tg	0
879	TTCACCGCATAACAGA-1	Fosl2-tg	0
880	TTCACCGGTTCGGACC-1	Fosl2-tg	0
881	TTCAGGACACGTCGTG-1	Fosl2-tg	0
882	TTCATGTGTACAAGTA-1	Fosl2-tg	2
883	TTCATGTTCAGACCCG-1	Fosl2-tg	4
884	TTCATTGAGCGACAGT-1	Control	0
885	TTCATTGAGCTAATCC-1	Control	0
886	TTCATTGCAAGTGATA-1	Fosl2-tg	0
887	TTCCACGCAAAGGGTC-1	Control	0
888	TTCCACGTCCCGAGTG-1	Control	1
889	TTCCGGTCACAGCTGC-1	Control	0
890	TTCCGTGAGAAAGTCT-1	Fosl2-tg	3
891	TTCCGTGCAATTGAAG-1	Fosl2-tg	1
892	TTCCTAACAATTTCGG-1	Control	0
893	TTCCTTCAGGGTCTTT-1	Control	0
894	TTCGATTGTCGTCAGC-1	Fosl2-tg	1
895	TTCGGTCAGAAATGGG-1	Control	0
896	TTCGGTCAGGATTTCC-1	Fosl2-tg	1
897	TTCGGTCCAGTCGTTA-1	Control	0
898	TTCGGTCGTGCCTTCT-1	Fosl2-tg	3
899	TTCTAACGTGTTGATC-1	Control	11
900	TTCTAACTCCATAGGT-1	Control	0
901	TTCTAGTAGTCGCGAA-1	Fosl2-tg	0
902	TTCTGTAGTGAATTGA-1	Fosl2-tg	1
903	TTCTTCCGTACTCAAC-1	Fosl2-tg	0
904	TTCTTGAGTAGGCTCC-1	Fosl2-tg	3
905	TTCTTGATCCTCTAGC-1	Control	0
906	TTGACCCCATTGCCGG-1	Fosl2-tg	0
907	TTGAGTGAGGGTTGCA-1	Control	3
908	TTGAGTGGTGAATATG-1	Control	2
909	TTGATGGAGGACAGCT-1	Fosl2-tg	0
910	TTGCATTTCTAGTACG-1	Fosl2-tg	3
911	TTGCGTCCACGGCGTT-1	Control	0
912	TTGCGTCGTGGTTTGT-1	Fosl2-tg	0
913	TTGGATGGTACTTGTG-1	Fosl2-tg	2
914	TTGGGATAGCACTGGA-1	Fosl2-tg	2
915	TTGGGATCACACGTGC-1	Control	2
916	TTGGGCGTCTAGAGCT-1	Fosl2-tg	2
917	TTGGGTAAGGAACGTC-1	Control	3
918	TTGTTCAGTTCACCGG-1	Control	0
919	TTGTTGTCAACAAAGT-1	Fosl2-tg	2
920	TTGTTTGTCTGCCTGT-1	Control	0
921	TTTACCAAGAGAAGGT-1	Fosl2-tg	2
922	TTTACGTTCCTGTTAT-1	Fosl2-tg	0
923	TTTACGTTCGGCTTCT-1	Fosl2-tg	4
924	TTTACTGGTGGGTATG-1	Fosl2-tg	2
925	TTTAGTCCATCGTGGC-1	Control	1
926	TTTAGTCGTCGGCTAC-1	Fosl2-tg	0
927	TTTATGCAGGACAGTC-1	Fosl2-tg	0
928	TTTATGCGTCGCTTAA-1	Control	1
929	TTTCACAAGGTATAGT-1	Fosl2-tg	4
930	TTTCAGTAGTCTGCAT-1	Control	0
931	TTTCGATTCATTACGG-1	Fosl2-tg	0
932	TTTGATCCAATCGAAA-1	Control	0
933	TTTGGAGAGAGCTGCA-1	Control	0
934	TTTGGAGAGTCCTACA-1	Fosl2-tg	2
935	TTTGTTGAGCATACTC-1	Control	0
936	TTTGTTGCATAACAGA-1	Control	0

## Sheet: Figure 7A
Control	Hx+PVP	Hx+T-5224	SuHx+PVP	SuHx+T-5224
22.24	20.48	25.76	27.98	32.99
21.03	24.35	23.52	34.79	36.85
	30.38	22.6	26.2	31.86
	22.51	25.94	35.09	30.45
	26.71	29.44	30.06	25.59
	23.28		27.2	33.21
